# Supplementary material for: The Dynll1-Cox4i1 Complex Regulates Intracellular Pathogen Clearance via Release of Mitochondrial Reactive Oxygen Species
Source: Infect Immun. 2020 Mar 23;88(4):e00738-19. doi: 10.1128/IAI.00738-19 (PMC7093135; doi:10.1128/IAI.00738-19)
Supplement: Supplemental file 2 [file IAI.00738-19-sd002.xlsx]

## Sheet: Dataset1
Supplementary Data 1. Proteins identified in WT DC2.4 and infection 6.5h
Dataset1: A list of 8614 proteins at 1% peptide FDR.
Gene ID	GeneSymbol	Description	WT DC2.4-1				WT DC 2.4-2				WT DC2.4-3				Infection 6.5h-1				Infection 6.5h-2				Infection 6.5h-3
			IFOT	Peptide Num	Unique Peptide Num	Strict Peptide Num	IFOT	Peptide Num	Unique Peptide Num	Strict Peptide Num	IFOT	Peptide Num	Unique Peptide Num	Strict Peptide Num	IFOT	Peptide Num	Unique Peptide Num	Strict Peptide Num	IFOT	Peptide Num	Unique Peptide Num	Strict Peptide Num	IFOT	Peptide Num	Unique Peptide Num	Strict Peptide Num
11461	Actb	actin, beta	1401.47	16	0	14	1572.43	15	0	14	1538.52	17	1	16	1277	16	1	16	1412.12	16	1	16	1443.22	16	1	16
320332	Hist4h4	histone cluster 4, H4	425.1	5	0	5	325.475	5	0	5	424.321	5	0	5	241.072	5	0	5	266.586	5	0	5	1442.87	16	1	16
69386	Hist1h4h	histone cluster 1, H4h	425.1	5	0	5	325.475	5	0	5	424.321	5	0	5	241.072	5	0	5	266.586	5	0	5	898.851	2	2	2
319155	Hist1h4c	histone cluster 1, H4c	425.1	5	0	5	325.475	5	0	5	424.321	5	0	5	241.072	5	0	5	266.586	5	0	5	924.119	14	14	14
319161	Hist1h4n	histone cluster 1, H4n	425.1	5	0	5	325.475	5	0	5	424.321	5	0	5	241.072	5	0	5	266.586	5	0	5	943.747	5	5	5
319160	Hist1h4k	histone cluster 1, H4k	425.1	5	0	5	325.475	5	0	5	424.321	5	0	5	241.072	5	0	5	266.586	5	0	5	497.258	4	4	4
326619	Hist1h4a	histone cluster 1, H4a	425.1	5	0	5	325.475	5	0	5	424.321	5	0	5	241.072	5	0	5	266.586	5	0	5	696.183	3	3	3
100041230	Hist1h4m	histone cluster 1, H4m	425.1	5	0	5	325.475	5	0	5	424.321	5	0	5	241.072	5	0	5	266.586	5	0	5	452.58	7	7	7
319156	Hist1h4d	histone cluster 1, H4d	425.1	5	0	5	325.475	5	0	5	424.321	5	0	5	241.072	5	0	5	266.586	5	0	5	304.375	26	21	25
319159	Hist1h4j	histone cluster 1, H4j	425.1	5	0	5	325.475	5	0	5	424.321	5	0	5	241.072	5	0	5	266.586	5	0	5	713.026	4	4	4
97122	Hist2h4	histone cluster 2, H4	425.1	5	0	5	325.475	5	0	5	424.321	5	0	5	241.072	5	0	5	266.586	5	0	5	828.044	7	7	7
326620	Hist1h4b	histone cluster 1, H4b	425.1	5	0	5	325.475	5	0	5	424.321	5	0	5	241.072	5	0	5	266.586	5	0	5	538.288	13	13	13
319157	Hist1h4f	histone cluster 1, H4f	425.1	5	0	5	325.475	5	0	5	424.321	5	0	5	241.072	5	0	5	266.586	5	0	5	484.106	8	8	7
319158	Hist1h4i	histone cluster 1, H4i	425.1	5	0	5	325.475	5	0	5	424.321	5	0	5	241.072	5	0	5	266.586	5	0	5	964.328	3	3	3
11459	Acta1	actin, alpha 1, skeletal muscle	357.777	10	0	8	349.017	9	0	8	352.123	10	0	9	345.483	9	0	9	385.847	9	0	9	932.372	4	4	4
11464	Actc1	actin, alpha, cardiac muscle 1	357.777	10	0	8	349.017	9	0	8	352.123	10	0	9	345.483	9	0	9	385.847	9	0	9	603.407	10	10	10
11468	Actg2	actin, gamma 2, smooth muscle, enteric	357.777	10	0	8	349.017	9	0	8	352.123	10	0	9	345.483	9	0	9	385.847	9	0	9	575.758	6	6	6
11475	Acta2	actin, alpha 2, smooth muscle, aorta	357.777	10	0	8	349.017	9	0	8	352.123	10	0	9	345.483	9	0	9	385.847	9	0	9	476.737	27	25	26
78294	Rps27a	ribosomal protein S27A	351.741	7	0	7	314.113	7	0	7	302.99	6	0	6	323.169	7	0	7	271.832	7	0	7	432.788	27	26	27
22187	Ubb	ubiquitin B	319.44	4	0	4	269.702	4	0	4	281.991	3	0	3	312.435	4	0	4	232.72	5	0	5	364.709	8	2	8
101055925	LOC101055925	60S ribosomal protein L12-like	295.81	5	0	5	257.544	4	0	4	267.995	4	0	4	259.481	5	0	5	296.152	5	0	5	404.738	11	11	9
20116	Rps8	ribosomal protein S8	291.103	8	0	8	320.194	8	0	8	347.987	8	0	8	330.02	8	0	8	354.962	8	0	8	609.548	24	17	24
100040298	Gm15501	ribosomal protein S8 pseudogene	291.103	8	0	8	320.194	8	0	8	347.987	8	0	8	330.02	8	0	8	354.962	8	0	8	324.651	5	0	5
629595	Gm6988	predicted gene 6988	289.563	4	0	4	263.374	5	0	5	330.1	5	0	4	312.642	4	0	4	337.561	4	0	4	324.651	5	0	5
75617	Rps25	ribosomal protein S25	289.563	4	0	4	263.374	5	0	5	330.217	6	1	5	321.98	5	0	5	341.908	5	0	5	324.651	5	0	5
22186	Uba52	ubiquitin A-52 residue ribosomal protein fusion product 1	266.2	4	0	4	224.751	4	0	4	234.993	3	0	3	260.362	4	0	4	193.933	5	0	5	324.651	5	0	5
668548	Gm9234	predicted pseudogene 9234	264.165	5	0	5	268.591	5	0	5	269.516	6	0	6	190.269	6	0	6	186.077	6	0	6	324.651	5	0	5
101056370	LOC101056370	60 kDa heat shock protein, mitochondrial-like	259.197	5	0	5	251.627	5	0	5	251.579	5	0	5	173.709	5	0	5	145.125	5	0	5	324.651	5	0	5
20104	Rps6	ribosomal protein S6	245.771	6	0	6	290.311	8	0	7	211.481	7	0	7	336.683	7	0	7	388.773	7	0	7	324.651	5	0	5
667739	Rps6-ps4	ribosomal protein S6, pseudogene 4	245.771	6	0	6	290.311	8	0	7	211.481	7	0	7	336.683	7	0	7	388.773	7	0	7	324.651	5	0	5
243302	Gm4963	predicted gene 4963	241.303	4	0	4	219.25	4	0	4	274.598	4	0	4	268.316	5	0	5	284.923	5	0	5	324.651	5	0	5
19988	Rpl6	ribosomal protein L6	239.243	10	0	9	195.558	10	0	9	211.728	9	0	9	263.346	7	0	7	215.02	7	0	7	324.651	5	0	5
667035	Gm8430	predicted pseudogene 8430	232.063	6	0	6	187.948	6	0	6	211.38	5	0	5	216.499	6	0	6	201.73	6	0	6	324.651	5	0	5
26451	Rpl27a	ribosomal protein L27A	227.947	3	0	3	215.885	3	0	3	202.184	3	0	3	195.315	3	0	3	293.577	3	0	3	324.651	5	0	5
432502	Gm5428	predicted gene 5428	223.293	10	0	9	182.52	10	0	9	197.613	9	0	9	245.79	7	0	7	200.686	7	0	7	324.651	5	0	5
101056619	LOC101056619	elongation factor 1-alpha 1-like	218.141	13	0	12	240.655	15	0	15	254.626	15	0	14	344.837	12	0	11	329.381	12	0	11	568.109	10	9	9
54217	Rpl36	ribosomal protein L36	212.202	4	0	4	297.784	3	0	3	260.891	4	0	3	470.264	4	0	3	378.541	4	0	3	337.717	22	22	22
22190	Ubc	ubiquitin C	199.65	4	0	4	168.564	4	0	4	176.245	3	0	3	195.272	4	0	4	145.45	5	0	5	204.611	13	13	13
546052	Gm5908	predicted gene 5908	199.454	3	0	3	188.899	3	0	3	176.911	3	0	3	170.901	3	0	3	256.88	3	0	3	376.714	30	24	29
668829	Gm9385	predicted pseudogene 9385	194.252	4	0	3	183.133	4	0	4	216.753	3	0	3	143.837	4	0	4	144.851	4	0	4	259.301	6	5	6
13627	Eef1a1	eukaryotic translation elongation factor 1 alpha 1	192.85	13	0	12	212.775	15	0	15	224.841	15	0	14	303.849	12	0	11	290.191	12	0	11	265.982	5	5	4
100040416	Gm10071	predicted gene 10071	187.845	9	0	9	177.517	5	0	5	214.011	8	0	8	255.82	10	0	10	251.445	10	0	9	216.685	15	15	15
270106	Rpl13	ribosomal protein L13	187.845	9	0	9	177.517	5	0	5	214.011	8	0	8	255.82	10	0	10	251.445	10	0	9	342.858	9	0	9
100504863	LOC100504863	60S ribosomal protein L22-like	183.591	4	0	4	151.728	4	0	4	187.772	4	0	4	275.206	3	0	3	193.963	3	0	3	342.858	9	0	9
101055915	LOC101055915	40S ribosomal protein S8-like	179.086	7	0	7	200.293	7	0	7	224.923	7	0	7	230.899	7	0	7	252.225	7	0	7	342.858	9	0	9
100862455	LOC100862455	60S ribosomal protein L23-like	178.858	5	0	5	181.304	4	0	4	181.76	5	0	5	112.387	6	0	5	113.462	5	0	5	342.858	9	0	9
100043718	Gm4604	predicted gene 4604	174.198	3	0	3	215.688	2	0	2	177.326	3	0	2	407.076	3	0	3	307.405	3	0	3	536.255	33	24	32
100044627	LOC100044627	60S ribosomal protein L23-like	170.259	5	0	5	171.799	4	0	4	173.058	5	0	5	109.225	6	0	5	109.834	5	0	5	314.311	6	0	6
65019	Rpl23	ribosomal protein L23	170.259	5	0	5	171.799	4	0	4	173.058	5	0	5	109.225	6	0	5	109.834	5	0	5	200.779	22	22	21
68193	Rpl24	ribosomal protein L24	169.971	4	0	3	160.242	4	0	4	189.659	3	0	3	125.858	4	0	4	126.744	4	0	4	319.182	9	9	8
13806	Eno1	enolase 1, alpha non-neuron	167.596	16	0	15	179.929	17	0	16	137.04	16	0	16	154.975	15	0	15	135.529	16	0	16	378.204	32	31	32
433182	Gm5506	predicted gene 5506	167.596	16	0	15	179.929	17	0	16	137.04	16	0	16	154.975	15	0	15	135.529	16	0	16	495.057	2	1	2
432798	Gm5453	predicted gene 5453	164.668	2	0	2	169.304	2	0	2	160.86	2	0	2	161.931	2	0	2	252.981	2	0	2	450.137	8	5	8
110954	Rpl10	ribosomal protein L10	163.224	4	0	4	126.03	5	0	5	142.784	4	0	4	121.694	4	0	4	139.866	4	0	4	206.826	5	5	5
19934	Rpl22	ribosomal protein L22	162.368	4	0	4	134.018	4	0	4	166.252	4	0	4	243.306	3	0	3	171.055	3	0	3	182.957	9	5	9
16785	Rpsa	ribosomal protein SA	161.779	9	0	9	180.682	10	0	9	154.044	10	0	9	145.881	9	0	9	145.691	8	0	8	504.94	18	15	17
100505031	LOC100505031	40S ribosomal protein SA-like	161.779	9	0	9	180.682	10	0	9	154.044	10	0	9	145.881	9	0	9	145.691	8	0	8	222.968	6	6	6
268449	Rpl23a	ribosomal protein L23A	159.59	7	0	7	160.057	7	0	7	151.378	7	0	7	123.026	8	0	8	116.59	8	0	8	230.964	6	6	6
100041478	Gm3362	predicted pseudogene 3362	159.59	7	0	7	160.057	7	0	7	151.378	7	0	7	123.026	8	0	8	116.59	8	0	8	284.719	4	0	4
100503701	Gm19843	predicted gene, 19843	156.918	5	0	5	141.096	5	0	5	190.315	5	0	5	186.344	5	0	5	211.072	5	0	5	453.325	12	12	11
432768	Gm5451	predicted gene 5451	156.271	6	0	6	161.552	6	0	6	117.022	6	0	6	99.736	5	0	5	76.2084	5	0	5	398.163	15	15	13
100862012	LOC100862012	peroxiredoxin 1 pseudogene	154.297	7	0	7	139.26	8	0	7	167.347	7	0	7	203.368	7	0	7	193.976	7	0	7	307.403	7	1	7
666648	Gm8213	predicted pseudogene 8213	153.33	2	0	2	109.345	2	0	2	116.529	2	0	2	86.2662	2	0	2	111.383	2	0	2	333.22	6	2	6
18148	Npm1	nucleophosmin 1	149.618	7	0	7	132.54	7	0	7	157.657	8	0	7	132.14	8	0	7	119.266	8	0	6	259.622	5	0	5
101055829	LOC101055829	60S ribosomal protein L7a-like	145.154	5	0	4	142.613	5	0	4	168.676	6	1	4	136.737	5	0	4	158.336	5	0	5	396.831	5	2	5
100046628	LOC100046628	nucleophosmin-like	143.164	7	0	7	126.827	7	0	7	150.798	8	0	7	126.452	8	0	7	113.89	8	0	6	337.233	8	0	8
20005	Rpl9	ribosomal protein L9	142.788	6	0	6	147.039	6	0	6	104.409	6	0	6	87.2132	5	0	5	66.7434	5	0	5	337.233	8	0	8
434434	Gm5621	predicted gene 5621	140.362	3	0	3	105.784	4	0	4	120.608	3	0	3	103.793	3	0	3	120.404	3	0	3	390.819	4	0	4
666790	Gm8290	predicted gene 8290	118.032	6	0	6	110.294	6	0	6	113.339	6	0	6	90.5043	7	0	7	82.8688	7	0	7	396.148	5	0	5
13682	Eif4a2	eukaryotic translation initiation factor 4A2	117.12	10	0	10	119.356	9	0	9	108.556	10	0	9	75.2195	8	0	7	72.2707	8	0	7	401.434	3	3	3
319195	Rpl17	ribosomal protein L17	115.489	4	0	4	122.41	4	0	4	80.8844	4	0	4	78.8016	5	0	5	67.0329	5	0	4	276.335	4	3	4
101056544	LOC101056544	40S ribosomal protein S14-like	107.319	2	0	2	111.568	2	0	2	111.953	3	0	3	137.639	4	0	4	144.19	4	0	4	153.078	6	6	6
53379	Hnrnpa2b1	heterogeneous nuclear ribonucleoprotein A2/B1	106.499	12	0	12	96.9889	11	0	11	88.7864	12	0	12	89.73	12	0	12	102.02	12	0	12	273.426	2	1	2
100046297	LOC100046297	40S ribosomal protein S26-like	105.154	1	0	1	110.201	1	0	1	172.803	1	0	1	107.153	1	0	1	158.902	1	0	1	130.881	6	2	6
100045191	LOC100045191	heterogeneous nuclear ribonucleoproteins A2/B1-like	103.769	12	0	12	94.502	11	0	11	86.5098	12	0	12	87.4292	12	0	12	99.4045	12	0	12	237.266	4	0	4
383032	Gm5215	predicted gene 5215	103.484	2	0	2	111.189	2	0	1	98.199	2	0	2	96.3939	1	0	1	103.572	1	0	1	216.437	4	2	4
100043813	Gm9846	predicted gene 9846	102.155	4	0	4	209.067	4	0	4	183.097	4	0	4	86.2069	4	0	4	189.607	4	0	4	188.386	6	0	6
57294	Rps27	ribosomal protein S27	102.155	4	0	4	209.067	4	0	4	183.097	4	0	4	86.2069	4	0	4	189.607	4	0	4	251.772	3	3	2
100862433	LOC100862433	40S ribosomal protein S16-like	101.463	3	0	3	88.0385	3	0	3	86.1562	4	0	3	82.2294	4	0	3	83.4018	4	0	3	238.241	11	11	11
100505015	LOC100505015	40S ribosomal protein S16-like	101.463	3	0	3	88.0385	3	0	3	86.1562	4	0	3	82.2294	4	0	3	83.4018	4	0	3	168.255	5	0	5
625328	H3f3c	H3 histone, family 3C	98.1818	2	0	2	86.1264	2	0	2	94.5973	2	0	2	84.519	3	0	3	68.892	3	0	2	214.795	11	1	11
319153	Hist1h3i	histone cluster 1, H3i	98.1818	2	0	2	86.1264	2	0	2	94.5973	2	0	2	84.519	3	0	3	68.892	3	0	2	361.643	11	4	11
319148	Hist1h3c	histone cluster 1, H3c	98.1818	2	0	2	86.1264	2	0	2	94.5973	2	0	2	84.519	3	0	3	68.892	3	0	2	295.939	9	1	9
260423	Hist1h3f	histone cluster 1, H3f	98.1818	2	0	2	86.1264	2	0	2	94.5973	2	0	2	84.519	3	0	3	68.892	3	0	2	233.304	28	28	28
15081	H3f3b	H3 histone, family 3B	98.1818	2	0	2	86.1264	2	0	2	94.5973	2	0	2	84.519	3	0	3	68.892	3	0	2	321.776	6	0	6
319152	Hist1h3h	histone cluster 1, H3h	98.1818	2	0	2	86.1264	2	0	2	94.5973	2	0	2	84.519	3	0	3	68.892	3	0	2	321.776	6	0	6
97908	Hist1h3g	histone cluster 1, H3g	98.1818	2	0	2	86.1264	2	0	2	94.5973	2	0	2	84.519	3	0	3	68.892	3	0	2	388.335	27	19	27
97114	Hist2h3c2	histone cluster 2, H3c2	98.1818	2	0	2	86.1264	2	0	2	94.5973	2	0	2	84.519	3	0	3	68.892	3	0	2	330.123	5	0	5
319151	Hist1h3e	histone cluster 1, H3e	98.1818	2	0	2	86.1264	2	0	2	94.5973	2	0	2	84.519	3	0	3	68.892	3	0	2	246.54	7	0	7
319149	Hist1h3d	histone cluster 1, H3d	98.1818	2	0	2	86.1264	2	0	2	94.5973	2	0	2	84.519	3	0	3	68.892	3	0	2	484.304	7	2	7
319150	Hist1h3b	histone cluster 1, H3b	98.1818	2	0	2	86.1264	2	0	2	94.5973	2	0	2	84.519	3	0	3	68.892	3	0	2	175.982	28	25	28
319154	Hist2h3b	histone cluster 2, H3b	98.1818	2	0	2	86.1264	2	0	2	94.5973	2	0	2	84.519	3	0	3	68.892	3	0	2	210.922	5	0	5
360198	Hist1h3a	histone cluster 1, H3a	98.1818	2	0	2	86.1264	2	0	2	94.5973	2	0	2	84.519	3	0	3	68.892	3	0	2	236.647	3	0	3
15078	H3f3a	H3 histone, family 3A	98.1818	2	0	2	86.1264	2	0	2	94.5973	2	0	2	84.519	3	0	3	68.892	3	0	2	230.104	7	0	7
15077	Hist2h3c1	histone cluster 2, H3c1	98.1818	2	0	2	86.1264	2	0	2	94.5973	2	0	2	84.519	3	0	3	68.892	3	0	2	128.343	1	1	1
100043872	Gm10166	60S ribosomal protein L17, pseudogene	97.7212	4	0	4	103.578	4	0	4	68.4406	4	0	4	66.6783	5	0	5	56.7202	5	0	4	184.316	7	7	7
100039731	Gm10051	predicted pseudogene 10051	95.4734	3	0	3	47.2397	3	0	3	74.037	3	0	3	40.7879	3	0	3	39.8145	3	0	3	391.309	12	0	10
19943	Rpl28	ribosomal protein L28	95.4734	3	0	3	47.2397	3	0	3	74.037	3	0	3	40.7879	3	0	3	39.8145	3	0	3	110.087	29	29	28
636901	LOC636901	40S ribosomal protein SA-like	88.7296	7	0	7	104.099	8	0	7	87.9133	8	0	7	82.412	7	0	7	86.2306	6	0	6	243.702	2	2	2
20088	Rps24	ribosomal protein S24	87.716	2	0	2	102.52	2	0	2	98.4264	2	0	2	123.751	2	0	2	114.735	3	0	3	478.456	4	0	4
677113	LOC677113	40S ribosomal protein S24-like	87.716	2	0	2	102.52	2	0	2	98.4264	2	0	2	123.751	2	0	2	114.735	3	0	3	303.909	38	36	37
620750	Gm6177	ribosomal protein L23A pseudogene	87.5695	1	0	1	86.8587	1	0	1	75.2288	1	0	1	33.0928	1	0	1	26.169	1	0	1	177.949	4	0	4
628061	Gm6834	ribosomal protein S13, pseudogene 4	87.1146	3	0	3	69.1334	3	0	3	51.7582	3	0	3	96.688	5	0	5	99.1202	5	0	4	207.066	3	0	3
68052	Rps13	ribosomal protein S13	87.1146	3	0	3	69.1334	3	0	3	51.7582	3	0	3	96.688	5	0	5	99.1202	5	0	4	271.686	17	17	15
666501	Gm8137	predicted gene 8137	86.6159	6	0	6	87.6744	6	0	6	88.6871	6	0	6	95.4491	7	0	7	94.7828	7	0	7	196.072	5	2	5
666738	Gm8264	predicted gene 8264	86.6159	6	0	6	87.6744	6	0	6	88.6871	6	0	6	95.4491	7	0	7	94.7828	7	0	7	144.641	4	0	4
208691	Eif5a2	eukaryotic translation initiation factor 5A2	86.3888	3	0	3	72.4694	3	0	3	77.8994	3	0	3	66.112	3	0	3	85.9125	3	0	3	260.349	4	4	4
353204	Aldoart1	aldolase 1 A, retrogene 1	86.0643	8	0	8	75.1362	8	0	8	75.0717	8	0	8	105.832	11	0	11	102.479	11	0	10	344.638	12	0	10
13628	Eef1a2	eukaryotic translation elongation factor 1 alpha 2	85.1408	7	0	6	90.6804	6	0	6	82.4505	8	0	7	183.215	7	0	6	202.444	8	0	7	197.788	10	0	10
629591	Gm6987	predicted pseudogene 6987	84.8011	1	0	1	111.212	1	0	1	103.022	1	0	1	59.7805	1	0	1	62.0658	1	0	1	197.788	10	0	10
101056029	LOC101056029	60S ribosomal protein L9-like	84.1238	4	0	4	92.9081	4	0	4	83.1614	4	0	4	90.7611	4	0	4	72.6545	4	0	4	204.531	20	12	17
544973	Gm10257	predicted gene 10257	81.8181	2	0	2	71.772	2	0	2	78.8311	2	0	2	70.4325	3	0	3	57.41	3	0	2	289.072	3	0	3
667250	Gm12657	predicted gene 12657	81.8181	2	0	2	71.772	2	0	2	78.8311	2	0	2	70.4325	3	0	3	57.41	3	0	2	213.542	5	5	5
22143	Tuba1b	tubulin, alpha 1B	81.0003	15	0	15	89.7474	14	0	13	70.0414	15	0	15	66.5827	14	0	14	64.1987	14	0	14	276.718	10	9	10
638399	LOC638399	60S ribosomal protein L31-like	80.3013	3	0	3	108.175	3	0	3	93.1324	3	0	2	136.049	3	0	3	64.9205	3	0	3	208.391	17	14	17
114641	Rpl31	ribosomal protein L31	80.3013	3	0	3	108.175	3	0	3	93.1324	3	0	2	136.049	3	0	3	64.9205	3	0	3	238.317	7	0	7
319189	Hist2h2bb	histone cluster 2, H2bb	80.1343	6	0	5	99.5473	5	0	4	95.1502	6	0	6	67.8271	6	0	6	66.1567	6	0	6	112.346	5	0	4
319182	Hist1h2bh	histone cluster 1, H2bh	80.1343	6	0	5	99.5473	5	0	4	95.1502	6	0	6	67.8271	6	0	6	66.1567	6	0	6	78.5966	13	13	13
319181	Hist1h2bg	histone cluster 1, H2bg	80.1343	6	0	5	99.5473	5	0	4	95.1502	6	0	6	67.8271	6	0	6	66.1567	6	0	6	225.652	5	1	5
319183	Hist1h2bj	histone cluster 1, H2bj	80.1343	6	0	5	99.5473	5	0	4	95.1502	6	0	6	67.8271	6	0	6	66.1567	6	0	6	354.151	3	0	3
319180	Hist1h2bf	histone cluster 1, H2bf	80.1343	6	0	5	99.5473	5	0	4	95.1502	6	0	6	67.8271	6	0	6	66.1567	6	0	6	169.044	9	5	9
68024	Hist1h2bc	histone cluster 1, H2bc	80.1343	6	0	5	99.5473	5	0	4	95.1502	6	0	6	67.8271	6	0	6	66.1567	6	0	6	155.353	12	6	11
319178	Hist1h2bb	histone cluster 1, H2bb	80.1343	6	0	5	99.5473	5	0	4	95.1502	6	0	6	67.8271	6	0	6	66.1567	6	0	6	109.145	5	0	4
319184	Hist1h2bk	histone cluster 1, H2bk	80.1343	6	0	5	99.5473	5	0	4	95.1502	6	0	6	67.8271	6	0	6	66.1567	6	0	6	109.145	5	0	4
319186	Hist1h2bm	histone cluster 1, H2bm	80.1343	6	0	5	99.5473	5	0	4	95.1502	6	0	6	67.8271	6	0	6	66.1567	6	0	6	126.561	4	0	4
319179	Hist1h2be	histone cluster 1, H2be	80.1343	6	0	5	99.5473	5	0	4	95.1502	6	0	6	67.8271	6	0	6	66.1567	6	0	6	90.0899	5	1	4
319185	Hist1h2bl	histone cluster 1, H2bl	80.1343	6	0	5	99.5473	5	0	4	95.1502	6	0	6	67.8271	6	0	6	66.1567	6	0	6	206.018	19	3	19
319187	Hist1h2bn	histone cluster 1, H2bn	80.1343	6	0	5	99.5473	5	0	4	95.1502	6	0	6	67.8271	6	0	6	66.1567	6	0	6	164.702	15	0	14
100504912	LOC100504912	up-regulated during skeletal muscle growth protein 5-like	78.8931	1	0	1	130.471	1	0	1	114.421	1	0	1	72.5816	1	0	1	66.6586	1	0	1	164.702	15	0	14
66477	Usmg5	upregulated during skeletal muscle growth 5	78.8931	1	0	1	130.471	1	0	1	114.421	1	0	1	72.5816	1	0	1	66.6586	1	0	1	209.188	5	1	5
100043670	Gm4581	predicted gene 4581	77.6772	3	0	3	85.0761	3	0	3	52.1764	3	0	3	62.0231	4	0	3	60.3485	3	0	3	181.793	2	0	2
66480	Rpl15	ribosomal protein L15	77.6772	3	0	3	85.0761	3	0	3	52.1764	3	0	3	62.0231	4	0	3	60.3485	3	0	3	137.654	21	21	20
16898	Rps2	ribosomal protein S2	76.6118	8	0	8	71.0057	8	0	8	74.8812	8	0	8	81.3766	8	0	8	88.0821	8	0	8	102.864	4	0	4
667846	Gm8841	predicted gene 8841	76.6118	8	0	8	71.0057	8	0	8	74.8812	8	0	8	81.3766	8	0	8	88.0821	8	0	8	255.645	3	0	3
620248	Gm6139	predicted gene 6139	75.2951	7	0	7	66.8596	7	0	7	74.8106	7	0	7	81.3766	8	0	8	88.0821	8	0	8	171.158	9	0	9
666548	Gm8158	predicted gene 8158	74.2422	6	0	6	75.1495	6	0	6	76.0175	6	0	6	81.8135	7	0	7	81.2424	7	0	7	171.158	9	0	9
666448	Gm8112	predicted gene 8112	74.2422	6	0	6	75.1495	6	0	6	76.0175	6	0	6	81.8135	7	0	7	81.2424	7	0	7	149.574	3	2	3
241621	Gm13981	predicted gene 13981	73.8256	1	0	1	54.3446	1	0	1	48.2112	1	0	1	38.9482	1	0	1	47.3622	1	0	1	120.38	8	0	8
328825	Gm5093	predicted gene 5093	73.3722	3	0	3	116.665	3	0	3	105.556	3	0	3	101.615	3	0	3	117.397	3	0	3	120.38	8	0	8
665964	Gm7866	predicted gene 7866	73.2613	3	0	3	49.2937	3	0	3	71.6917	2	0	2	76.8463	3	0	3	61.9155	4	0	4	145.338	13	3	12
22142	Tuba1a	tubulin, alpha 1A	72.8863	15	0	15	79.5928	14	0	13	51.6786	15	0	15	56.9951	14	0	14	54.588	14	0	14	1023.6	2	2	2
101056444	LOC101056444	14-3-3 protein zeta/delta-like	70.9265	10	0	9	69.2932	10	0	10	83.802	11	0	11	90.1055	10	0	10	100.369	10	0	10	112.314	8	8	8
627371	Gm6749	predicted pseudogene 6749	70.1298	2	0	2	61.5189	2	0	2	67.5695	2	0	2	60.3707	3	0	3	49.2086	3	0	2	219.385	5	0	5
319188	Hist1h2bp	histone cluster 1, H2bp	70.1175	6	0	5	87.1038	5	0	4	83.2565	6	0	6	59.3487	6	0	6	57.8871	6	0	6	120.737	9	9	8
665622	Hist1h2br	histone cluster 1 H2br	70.1175	6	0	5	87.1038	5	0	4	83.2565	6	0	6	59.3487	6	0	6	57.8871	6	0	6	77.6851	5	0	5
665596	Hist1h2bq	histone cluster 1, H2bq	70.1175	6	0	5	87.1038	5	0	4	83.2565	6	0	6	59.3487	6	0	6	57.8871	6	0	6	139.27	53	53	51
100040929	Gm10362	predicted gene 10362	69.2932	4	0	4	73.4462	4	0	4	48.5306	4	0	4	47.281	5	0	5	40.2198	5	0	4	237.892	6	4	6
100039086	Gm15032	predicted gene 15032	67.8814	2	0	2	67.1219	1	0	1	69.7439	2	0	2	31.0575	2	0	2	37.6724	1	0	1	170.012	6	3	6
100045367	LOC100045367	60S ribosomal protein L19-like	67.2954	2	0	2	141.33	1	0	1	72.6346	1	0	1	81.8013	1	0	1	150.317	1	0	1	215.353	7	0	7
19946	Rpl30	ribosomal protein L30	66.9971	6	0	6	59.281	6	0	5	61.6839	5	0	5	116.755	5	0	5	108.54	5	0	5	112.825	2	0	2
664969	Gm7429	predicted pseudogene 7429	66.9971	6	0	6	59.281	6	0	5	61.6839	5	0	5	116.755	5	0	5	108.54	5	0	5	175.522	1	1	1
546663	Gm5963	predicted pseudogene 5963	66.3843	1	0	1	91.1814	1	0	1	71.6126	1	0	1	112.978	1	0	1	150.136	1	0	1	168.031	11	1	11
100047753	LOC100047753	nucleoside diphosphate kinase A-like	65.595	4	0	4	67.3869	5	0	4	60.4343	5	0	5	37.5565	4	0	4	38.4406	5	0	5	143.585	8	0	7
100042880	Gm10294	predicted pseudogene 10294	65.0773	3	0	3	57.2949	3	0	3	43.3408	3	0	3	27.0462	4	0	4	35.1297	4	0	3	150.877	27	26	27
319190	Hist2h2be	histone cluster 2, H2be	62.6942	4	0	4	84.3362	3	0	3	81.1376	4	0	4	39.5125	4	0	4	37.6599	4	0	4	89.7364	1	1	1
78303	Hist3h2ba	histone cluster 3, H2ba	62.6942	4	0	4	84.3362	3	0	3	81.1376	4	0	4	39.5125	4	0	4	37.6599	4	0	4	41.8675	4	4	4
53422	Ybx2	Y box protein 2	61.4155	4	0	4	78.5397	4	0	4	67.0547	4	0	4	72.5534	4	0	4	79.4912	4	0	4	157.165	6	6	6
20042	Rps12	ribosomal protein S12	60.8452	5	0	5	57.4715	5	0	5	66.342	5	0	5	197.227	6	0	6	135.121	6	0	6	156.774	5	0	5
670832	Gm14059	ribosomal protein S12, pseudogene 10	60.8452	5	0	5	57.4715	5	0	5	66.342	5	0	5	197.227	6	0	6	135.121	6	0	6	128.338	13	13	11
19982	Rpl36a	ribosomal protein L36A	59.2323	3	0	3	57.7375	3	0	3	52.4529	3	0	3	98.4749	3	0	3	106.374	4	0	3	137.148	8	0	7
66483	Rpl36al	ribosomal protein L36A-like	59.2323	3	0	3	57.7375	3	0	3	52.4529	3	0	3	98.4749	3	0	3	106.374	4	0	3	68.0354	5	0	5
11842	Arf3	ADP-ribosylation factor 3	55.9895	6	0	6	61.6008	6	0	6	67.6711	6	0	6	53.3218	5	0	5	49.4371	5	0	5	133.168	16	16	13
11840	Arf1	ADP-ribosylation factor 1	55.9895	6	0	6	61.6008	6	0	6	67.6711	6	0	6	53.3218	5	0	5	49.4371	5	0	5	137.551	18	18	17
101056341	LOC101056341	glyceraldehyde-3-phosphate dehydrogenase-like	54.7945	6	0	6	42.5892	4	0	4	56.765	4	0	4	156.711	3	0	3	156.948	3	0	3	85.7358	3	0	3
73710	Tubb2b	tubulin, beta 2B class IIB	53.9618	12	0	11	62.0846	11	0	10	53.8437	11	0	10	48.4021	11	0	10	55.0299	11	0	11	161.408	10	10	10
18103	Nme2	NME/NM23 nucleoside diphosphate kinase 2	53.0243	5	0	5	59.4717	6	0	5	62.1951	5	0	5	35.6167	6	0	5	56.5227	5	0	5	153.119	22	22	22
100046151	LOC100046151	phosphate carrier protein, mitochondrial-like	51.8682	7	0	6	60.5207	8	0	7	54.2749	8	0	6	55.5124	6	0	6	61.5108	7	0	7	117.231	7	5	7
671641	Gm10063	ribosomal protein S12-like 2	51.8205	3	0	3	46.4808	3	0	3	56.5606	3	0	3	150.572	4	0	4	96.7918	4	0	4	271.715	14	14	14
619547	Rpl34-ps1	ribosomal protein L34, pseudogene 1	50.7634	4	0	4	23.8198	4	0	4	72.25	4	0	4	133.829	4	0	4	84.8285	4	0	4	98.5428	14	12	14
68436	Rpl34	ribosomal protein L34	50.7634	4	0	4	23.8198	4	0	4	72.25	4	0	4	133.829	4	0	4	84.8285	4	0	4	155.993	11	11	10
100043876	Gm4705	predicted gene 4705	50.7634	4	0	4	23.8198	4	0	4	72.25	4	0	4	133.829	4	0	4	84.8285	4	0	4	72.9033	5	5	4
382522	Hist3h2bb-ps	histone cluster 3, H2bb, pseudogene	48.7622	4	0	4	65.5948	3	0	3	63.1071	4	0	4	30.732	4	0	4	29.2911	4	0	4	108.144	9	9	9
238217	Rpl10l	ribosomal protein L10-like	48.7281	3	0	3	43.1814	4	0	4	50.4638	3	0	3	56.4755	3	0	3	61.5357	3	0	3	106.302	21	16	21
625281	Gm6570	predicted gene 6570	48.424	4	0	4	39.9424	4	0	3	36.0522	3	0	3	69.7371	3	0	3	55.6571	3	0	3	130.438	16	12	16
434428	Gm5620	tubulin, alpha 1B pseudogene	48.4231	11	0	11	57.3707	10	0	9	52.0402	11	0	11	39.2307	10	0	10	41.1577	10	0	10	139.663	10	10	10
100047577	LOC100047577	cytochrome b5 type B-like	47.6925	2	0	2	49.2785	2	0	2	51.0582	2	0	2	38.6183	3	0	3	34.5899	3	0	3	54.032	10	7	10
100046223	LOC100046223	40S ribosomal protein S15-like	47.3671	2	0	2	30.6594	2	0	2	37.4201	2	0	2	94.8117	2	0	2	49.2788	2	0	2	134.677	4	2	4
628847	Gm6921	predicted pseudogene 6921	47.3671	2	0	2	30.6594	2	0	2	37.4201	2	0	2	94.8117	2	0	2	49.2788	2	0	2	177.303	13	13	13
433745	Gm12816	predicted gene 12816	46.4479	6	0	6	41.275	4	0	4	47.8257	5	0	5	66.8563	5	0	5	57.6946	6	0	6	88.9374	6	5	5
319177	Hist1h2ba	histone cluster 1, H2ba	46.3479	4	0	3	66.1712	3	0	2	59.8246	4	0	4	43.4894	4	0	4	39.359	4	0	4	79.478	4	4	4
18674	Slc25a3	solute carrier family 25 (mitochondrial carrier, phosphate carrier), member 3	46.3106	7	0	6	54.4255	8	0	7	49.2547	8	0	6	55.1042	6	0	6	60.2238	7	0	7	84.741	7	0	7
14433	Gapdh	glyceraldehyde-3-phosphate dehydrogenase	46.0713	8	0	8	54.9019	6	0	6	58.3832	6	0	6	103.733	7	0	7	114.159	7	0	7	137.529	5	4	5
100042025	LOC100042025	predicted gene, 20899	46.0713	8	0	8	54.9019	6	0	6	58.3832	6	0	6	103.733	7	0	7	114.159	7	0	7	83.5484	9	1	7
13807	Eno2	enolase 2, gamma neuronal	44.9408	3	0	3	52.6111	3	0	3	40.2979	3	0	3	12.9048	3	0	3	14.9201	3	0	3	70.9571	2	2	2
11841	Arf2	ADP-ribosylation factor 2	43.8471	5	0	5	46.3908	6	1	5	53.5064	5	0	5	47.2812	4	0	4	43.8941	4	0	4	62.1876	5	0	5
15482	Hspa1l	heat shock protein 1-like	43.2427	4	0	3	39.0602	4	0	3	44.079	3	0	3	54.3094	4	0	4	51.0931	3	0	3	164.952	3	0	3
101056557	LOC101056557	glyceraldehyde-3-phosphate dehydrogenase-like	43.1678	5	0	5	49.3499	3	0	3	55.4895	3	0	3	37.2803	3	0	3	41.7098	3	0	3	170.183	29	29	29
623505	Gm6436	predicted gene 6436	42.0832	3	0	3	35.6728	3	0	3	59.3631	4	0	3	105.461	4	0	4	114.25	4	0	4	72.8779	11	11	10
623924	Gm6462	predicted gene 6462	41.9097	1	0	1	50.3801	1	0	1	58.4847	1	0	1	24.2987	1	0	1	48.7335	1	0	1	96.0117	16	16	15
12315	Calm3	calmodulin 3	40.3958	10	0	8	37.1598	9	0	9	43.0138	10	0	8	47.1259	9	0	9	54.8486	9	0	9	107.493	6	0	6
12313	Calm1	calmodulin 1	40.3958	10	0	8	37.1598	9	0	9	43.0138	10	0	8	47.1259	9	0	9	54.8486	9	0	9	204.157	5	5	5
12314	Calm2	calmodulin 2	40.3958	10	0	8	37.1598	9	0	9	43.0138	10	0	8	47.1259	9	0	9	54.8486	9	0	9	51.1545	2	2	2
667847	Gm8842	predicted gene 8842	39.6351	7	0	7	32.0324	7	0	7	39.3948	7	0	7	44.2029	7	0	7	42.9411	7	0	7	133.646	31	19	28
433968	Gm5566	predicted pseudogene 5566	38.554	4	0	4	43.4231	5	0	4	45.2976	4	0	4	23.7493	5	0	4	31.1867	4	0	4	165.617	12	9	11
637553	LOC637553	60S ribosomal protein L36-like	38.2754	2	0	2	82.0959	1	0	1	83.7049	2	0	1	138.511	2	0	1	112.279	2	0	1	120.763	4	0	4
20195	S100a11	S100 calcium binding protein A11 (calgizzarin)	38.2338	3	0	2	49.801	2	0	2	38.904	2	0	2	29.3438	2	0	2	34.665	2	0	2	99.8265	13	0	13
100502897	Gm12854	predicted gene 12854	38.2338	3	0	2	49.801	2	0	2	38.904	2	0	2	29.3438	2	0	2	34.665	2	0	2	112.399	1	0	1
22152	Tubb3	tubulin, beta 3 class III	37.8804	8	0	7	44.376	9	0	9	40.582	7	0	7	29.7681	9	0	9	34.7643	8	0	8	86.7464	17	13	17
100048117	LOC100048117	glyceraldehyde-3-phosphate dehydrogenase-like	37.2958	8	0	8	44.4444	6	0	6	47.2626	6	0	6	83.9745	7	0	7	92.4146	7	0	7	85.4897	10	10	9
101056140	LOC101056140	uncharacterized LOC101056140	37.1214	4	0	4	39.3462	4	0	4	25.9985	4	0	4	25.9402	6	1	5	21.5463	5	0	4	97.2682	13	0	13
100046079	LOC100046079	cytochrome c oxidase subunit 5B, mitochondrial-like	36.4959	3	0	3	36.8205	3	0	3	39.4508	3	0	3	37.1213	3	0	3	26.293	3	0	2	89.306	1	0	1
12859	Cox5b	cytochrome c oxidase subunit Vb	36.4959	3	0	3	36.8205	3	0	3	39.4508	3	0	3	37.1213	3	0	3	26.293	3	0	2	86.6832	9	4	9
619883	Gm6109	predicted gene 6109	36.2106	3	0	3	29.9074	3	0	2	26.9927	2	0	2	52.3028	3	0	3	41.7429	3	0	3	143.461	4	0	4
22147	Tuba3b	tubulin, alpha 3B	36.1411	11	0	11	40.5393	11	0	10	32.5649	11	0	11	29.143	10	0	10	33.8186	10	0	10	143.461	4	0	4
22144	Tuba3a	tubulin, alpha 3A	36.1411	11	0	11	40.5393	11	0	10	32.5649	11	0	11	29.143	10	0	10	33.8186	10	0	10	152.491	11	7	10
19384	Ran	RAN, member RAS oncogene family	34.9304	5	0	5	27.1416	5	0	5	29.4529	5	0	5	31.6584	5	0	5	36.6496	5	0	5	74.9033	4	0	3
100045999	LOC100045999	GTP-binding nuclear protein Ran-like	34.9304	5	0	5	27.1416	5	0	5	29.4529	5	0	5	31.6584	5	0	5	36.6496	5	0	5	74.9033	4	0	3
67653	4930544G11Rik	RIKEN cDNA 4930544G11 gene	34.5947	3	0	3	32.4105	3	0	3	10.8195	3	0	3	14.4956	3	0	3	10.9639	3	0	3	52.0305	16	16	16
100504872	LOC100504872	60S ribosomal protein L32-like	33.756	2	0	2	44.0879	3	0	2	27.6241	2	0	2	111.058	2	0	2	73.1225	2	0	2	113.317	7	7	6
19951	Rpl32	ribosomal protein L32	33.756	2	0	2	44.0879	3	0	2	27.6241	2	0	2	111.058	2	0	2	73.1225	2	0	2	119.174	19	19	18
67938	Myl12b	myosin, light chain 12B, regulatory	33.1486	8	0	7	20.4824	7	0	7	27.8297	8	0	7	30.0693	8	0	8	33.5094	7	0	7	42.4101	11	4	11
629242	Gm6958	predicted gene 6958	33.1373	4	0	4	32.7857	4	0	4	41.0268	4	0	4	21.2725	4	0	4	20.1628	4	0	4	70.4524	3	0	2
75471	1700009N14Rik	RIKEN cDNA 1700009N14 gene	32.2435	5	0	5	25.0537	5	0	5	27.1873	5	0	5	29.2231	5	0	5	33.8304	5	0	5	70.4524	3	0	2
56009	Alyref2	Aly/REF export factor 2	30.1827	2	0	2	18.3433	2	0	2	29.7273	2	0	2	21.4043	2	0	2	18.8076	2	0	2	70.4524	3	0	2
100038969	Gm14958	ribosomal protein S12, pseudogene 18	29.8656	5	0	5	27.2627	5	0	5	27.6561	5	0	5	71.3005	6	0	6	61.3124	6	0	6	70.4524	3	0	2
626048	Gm6646	ribosomal protein S12, pseudogene 16	29.8656	5	0	5	27.2627	5	0	5	27.6561	5	0	5	71.3005	6	0	6	61.3124	6	0	6	70.4524	3	0	2
665463	Gm7643	ribosomal protein S12, pseudogene 12	29.8656	5	0	5	27.2627	5	0	5	27.6561	5	0	5	71.3005	6	0	6	61.3124	6	0	6	70.4524	3	0	2
665611	Gm7711	ribosomal protein S12, pseudogene 14	29.8656	5	0	5	27.2627	5	0	5	27.6561	5	0	5	71.3005	6	0	6	61.3124	6	0	6	70.4524	3	0	2
665522	Gm7671	ribosomal protein S12, pseudogene 15	29.8656	5	0	5	27.2627	5	0	5	27.6561	5	0	5	71.3005	6	0	6	61.3124	6	0	6	70.4524	3	0	2
434843	Gm5642	ribosomal protein S12, pseudogene 11	29.8656	5	0	5	27.2627	5	0	5	27.6561	5	0	5	71.3005	6	0	6	61.3124	6	0	6	70.4524	3	0	2
665579	Gm7698	ribosomal protein S12, pseudogene 13	29.8656	5	0	5	27.2627	5	0	5	27.6561	5	0	5	71.3005	6	0	6	61.3124	6	0	6	70.4524	3	0	2
100862223	LOC100862223	predicted gene, 21571	29.8656	5	0	5	27.2627	5	0	5	27.6561	5	0	5	71.3005	6	0	6	61.3124	6	0	6	70.4524	3	0	2
170930	Sumo2	SMT3 suppressor of mif two 3 homolog 2 (yeast)	29.3173	2	0	2	18.0283	2	0	2	14.4966	2	0	2	24.833	2	0	2	28.6348	2	0	2	70.4524	3	0	2
14673	Gna12	guanine nucleotide binding protein, alpha 12	28.9178	2	0	1	27.1507	2	0	1	34.8256	2	1	1	30.647	1	0	1	31.5819	2	1	1	70.4524	3	0	2
639606	Gm10420	predicted gene 10420	28.6204	6	0	6	24.0161	6	0	6	26.847	6	0	6	37.8335	6	0	6	35.9634	6	0	6	70.4524	3	0	2
93765	Ube2n	ubiquitin-conjugating enzyme E2N	27.8121	5	0	5	31.5126	5	0	5	25.8917	5	0	5	17.2895	5	0	5	21.1	4	0	4	70.4524	3	0	2
100043695	Gm15483	predicted gene 15483	27.5793	1	0	1	41.2911	1	0	1	15.4725	1	0	1	33.0177	3	0	3	17.6077	3	0	2	52.6203	5	0	5
545091	Gm5803	predicted gene 5803	26.071	6	0	6	26.5273	3	0	3	21.9421	6	0	6	22.4854	7	0	7	26.7992	6	0	5	88.302	6	6	6
53857	Tuba8	tubulin, alpha 8	25.7454	8	0	8	27.4125	8	0	7	19.6243	8	0	8	13.0611	7	0	7	15.9156	7	0	7	122.865	6	6	6
101056543	LOC101056543	40S ribosomal protein S2-like	25.642	3	0	3	28.5058	3	0	3	26.666	3	0	3	22.4252	2	0	2	14.2056	2	0	2	48.3947	4	0	4
665826	Gm7810	predicted gene 7810	24.7908	3	0	3	20.8276	3	0	3	25.7546	3	0	3	29.2778	3	0	2	35.3329	3	0	3	48.3947	4	0	4
637733	LOC637733	high mobility group protein B1-like	24.7479	7	0	7	32.0367	6	0	6	27.1459	6	0	6	29.271	9	0	9	21.7147	7	0	7	104.673	20	20	20
15289	Hmgb1	high mobility group box 1	24.7479	7	0	7	32.0367	6	0	6	27.1459	6	0	6	29.271	9	0	9	21.7147	7	0	7	70.4636	8	6	7
100862258	LOC100862258	predicted gene, 21596	24.7479	7	0	7	32.0367	6	0	6	27.1459	6	0	6	29.271	9	0	9	21.7147	7	0	7	53.9349	9	9	9
669393	Gm9457	predicted gene 9457	24.6192	1	0	1	34.4534	1	0	1	23.7638	1	0	1	44.1516	1	0	1	32.6914	1	0	1	78.6667	17	17	16
14696	Gnb4	guanine nucleotide binding protein (G protein), beta 4	24.2654	3	0	3	15.917	4	0	4	19.9066	3	0	3	39.1325	4	0	4	19.9421	4	0	4	86.5694	7	7	7
51788	H2afz	H2A histone family, member Z	23.935	2	0	2	20.8017	3	0	2	39.7006	2	0	2	34.4896	2	0	2	61.4988	2	0	2	77.7512	4	4	4
77605	H2afv	H2A histone family, member V	23.935	2	0	2	20.8017	3	0	2	39.7006	2	0	2	34.4896	2	0	2	61.4988	2	0	2	48.0681	5	5	5
28080	Atp5o	ATP synthase, H+ transporting, mitochondrial F1 complex, O subunit	23.7402	4	0	4	28.4485	4	0	4	19.8971	5	0	5	12.9753	4	0	3	17.775	4	0	4	86.3799	7	7	7
100047429	LOC100047429	ATP synthase subunit O, mitochondrial-like	23.7402	4	0	4	28.4485	4	0	4	19.8971	5	0	5	12.9753	4	0	3	17.775	4	0	4	85.3774	5	3	4
215866	LOC215866	uncharacterized LOC215866	23.4722	4	0	4	23.2232	4	0	4	29.0607	4	0	4	15.068	4	0	4	14.282	4	0	4	107.967	7	0	7
101055744	LOC101055744	60S ribosomal protein L18-like	23.4455	1	0	1	31.7961	1	0	1	18.5238	1	0	1	36.5623	1	0	1	30.7854	1	0	1	86.2796	20	20	20
98932	Myl9	myosin, light polypeptide 9, regulatory	23.0385	6	0	5	11.3085	5	0	5	18.6244	6	0	5	16.4186	6	0	6	15.9224	5	0	5	80.0584	12	7	11
100042069	Gm15210	predicted gene 15210	22.9797	14	0	13	30.2031	16	0	13	22.3404	15	0	13	15.9365	17	0	17	17.6189	16	0	16	121.172	5	5	5
23918	Impdh2	inosine 5'-phosphate dehydrogenase 2	22.9797	14	0	13	30.2031	16	0	13	22.3404	15	0	13	15.9365	17	0	17	17.6189	16	0	16	79.7676	24	24	24
676246	Gm9670	predicted gene 9670	22.9203	1	0	1	39.9808	1	0	1	30.626	1	0	1	38.4055	1	0	1	42.9482	1	0	1	94.6358	10	3	10
26900	Ddx3y	DEAD (Asp-Glu-Ala-Asp) box polypeptide 3, Y-linked	22.9184	18	0	18	21.4479	19	0	19	25.7511	18	0	18	21.684	18	0	18	21.4188	17	0	17	110.384	3	0	3
98660	Atp1a2	ATPase, Na+/K+ transporting, alpha 2 polypeptide	22.1924	12	0	12	22.0644	12	0	11	25.2752	12	0	12	25.7752	14	0	14	24.5186	14	0	14	110.384	3	0	3
625690	Gm6613	predicted gene 6613	22.1091	2	0	2	10.7508	2	0	2	17.2145	2	0	2	19.0428	2	0	2	25.4419	2	0	2	67.2206	12	12	11
237880	1700071K01Rik	RIKEN cDNA 1700071K01 gene	21.9236	6	0	6	29.9018	7	0	6	23.9517	7	0	7	20.9424	7	0	7	26.6849	7	0	7	26.6566	1	0	1
12467	Cct6b	chaperonin containing Tcp1, subunit 6b (zeta)	21.6373	2	0	2	12.4389	2	0	2	19.7875	3	0	3	20.0161	3	0	3	12.8925	3	0	3	70.7225	4	0	4
100046119	Mcg1038069	ubiquitin-conjugating enzyme E2 N-like	21.3939	5	0	5	24.2404	5	0	5	19.9167	5	0	5	13.2996	5	0	5	16.2308	4	0	4	70.7225	4	0	4
59093	Pcbp3	poly(rC) binding protein 3	21.3091	5	0	4	20.9901	5	0	4	15.7346	5	0	4	20.9621	6	0	5	32.654	6	0	6	89.5364	8	8	8
22004	Tpm2	tropomyosin 2, beta	21.0618	4	0	4	28.5558	4	0	3	19.4356	4	0	4	41.7777	4	0	4	57.5936	4	0	4	98.1667	7	0	7
111241	Hmga1-rs1	high mobility group AT-hook I, related sequence 1	20.8013	1	0	1	36.8396	1	0	1	18.4579	1	0	1	28.2869	3	0	3	27.7317	3	0	3	98.1667	7	0	7
100043805	Gm10224	predicted pseudogene 10224	20.597	1	0	1	31.443	1	0	1	16.8237	1	0	1	15.2548	2	0	1	18.2695	1	0	1	69.4291	3	0	3
101056659	LOC101056659	histone H3.3-like	20.3031	1	0	1	17.7904	1	0	1	16.9442	1	0	1	23.7029	1	0	1	8.925	1	0	1	103.629	15	15	15
110957	D1Pas1	DNA segment, Chr 1, Pasteur Institute 1	19.8156	18	0	18	16.7746	19	0	19	22.602	18	0	18	18.682	17	0	17	17.7273	16	0	16	99.7997	11	0	11
18663	Pgk2	phosphoglycerate kinase 2	19.7868	4	0	4	20.5767	3	0	3	20.3867	3	0	3	43.6306	4	0	4	21.9003	4	0	4	84.1152	22	17	21
15361	Hmga1	high mobility group AT-hook 1	19.6667	1	0	1	34.8302	1	0	1	17.4511	1	0	1	27.1018	3	0	3	26.6625	3	0	3	101.682	14	11	14
100039786	Gm2423	predicted gene 2423	19.439	10	0	9	15.0063	10	0	10	17.0786	10	0	10	24.4195	11	0	11	20.1559	11	0	11	23.1646	1	1	1
237433	Gm4925	predicted gene 4925	19.2437	2	0	2	15.1437	2	0	2	16.5582	2	0	2	25.6037	3	1	2	23.3513	2	0	2	20.2229	4	4	4
14677	Gnai1	guanine nucleotide binding protein (G protein), alpha inhibiting 1	19.113	4	0	4	12.6178	4	0	4	17.7006	3	0	3	8.254	3	0	3	7.1151	3	0	3	210.067	7	0	6
15511	Hspa1b	heat shock protein 1B	18.1111	4	0	3	18.1682	4	0	3	18.354	3	0	3	29.812	4	0	4	30.008	3	0	3	47.2934	1	0	1
193740	Hspa1a	heat shock protein 1A	18.1111	4	0	3	18.1682	4	0	3	18.354	3	0	3	29.812	4	0	4	30.008	3	0	3	81.0623	164	164	153
67543	Pabpc6	poly(A) binding protein, cytoplasmic 6	17.7659	7	0	7	20.8813	8	0	8	23.3583	8	0	8	25.7859	7	0	7	30.665	9	1	8	73.0914	4	0	4
101056470	LOC101056470	uncharacterized LOC101056470	17.6527	3	0	3	17.6724	3	0	3	14.0603	3	0	3	24.8215	4	0	4	24.9924	4	0	4	100.289	16	14	16
22318	Vamp2	vesicle-associated membrane protein 2	17.2635	2	0	2	27.1767	2	0	2	25.5944	2	0	2	15.5216	2	0	2	14.4816	2	0	2	122.807	14	14	14
71832	Csl	citrate synthase like	17.0975	2	0	2	10.4146	3	0	2	11.1177	2	0	2	10.9599	2	0	1	7.5717	2	0	2	30.507	7	7	7
70405	Calml3	calmodulin-like 3	17.0479	3	0	3	17.666	4	0	4	17.2557	3	0	3	37.357	3	0	3	42.8996	3	0	3	58.7104	3	0	2
19428	Rasl2-9	RAS-like, family 2, locus 9	16.9268	3	0	3	14.2006	3	0	3	12.115	3	0	3	18.1208	3	0	3	14.7501	3	0	3	58.7104	3	0	2
100505014	LOC100505014	60S ribosomal protein L15-like	16.8779	1	0	1	18.7014	1	0	1	19.6633	1	0	1	22.4525	1	0	1	20.0407	1	0	1	62.8063	15	0	14
101056592	LOC101056592	electron transfer flavoprotein subunit beta-like	16.6148	7	0	7	25.236	7	0	7	19.5135	6	0	6	9.7338	6	0	6	10.6528	5	0	5	108.733	3	0	2
101056577	LOC101056577	mitochondrial import inner membrane translocase subunit Tim8 A-like	16.1621	2	0	2	11.7471	2	0	2	11.9431	2	0	2	8.5117	2	0	2	18.5555	2	0	2	108.733	3	0	2
18459	Pabpc2	poly(A) binding protein, cytoplasmic 2	16.0996	7	0	7	18.344	7	0	7	19.5129	7	0	7	14.0058	7	0	7	15.2544	7	0	7	111.122	6	0	6
665562	Rpl31-ps12	ribosomal protein L31, pseudogene 1 2	15.9255	2	0	2	16.792	2	0	2	15.8702	2	0	1	17.9172	2	0	2	17.9748	2	0	2	111.122	6	0	6
100862175	LOC100862175	predicted gene, 21540	15.8974	3	0	3	18.7674	3	0	3	23.2407	3	0	3	12.7523	3	0	3	8.3056	3	0	3	111.122	6	0	6
56334	Tmed2	transmembrane emp24 domain trafficking protein 2	15.8974	3	0	3	18.7674	3	0	3	23.2407	3	0	3	12.7523	3	0	3	8.3056	3	0	3	111.122	6	0	6
242894	Actr3b	ARP3 actin-related protein 3B	15.8657	4	0	4	10.1024	4	0	2	9.7908	4	0	4	12.232	3	0	2	15.5302	3	0	2	111.122	6	0	6
18770	Pklr	pyruvate kinase liver and red blood cell	15.7191	1	0	1	21.1393	1	0	1	15.43	1	0	1	18.679	1	0	1	26.5671	2	1	1	111.122	6	0	6
667952	Gm8894	predicted gene 8894	15.6491	5	0	4	17.4686	5	0	5	22.6302	5	0	5	32.6426	4	0	4	27.1429	4	0	4	111.122	6	0	6
100046034	Gm14279	predicted gene 14279	15.6033	2	0	2	14.891	2	0	2	21.3892	3	0	3	40.2203	4	0	4	37.3393	4	0	4	111.122	6	0	6
100862595	LOC100862595	60S ribosomal protein L35a-like	15.6033	2	0	2	14.891	2	0	2	21.3892	3	0	3	40.2203	4	0	4	37.3393	4	0	4	111.122	6	0	6
100039532	Gm10029	predicted gene 10029	15.6033	2	0	2	14.891	2	0	2	21.3892	3	0	3	26.3818	3	0	3	21.3229	3	0	3	111.122	6	0	6
57808	Rpl35a	ribosomal protein L35A	15.6033	2	0	2	14.891	2	0	2	21.3892	3	0	3	40.2203	4	0	4	37.3393	4	0	4	111.122	6	0	6
101055799	LOC101055799	60S ribosomal protein L22-like	15.387	1	0	1	21.5334	1	0	1	14.8524	1	0	1	27.5948	1	0	1	20.4321	1	0	1	111.122	6	0	6
626150	Gm12271	predicted gene 12271	15.2274	1	0	1	13.3428	1	0	1	12.7081	1	0	1	17.8391	2	0	2	6.7526	2	0	1	54.8768	4	4	3
20826	Nhp2l1	NHP2 non-histone chromosome protein 2-like 1 (S. cerevisiae)	15.0374	2	0	2	13.4686	2	0	2	14.131	2	0	2	24.6441	3	0	3	21.3459	4	0	3	25.4108	1	0	1
100862468	LOC100862468	NHP2-like protein 1-like	15.0374	2	0	2	13.4686	2	0	2	14.131	2	0	2	24.6441	3	0	3	21.3459	4	0	3	25.4108	1	0	1
101055909	LOC101055909	protein transport protein Sec61 subunit beta-like	15.0198	2	0	2	26.2057	2	0	2	12.1198	2	0	2	26.9595	2	0	2	26.3639	2	0	2	92.5834	13	13	13
15122	Hba-a1	hemoglobin alpha, adult chain 1	14.6899	3	0	3	10.3866	2	0	2	11.9254	2	0	2	8.039	3	0	3	7.9769	3	0	3	39.99	14	14	13
110257	Hba-a2	hemoglobin alpha, adult chain 2	14.6899	3	0	3	10.3866	2	0	2	11.9254	2	0	2	8.039	3	0	3	7.9769	3	0	3	73.5998	4	3	4
101055956	LOC101055956	elongation factor 1-gamma-like	14.6467	2	0	2	19.8039	2	0	2	16.9342	2	0	2	41.5498	2	0	2	34.7478	2	0	2	19.0551	2	2	2
100043508	Gm9769	predicted pseudogene 9769	14.6221	5	0	5	16.7078	6	0	6	17.6782	6	0	6	13.3683	5	0	5	13.6095	5	0	5	90.346	3	0	3
100048119	LOC100048119	prostaglandin E synthase 3-like	14.6221	5	0	5	16.7078	6	0	6	17.6782	6	0	6	13.3683	5	0	5	13.6095	5	0	5	90.346	3	0	3
56351	Ptges3	prostaglandin E synthase 3 (cytosolic)	14.6221	5	0	5	16.7078	6	0	6	17.6782	6	0	6	13.3683	5	0	5	13.6095	5	0	5	74.7517	8	1	8
26905	Eif2s3x	eukaryotic translation initiation factor 2, subunit 3, structural gene X-linked	14.5167	9	0	8	12.8625	10	0	8	14.8382	9	0	9	16.989	12	1	11	22.6568	12	1	10	83.0456	13	2	13
100041224	Gm3213	predicted gene 3213	14.3686	1	0	1	11.2406	1	0	1	10.5819	1	0	1	5.9615	1	0	1	6.1927	1	0	1	84.7937	10	9	10
100042773	Gm4024	predicted pseudogene 4024	14.0726	4	0	3	9.3311	4	0	3	12.5938	4	0	3	32.0984	5	0	5	25.8152	5	0	5	93.5649	6	6	6
101056616	LOC101056616	transcription elongation factor B polypeptide 1-like	14.0331	5	0	3	13.4876	5	0	3	10.6103	5	0	3	9.0815	5	0	3	11.9266	5	0	4	83.0967	8	0	8
67923	Tceb1	transcription elongation factor B (SIII), polypeptide 1	14.0331	5	0	3	13.4876	5	0	3	10.6103	5	0	3	9.0815	5	0	3	11.9266	5	0	4	83.0967	8	0	8
619937	Gm6115	predicted gene 6115	13.9607	3	0	3	22.9186	3	0	3	18.3754	3	0	3	19.5131	5	0	5	13.2868	4	0	4	51.5746	5	5	5
11937	Atp2a1	ATPase, Ca++ transporting, cardiac muscle, fast twitch 1	13.8448	12	0	10	11.5822	10	0	9	10.3804	13	0	11	13.4433	12	0	9	12.0426	10	0	9	83.0967	8	0	8
20383	Srsf3	serine/arginine-rich splicing factor 3	13.7355	2	0	2	15.3051	2	1	1	12.3171	1	0	1	14.2475	2	1	2	9.7748	2	1	2	123.172	8	8	7
101056352	LOC101056352	alpha-enolase-like	13.4695	1	0	1	32.8707	1	0	1	12.5886	1	0	1	55.1525	2	0	2	20.8375	2	0	2	84.1428	7	0	7
668137	Gm8994	predicted gene 8994	13.4433	12	0	12	8.7124	12	0	12	12.1526	12	0	11	11.9277	11	0	10	9.8917	11	0	9	84.1428	7	0	7
100043534	Gm11686	predicted gene 11686	13.402	2	0	2	12.9731	2	0	2	18.404	3	0	3	22.5611	3	0	3	18.2412	3	0	3	52.5697	10	6	9
623174	Gm6404	predicted gene 6404	13.2107	2	0	2	9.8997	2	0	2	12.9307	2	0	2	22.055	3	1	3	11.2811	3	1	3	130.161	3	0	3
101056452	LOC101056452	eukaryotic translation initiation factor 2 subunit 3-like	12.9997	8	0	7	12.1059	9	0	7	13.2566	8	0	8	11.2008	10	0	9	13.5654	10	0	8	63.9959	1	0	1
434050	Gm5576	predicted pseudogene 5576	12.9754	13	0	13	9.1249	13	0	13	11.1395	13	0	11	12.5556	12	0	10	10.8977	12	0	10	63.7013	3	3	3
100503055	LOC100503055	60S ribosomal protein L29-like	12.7423	1	0	1	7.1642	1	0	1	5.4536	1	0	1	13.4253	1	0	1	7.0947	1	0	1	13.9499	2	2	2
19944	Rpl29	ribosomal protein L29	12.7423	1	0	1	7.1642	1	0	1	5.4536	1	0	1	13.4253	1	0	1	7.0947	1	0	1	65.0973	26	25	26
100862587	LOC100862587	60S ribosomal protein L29-like	12.7423	1	0	1	7.1642	1	0	1	5.4536	1	0	1	13.4253	1	0	1	7.0947	1	0	1	130.161	3	0	3
100503125	Gm10913	predicted pseudogene 10913	12.7423	1	0	1	7.1642	1	0	1	5.4536	1	0	1	13.4253	1	0	1	7.0947	1	0	1	66.9384	3	0	3
666642	Gm8210	predicted pseudogene 8210	12.7423	1	0	1	7.1642	1	0	1	5.4536	1	0	1	13.4253	1	0	1	7.0947	1	0	1	64.0401	2	2	2
11431	Acp1	acid phosphatase 1, soluble	12.4815	3	0	3	9.1595	3	0	3	10.0447	3	0	3	9.6113	3	0	3	13.91	3	0	3	108.548	9	4	8
631286	LOC631286	low molecular weight phosphotyrosine protein phosphatase-like	12.4815	3	0	3	9.1595	3	0	3	10.0447	3	0	3	9.6113	3	0	3	13.91	3	0	3	57.5426	15	0	14
14695	Gnb3	guanine nucleotide binding protein (G protein), beta 3	12.2763	1	0	1	5.0629	1	0	1	12.1179	1	0	1	30.9882	1	0	1	10.1255	1	0	1	57.1306	15	2	13
101056595	LOC101056595	serine/arginine-rich splicing factor 3-like	12.0186	2	0	2	13.3442	1	0	1	10.7774	1	0	1	8.0385	1	0	1	7.467	1	0	1	109	21	21	21
101055690	LOC101055690	serine/arginine-rich splicing factor 3-like	12.0186	2	0	2	13.3442	1	0	1	10.7774	1	0	1	8.0385	1	0	1	7.467	1	0	1	69.1398	7	7	7
76338	Rab2b	RAB2B, member RAS oncogene family	11.7795	4	0	4	9.4324	4	0	3	9.7146	5	1	5	5.2241	5	1	4	9.5924	5	0	5	92.603	13	13	12
170758	Rac3	RAS-related C3 botulinum substrate 3	11.4863	3	0	3	15.8802	3	0	3	13.4757	3	0	3	13.7565	4	0	3	8.9738	4	0	3	75.2397	9	0	9
19353	Rac1	RAS-related C3 botulinum substrate 1	11.4863	3	0	3	15.8802	3	0	3	13.4757	3	0	3	13.7565	4	0	3	8.9738	4	0	3	65.7975	9	4	9
19354	Rac2	RAS-related C3 botulinum substrate 2	11.4863	3	0	3	15.8802	3	0	3	13.4757	3	0	3	20.4221	4	1	4	13.7201	4	1	3	158.153	6	4	6
19132	Prph	peripherin	11.1666	4	0	4	10.1	4	0	4	8.569	4	0	4	15.5819	3	0	3	13.6123	3	0	3	46.7724	27	27	24
677654	LOC677654	peroxiredoxin-6-like	11.1524	9	0	9	11.8049	9	0	8	10.6041	9	0	8	10.4815	9	0	8	9.6015	9	0	8	50.3232	3	0	2
434782	Gm5637	predicted pseudogene 5637	11.1153	5	0	5	22.837	5	0	5	15.675	5	0	5	23.5647	5	0	5	22.3126	5	0	5	97.2319	6	0	6
101055953	LOC101055953	39S ribosomal protein L41, mitochondrial-like	11.0328	4	0	3	10.9171	4	0	4	13.2519	3	0	2	2.8924	3	0	3	2.076	3	0	2	97.2319	6	0	6
13664	Eif1a	eukaryotic translation initiation factor 1A	10.9414	2	0	2	24.0781	3	0	3	3.5334	2	0	2	18.7086	2	0	2	6.3123	2	0	2	97.2319	6	0	6
101056658	LOC101056658	adenosylhomocysteinase-like	10.8389	8	0	8	10.7786	8	0	8	10.3712	8	0	8	8.7008	8	0	8	12.2024	8	0	8	51.3688	6	6	5
107272	Psat1	phosphoserine aminotransferase 1	10.7279	8	0	7	7.1964	7	0	6	8.9716	7	0	7	17.1021	7	0	7	17.3386	9	0	8	37.3126	5	0	5
100044900	LOC100044900	SUMO-conjugating enzyme UBC9-like	10.617	3	0	3	10.6228	3	0	3	9.3609	3	0	3	7.724	4	0	4	9.7493	4	0	4	89.6777	18	18	18
22196	Ube2i	ubiquitin-conjugating enzyme E2I	10.617	3	0	3	10.6228	3	0	3	9.3609	3	0	3	7.724	4	0	4	9.7493	4	0	4	52.4143	20	20	19
100047658	LOC100047658	eukaryotic translation initiation factor 5-like	10.6056	11	0	11	10.3867	12	0	12	8.2839	10	0	10	6.3773	10	0	8	6.5231	11	0	10	74.3467	4	4	4
217869	Eif5	eukaryotic translation initiation factor 5	10.6056	11	0	11	10.3867	12	0	12	8.2839	10	0	10	6.3773	10	0	8	6.5231	11	0	10	54.7707	9	9	8
100862446	LOC100862446	ferritin light chain 1-like	10.448	7	0	7	5.2488	6	0	6	9.4502	6	0	6	8.6912	7	0	6	7.1968	7	0	7	67.4585	11	1	11
14325	Ftl1	ferritin light chain 1	10.448	7	0	7	5.2488	6	0	6	9.4502	6	0	6	8.6912	7	0	6	7.1968	7	0	7	34.9228	2	0	1
433003	Gm5481	predicted gene 5481	10.4452	2	0	2	4.1845	2	0	1	6.6878	1	0	1	10.69	2	0	2	8.5053	2	0	2	28.3338	7	7	7
100039478	Gm11810	predicted gene 11810	10.4432	1	0	1	13.7282	1	0	1	18.1601	2	0	2	20.8334	2	0	2	17.7932	2	0	2	42.8543	6	6	6
545486	Tubb1	tubulin, beta 1 class VI	10.338	2	0	2	9.8614	3	0	3	9.6719	2	0	2	9.9989	2	0	2	11.6866	2	0	2	81.6125	1	0	1
100047252	LOC100047252	phosphoserine aminotransferase-like	9.9905	8	0	7	6.7018	7	0	6	8.3549	7	0	7	15.9987	7	0	7	16.1931	9	0	8	105.484	5	0	5
19652	Rbm3	RNA binding motif protein 3	9.9269	3	0	2	8.7267	3	1	3	12.4226	2	0	2	10.2842	4	1	4	9.5183	4	1	4	105.484	5	0	5
100043257	Gm15453	predicted gene 15453	9.9269	3	0	2	6.7225	2	0	2	12.4226	2	0	2	7.5637	3	0	3	6.0254	3	0	3	58.0813	7	7	7
26908	Eif2s3y	eukaryotic translation initiation factor 2, subunit 3, structural gene Y-linked	9.836	6	0	6	8.1711	7	0	6	9.779	6	0	6	8.8849	7	0	7	13.6954	7	0	6	96.206	16	15	15
100861685	LOC100861685	predicted gene, 21135	9.521	2	0	2	4.134	2	0	2	18.6533	2	0	2	13.0657	2	0	2	11.4315	2	0	2	165.749	1	0	1
270499	Gm5058	predicted gene 5058	9.521	2	0	2	4.134	2	0	2	18.6533	2	0	2	13.0657	2	0	2	11.4315	2	0	2	30.2822	3	3	3
668411	Gm9156	predicted gene 9156	9.521	2	0	2	4.134	2	0	2	18.6533	2	0	2	13.0657	2	0	2	11.4315	2	0	2	56.9036	9	4	9
11472	Actn2	actinin alpha 2	9.498	12	0	10	7.1203	11	0	10	7.7067	12	0	10	5.5996	12	0	10	6.6774	12	1	10	20.8895	5	5	5
73677	Psma8	proteasome (prosome, macropain) subunit, alpha type, 8	9.4709	3	0	3	7.6677	3	0	3	5.7562	3	0	3	9.2036	3	0	3	9.6584	3	0	3	29.862	4	4	4
100044322	LOC100044322	UDP-glucose:glycoprotein glucosyltransferase 1-like	9.4477	3	0	2	5.081	4	0	3	1.7914	2	0	2	6.9703	2	0	2	11.5549	2	0	2	48.7151	42	29	41
216459	Myl6b	myosin, light polypeptide 6B	9.3111	1	0	1	7.015	1	0	1	7.7148	1	0	1	16.6803	1	0	1	15.6983	1	0	1	56.9582	9	2	8
668455	Gm9178	predicted gene 9178	9.2195	8	0	8	10.4535	8	0	8	9.6251	8	0	7	9.4936	8	0	8	9.9307	9	0	9	44.3012	5	0	5
101056478	LOC101056478	high mobility group protein B1-like	9.2079	3	0	3	5.9146	2	0	2	6.8496	3	0	3	6.9199	3	0	3	7.4562	3	0	3	24.7103	4	0	4
100040682	Gm2904	predicted pseudogene 2904	8.9566	2	0	2	9.4477	2	0	2	8.8934	2	0	2	7.3593	1	0	1	12.7143	1	0	1	59.6007	2	2	2
101056044	LOC101056044	nucleolar protein 56-like	8.9065	4	0	4	10.3198	4	0	4	7.0563	4	0	4	8.6221	4	0	4	12.0578	4	0	4	68.2175	86	67	83
15444	Hpca	hippocalcin	8.8771	4	0	4	7.7471	4	0	4	9.0286	4	0	4	5.6205	6	0	6	7.2985	3	0	3	19.3922	2	2	2
100042424	Gm3837	predicted gene 3837	8.8744	4	0	4	7.4119	4	0	4	6.1463	4	0	4	7.0026	4	0	4	5.281	3	0	3	34.4648	8	8	7
56330	Pdcd5	programmed cell death 5	8.8744	4	0	4	7.4119	4	0	4	6.1463	4	0	4	7.0026	4	0	4	5.281	3	0	3	27.6601	14	12	13
101056348	LOC101056348	succinate dehydrogenase [ubiquinone] iron-sulfur subunit, mitochondrial-like	8.8159	2	0	2	6.7736	2	0	2	11.4726	2	0	2	0.9732	1	0	1	2.3896	1	0	1	49.4159	4	0	4
545531	Gm5848	predicted pseudogene 5848	8.7996	4	0	3	4.5533	3	0	3	9.0735	3	0	2	12.4349	4	0	3	20.9739	4	0	3	49.4159	4	0	4
100042807	Eif3j2	eukaryotic translation initiation factor 3, subunit J2	8.7703	9	0	8	8.9243	8	0	7	4.6379	9	0	8	8.0494	9	0	9	11.9383	9	0	9	42.484	8	8	8
78655	Eif3j1	eukaryotic translation initiation factor 3, subunit J1	8.7703	9	0	8	8.9243	8	0	7	4.6379	9	0	8	8.0494	9	0	9	11.9383	9	0	9	94.5213	4	4	3
101055815	LOC101055815	eukaryotic translation initiation factor 1-like	8.7223	4	0	3	8.8681	4	0	3	9.0596	3	0	3	9.3291	2	0	2	12.0773	3	0	2	66.0715	4	0	4
20918	Eif1	eukaryotic translation initiation factor 1	8.7223	4	0	3	8.8681	4	0	3	9.0596	3	0	3	9.3291	2	0	2	12.0773	3	0	2	35.1579	5	5	5
68969	Eif1b	eukaryotic translation initiation factor 1B	8.7223	4	0	3	8.8681	4	0	3	9.0596	3	0	3	9.3291	2	0	2	12.0773	3	0	2	165.236	6	0	6
11474	Actn3	actinin alpha 3	8.4543	9	0	8	5.9557	8	0	8	5.1576	9	0	8	5.2442	9	0	9	6.8205	9	0	9	165.236	6	0	6
665181	Gm11964	predicted gene 11964	8.4538	2	0	2	6.6672	2	0	2	9.8713	2	0	2	13.7622	3	0	3	14.68	3	0	3	63.0687	3	1	3
68473	Mob1b	MOB kinase activator 1B	8.4288	4	0	4	9.3172	4	0	4	9.2857	4	0	4	3.6679	4	0	2	3.5391	4	0	3	67.0249	30	30	27
232157	Mob1a	MOB kinase activator 1A	8.4288	4	0	4	9.3172	4	0	4	9.2857	4	0	4	3.6679	4	0	2	3.5391	4	0	3	68.6725	10	9	10
624388	Gm6500	predicted gene 6500	8.2665	1	0	1	11.0464	1	0	1	4.0495	1	0	1	10.8598	1	0	1	12.5862	1	0	1	46.2297	10	10	9
223262	Timm8a2	translocase of inner mitochondrial membrane 8A2	8.2595	1	0	1	6.7091	1	0	1	7.3805	1	0	1	3.1593	1	0	1	6.7055	1	0	1	65.5913	11	11	10
631966	LOC631966	eukaryotic translation initiation factor 1-like	8.1614	3	0	2	8.0037	3	0	2	8.5055	2	0	2	9.3291	2	0	2	12.0773	3	0	2	73.8125	5	4	5
100043217	Gm10237	predicted gene 10237	8.1225	1	0	1	10.6775	1	0	1	14.1245	2	0	2	16.2038	2	0	2	13.8392	2	0	2	45.5019	3	3	3
100504968	LOC100504968	NADH dehydrogenase [ubiquinone] iron-sulfur protein 5-like	7.8251	3	0	3	5.3757	3	0	3	7.8847	3	0	3	2.3494	2	0	2	2.2026	2	0	2	43.4207	3	3	3
595136	Ndufs5	NADH dehydrogenase (ubiquinone) Fe-S protein 5	7.8251	3	0	3	5.3757	3	0	3	7.8847	3	0	3	2.3494	2	0	2	2.2026	2	0	2	58.2072	51	51	50
239760	Gm4943	predicted pseudogene 4943	7.8178	1	0	1	4.9428	1	0	1	9.0849	1	0	1	3.1384	1	0	1	2.3202	1	0	1	81.5263	6	6	6
100044829	LOC100044829	rRNA 2'-O-methyltransferase fibrillarin-like	7.809	5	0	5	10.9577	6	0	5	12.6312	7	0	7	13.9985	6	0	6	21.7528	6	0	6	29.214	4	0	3
14113	Fbl	fibrillarin	7.809	5	0	5	10.9577	6	0	5	12.6312	7	0	7	13.9985	6	0	6	21.7528	6	0	6	29.214	4	0	3
100862604	LOC100862604	chromobox protein homolog 3-like	7.7108	7	0	7	8.8632	7	0	7	7.6683	7	0	7	7.6549	6	0	6	12.4625	6	0	6	63.7382	3	1	3
21925	Tnnc2	troponin C2, fast	7.6759	1	0	0	0	0	0	0	6.9452	1	0	0	0	0	0	0	0	0	0	0	53.2628	10	4	10
631033	LOC631033	lysine0tRNA ligase-like	7.5381	16	0	16	7.8642	17	0	16	7.033	17	0	13	9.753	14	0	13	10.0308	16	0	14	36.002	3	3	3
14447	Gapdhs	glyceraldehyde-3-phosphate dehydrogenase, spermatogenic	7.4936	1	0	1	4.9202	1	0	1	7.4779	1	0	1	3.5454	1	0	1	5.8061	1	0	1	54.0928	10	10	10
16832	Ldhb	lactate dehydrogenase B	7.3397	1	0	1	42.6533	1	0	1	47.702	1	0	1	49.7411	1	0	1	26.9928	1	0	1	5.4457	3	2	3
100041864	Gm3552	predicted gene 3552	7.2653	1	0	1	7.344	1	0	1	5.2758	1	0	1	8.4376	1	0	1	8.7175	1	0	1	45.3974	5	0	5
85305	Kars	lysyl-tRNA synthetase	7.2056	16	0	16	7.9128	18	1	17	6.7227	17	0	13	9.3227	14	0	13	9.9706	17	1	15	45.3974	5	0	5
56526	6-Sep	septin 6	7.1271	8	0	6	7.1444	7	0	6	6.9459	7	0	7	7.3894	7	0	6	10.3986	7	0	6	52.9188	15	15	15
12867	Cox7c	cytochrome c oxidase subunit VIIc	7.1244	2	0	1	0	0	0	0	1.9904	1	0	1	0.6707	2	0	1	0	0	0	0	54.3748	13	3	13
100048613	LOC100048613	cytochrome c oxidase subunit 7C, mitochondrial-like	7.1244	2	0	1	0	0	0	0	1.9904	1	0	1	0.6707	2	0	1	0	0	0	0	35.1981	4	4	4
383080	Gm5218	predicted gene 5218	7.0791	1	0	1	3.9801	1	0	1	3.0298	1	0	1	7.4585	1	0	1	3.9415	1	0	1	42.1263	1	1	1
625801	Gm6625	predicted gene 6625	7.0283	2	0	2	7.0487	2	0	2	8.4006	2	0	2	15.8556	2	0	2	11.7875	2	0	2	171.452	3	0	3
100504173	Gm15466	predicted gene 15466	7.0283	2	0	2	7.0487	2	0	2	8.4006	2	0	2	15.8556	2	0	2	11.7875	2	0	2	36.728	5	4	3
16833	Ldhc	lactate dehydrogenase C	6.9534	1	0	1	40.4084	1	0	1	45.1913	1	0	1	47.1232	1	0	1	25.5721	1	0	1	73.1208	7	6	7
667284	Gm8556	predicted gene 8556	6.6962	7	0	7	8.7008	6	0	6	7.3497	6	0	6	7.9455	9	0	9	5.9083	7	0	7	57.9715	12	0	11
270192	Rab6b	RAB6B, member RAS oncogene family	6.686	3	0	3	5.3661	3	0	3	7.0174	3	0	2	0.203	1	0	0	0.8419	2	0	2	45.8898	2	2	2
22195	Ube2l3	ubiquitin-conjugating enzyme E2L 3	6.5976	5	0	5	5.6809	5	0	4	7.0876	5	0	4	5.3491	5	0	3	4.5898	6	0	4	57.9715	12	0	11
100042355	Gm10705	predicted gene 10705	6.5976	5	0	5	5.6809	5	0	4	7.0876	5	0	4	5.3491	5	0	3	4.5898	6	0	4	40.7006	32	32	30
100040961	Gm10145	predicted gene 10145	6.5976	5	0	5	5.6809	5	0	4	7.0876	5	0	4	5.3491	5	0	3	4.5898	6	0	4	20.9316	1	1	1
100045968	LOC100045968	NHP2-like protein 1-like	6.5846	1	0	1	5.4094	1	0	1	7.1183	1	0	1	15.557	2	0	2	11.5848	3	0	2	37.6944	9	5	9
385454	Gm5396	predicted pseudogene 5396	6.5842	2	0	2	4.6449	2	0	2	7.2794	2	0	2	4.4949	3	0	3	1.8796	2	0	2	42.7641	5	0	5
101056365	LOC101056365	40S ribosomal protein S24-like	6.5532	1	0	1	12.576	1	0	1	6.3212	1	0	1	24.9321	1	0	1	23.132	2	0	2	44.7826	30	30	28
631331	Gm7061	predicted gene 7061	6.5042	5	0	4	7.36	5	0	3	4.5655	5	0	5	3.1114	6	0	6	5.9998	5	0	5	43.6318	10	10	10
20813	Srp14	signal recognition particle 14	6.4845	4	0	4	4.7531	3	0	3	6.4326	3	0	3	2.8224	2	0	2	4.0077	2	0	2	68.7326	7	0	7
100504988	LOC100504988	signal recognition particle 14 kDa protein-like	6.4845	4	0	4	4.7531	3	0	3	6.4326	3	0	3	2.8224	2	0	2	4.0077	2	0	2	122.388	4	0	4
234733	Ddx19b	DEAD (Asp-Glu-Ala-Asp) box polypeptide 19b	6.4302	8	0	8	4.1343	8	0	8	4.5584	10	1	9	5.3204	7	0	7	5.0922	8	0	6	46.5324	7	7	7
68036	Zfp706	zinc finger protein 706	6.3544	1	0	1	2.6558	1	0	1	6.4325	1	0	1	12.0149	1	0	1	11.9664	1	0	1	27.9737	9	9	9
627004	Gm12770	predicted gene 12770	6.3473	2	0	2	2.756	2	0	2	12.4355	2	0	2	8.7105	2	0	2	7.621	2	0	2	31.9329	29	29	27
209027	Pycr1	pyrroline-5-carboxylate reductase 1	6.3195	2	0	2	3.9695	3	1	2	9.5543	4	2	3	10.9392	2	0	2	11.6532	3	1	3	23.6602	5	5	4
77579	Myh10	myosin, heavy polypeptide 10, non-muscle	6.278	12	0	10	5.7146	11	0	11	5.8683	11	0	10	5.4139	12	0	11	6.1389	13	0	11	45.3454	20	20	17
52004	Cdk2ap2	CDK2-associated protein 2	5.7942	1	0	1	0	0	0	0	0	0	0	0	0	0	0	0	6.4967	1	0	0	49.4475	6	6	5
14567	Gdi1	guanosine diphosphate (GDP) dissociation inhibitor 1	5.6144	4	0	4	3.5794	4	0	4	5.119	4	0	4	5.0411	5	1	3	5.674	5	1	5	89.621	4	0	4
100047957	LOC100047957	casein kinase II subunit alpha-like	5.506	9	0	7	4.2528	9	0	8	4.3525	9	0	7	8.5975	8	0	7	9.8232	8	0	7	89.621	4	0	4
68194	Ndufb4	NADH dehydrogenase (ubiquinone) 1 beta subcomplex 4	5.4695	2	0	2	6.1642	2	0	2	5.5244	2	0	2	3.0559	3	0	3	2.4116	3	0	3	89.621	4	0	4
100041273	Gm3244	predicted pseudogene 3244	5.4695	2	0	2	6.1642	2	0	2	5.5244	2	0	2	3.0559	3	0	3	2.4116	3	0	3	47.0795	38	20	36
100042503	Gm3873	predicted gene 3873	5.4695	2	0	2	6.1642	2	0	2	5.5244	2	0	2	3.0559	3	0	3	2.4116	3	0	3	71.8978	5	2	4
628794	Gm6917	predicted gene 6917	5.464	5	0	5	7.3337	5	0	5	6.5701	5	0	5	3.7413	4	0	4	3.6365	4	0	4	49.1934	23	23	21
100861947	LOC100861947	predicted gene 13123	5.4167	4	0	4	8.2868	5	0	5	7.0261	4	0	4	5.3978	4	0	4	9.1603	3	0	3	33.2247	6	6	6
100045901	LOC100045901	ubiquitin-conjugating enzyme E2 L3-like	5.3536	4	0	4	4.4069	4	0	3	5.6316	4	0	3	4.7434	4	0	2	4.0334	5	0	3	144.444	2	1	2
100502680	Gm10015	predicted gene 10015	5.3536	4	0	4	4.4069	4	0	3	5.6316	4	0	3	4.7434	4	0	2	4.0334	5	0	3	44.7897	7	0	7
670211	Gm12508	predicted gene 12508	5.3093	1	0	1	2.9851	1	0	1	2.2723	1	0	1	5.5939	1	0	1	2.9561	1	0	1	29.5185	9	8	9
14685	Gnat1	guanine nucleotide binding protein, alpha transducing 1	5.3004	1	0	1	2.5555	1	0	1	5.0601	1	0	1	1.8253	1	0	1	2.0026	1	0	1	16.405	24	24	22
665155	Srp54b	signal recognition particle 54B	5.2162	16	0	16	6.5063	15	0	15	3.541	16	0	16	5.1998	15	0	14	5.9389	15	0	15	43.2782	7	6	7
24067	Srp54a	signal recognition particle 54A	5.2162	16	0	16	6.5063	15	0	15	3.541	16	0	16	5.1998	15	0	14	5.9389	15	0	15	59.3494	12	10	12
17149	Magoh	mago-nashi homolog, proliferation-associated (Drosophila)	5.1731	4	0	4	7.495	6	0	6	4.9208	4	0	4	6.93	4	0	2	5.2907	5	0	5	45.6208	8	6	8
66441	Magohb	mago-nashi homolog B (Drosophila)	5.1731	4	0	4	7.495	6	0	6	4.9208	4	0	4	6.93	4	0	2	5.2907	5	0	5	38.4346	4	0	4
101488212	Evi2a-evi2b	Evi2a-Evi2b readthrough	5.1464	3	0	3	6.0473	3	0	3	4.4905	3	0	3	8.501	3	0	3	5.7959	3	0	3	40.5216	3	0	3
216984	Evi2b	ecotropic viral integration site 2b	5.1464	3	0	3	6.0473	3	0	3	4.4905	3	0	3	8.501	3	0	3	5.7959	3	0	3	60.78	15	15	15
100504817	LOC100504817	eukaryotic initiation factor 4A-III-like	5.0545	5	0	5	5.0514	5	0	5	5.8316	5	0	5	5.1704	4	0	4	4.8093	4	0	4	69.9366	3	0	3
100039252	Gm12693	predicted gene 12693	5.0477	2	0	2	5.3624	2	0	2	2.4658	2	0	2	6.089	2	0	2	3.3111	2	0	2	37.708	11	0	10
14686	Gnat2	guanine nucleotide binding protein, alpha transducing 2	5.0214	1	0	1	2.421	1	0	1	4.7938	1	0	1	1.7293	1	0	1	1.8972	1	0	1	48.3171	13	13	12
242851	Gnat3	guanine nucleotide binding protein, alpha transducing 3	5.0214	1	0	1	2.421	1	0	1	4.7938	1	0	1	1.7293	1	0	1	1.8972	1	0	1	51.1998	28	16	26
630855	LOC630855	60S ribosomal protein L12-like	5.0074	2	0	2	6.3056	1	0	1	4.0269	1	0	1	14.7758	3	0	3	11.6462	3	0	3	36.0465	5	5	5
97243	Naa11	N(alpha)-acetyltransferase 11, NatA catalytic subunit	4.976	3	0	3	2.8302	2	0	2	2.4262	2	0	2	3.2925	3	0	3	3.9177	3	0	3	65.9247	7	1	7
14707	Gng5	guanine nucleotide binding protein (G protein), gamma 5	4.8309	1	0	1	9.2366	1	0	1	5.5286	1	0	1	6.9709	1	0	1	6.1919	1	0	1	27.6945	17	17	14
100043507	Gm15776	predicted gene 15776	4.8309	1	0	1	9.2366	1	0	1	5.5286	1	0	1	6.9709	1	0	1	6.1919	1	0	1	36.2451	5	5	5
100048410	LOC100048410	guanine nucleotide-binding protein G(I)/G(S)/G(O) subunit gamma-5-like	4.8309	1	0	1	9.2366	1	0	1	5.5286	1	0	1	6.9709	1	0	1	6.1919	1	0	1	31.7526	18	18	16
100503053	Gm14517	predicted gene 14517	4.7709	2	0	1	4.5657	2	0	1	4.2687	2	0	1	2.41	2	0	1	2.3888	2	0	1	28.7939	3	0	3
100042023	Gm10193	predicted gene 10193	4.7658	1	0	1	1.9919	1	0	1	4.8243	1	0	1	9.0112	1	0	1	8.9748	1	0	1	54.7901	10	9	10
74915	Atp6v1e2	ATPase, H+ transporting, lysosomal V1 subunit E2	4.583	3	0	3	2.854	3	0	3	3.9292	3	0	3	3.8662	2	0	2	2.7875	3	0	3	6.2163	6	6	6
59092	Pcbp4	poly(rC) binding protein 4	4.3841	1	0	0	2.4548	1	0	0	4.0427	1	0	0	1.9135	1	0	0	2.6024	1	0	1	37.5853	13	13	12
100861784	LOC100861784	ubiquitin-conjugating enzyme E2 L3-like	4.3761	3	0	3	4.1608	3	0	2	5.2068	2	0	2	4.1043	3	0	2	3.4742	3	0	2	61.771	2	0	2
56692	Lamtor3	late endosomal/lysosomal adaptor, MAPK and MTOR activator 3	4.3144	2	0	2	4.4273	2	0	2	5.4854	2	0	2	5.482	2	0	2	7.0826	2	0	2	61.771	2	0	2
70439	Taf15	TAF15 RNA polymerase II, TATA box binding protein (TBP)-associated factor	4.2674	2	0	2	7.4966	2	0	2	6.5898	2	0	2	9.5051	3	1	3	9.3428	2	0	2	39.1952	19	14	15
27222	Atp1a4	ATPase, Na+/K+ transporting, alpha 4 polypeptide	4.2164	5	0	5	3.4665	5	0	5	4.8605	5	0	5	6.953	7	0	7	5.6683	7	0	7	31.0689	14	13	14
110935	Atp6v1b1	ATPase, H+ transporting, lysosomal V1 subunit B1	4.2147	5	0	5	3.1908	4	0	4	3.8382	5	0	5	3.1463	4	0	4	4.259	4	0	4	15.0093	4	1	4
23960	Oas1g	2'-5' oligoadenylate synthetase 1G	4.194	5	0	5	2.3187	6	0	6	3.211	6	0	6	1.8554	3	0	3	1.602	3	0	3	69.364	5	0	5
666513	Gm11787	predicted gene 11787	4.1777	7	0	6	4.6396	7	0	7	3.3621	8	0	8	3.1459	6	0	5	4.1618	5	0	5	77.191	4	0	4
17880	Myh11	myosin, heavy polypeptide 11, smooth muscle	4.1243	13	0	11	2.4679	12	0	12	2.2658	12	0	11	5.1354	13	0	12	5.6165	14	0	12	67.7852	7	0	7
666794	Rbm24	RNA binding motif protein 24	4.0776	2	0	2	0.1247	1	0	1	4.4689	2	0	2	0.2434	1	0	1	2.5037	1	0	1	32.4921	8	6	8
93841	Uchl4	ubiquitin carboxyl-terminal esterase L4	3.8617	3	0	3	2.203	3	0	3	1.7563	3	0	3	1.5314	3	0	3	1.673	3	0	3	113.454	7	0	7
637657	LOC637657	ragulator complex protein LAMTOR3-like	3.7751	2	0	2	3.8739	2	0	2	4.7998	2	0	2	4.7967	2	0	2	6.1972	2	0	2	113.454	7	0	7
235674	Acaa1b	acetyl-Coenzyme A acyltransferase 1B	3.6621	5	0	5	3.5345	5	0	5	3.6135	5	0	5	1.6767	5	0	5	1.8246	5	0	4	39.0877	9	9	9
100101806	Srp54c	signal recognition particle 54C	3.6379	14	0	14	3.6586	13	0	13	2.8149	14	0	14	4.9833	14	0	13	5.1814	13	0	13	43.6177	11	11	11
14380	G6pd2	glucose-6-phosphate dehydrogenase 2	3.6282	3	0	3	2.9456	3	0	2	3.65	4	0	3	3.0007	3	0	2	1.8784	2	0	2	32.8611	21	21	21
66521	Rwdd1	RWD domain containing 1	3.5334	2	0	2	3.7536	2	0	2	1.726	2	0	2	4.2623	2	0	2	2.3178	2	0	2	16.7131	5	5	5
640856	LOC640856	ubiquinone biosynthesis protein COQ9, mitochondrial-like	3.5094	2	0	2	4.4968	2	0	2	3.1702	2	0	2	0.4546	2	0	2	0.4747	2	0	2	51.9169	14	14	13
56758	Mbnl1	muscleblind-like 1 (Drosophila)	3.444	3	0	3	1.4872	2	0	2	2.0684	2	0	2	2.4305	3	0	1	0.5862	2	0	1	32.7089	13	3	12
101055913	LOC101055913	small ubiquitin-related modifier 2-like	3.384	1	0	1	3.2532	1	0	1	2.6586	1	0	1	3.5809	1	0	1	5.4895	1	0	1	51.4593	8	8	7
100041598	Gm3424	predicted gene 3424	3.381	1	0	1	1.9179	1	0	1	3.1933	1	0	1	0	0	0	0	0	0	0	0	55.4232	3	3	3
674846	LOC674846	protein FAM136A-like	3.3495	2	0	2	2.6684	2	0	1	1.0982	1	0	1	4.9532	2	0	1	2.3402	2	0	2	14.3439	3	0	3
631040	LOC631040	NADH dehydrogenase [ubiquinone] iron-sulfur protein 6, mitochondrial-like	3.3312	2	0	2	2.1407	2	0	2	2.2865	2	0	2	0.8434	2	0	2	0.8484	1	0	1	46.9456	21	21	19
105559	Mbnl2	muscleblind-like 2	3.3116	3	0	3	1.43	2	0	2	1.9888	2	0	2	2.337	3	0	1	0.5637	2	0	1	55.3044	13	13	12
101056061	LOC101056061	enhancer of rudimentary homolog	3.2835	2	0	2	3.0655	2	0	2	3.0394	2	0	2	3.9014	2	0	2	3.5522	2	0	2	45.3499	13	13	13
19139	Prps1	phosphoribosyl pyrophosphate synthetase 1	3.261	5	0	5	5.3529	6	0	6	5.4186	6	0	6	3.2859	4	0	4	3.6137	5	0	5	44.746	10	9	10
328099	Prps1l3	phosphoribosyl pyrophosphate synthetase 1-like 3	3.261	5	0	5	5.3529	6	0	6	5.4186	6	0	6	3.2859	4	0	4	3.6137	5	0	5	49.3963	14	14	14
320832	Sirpb1a	signal-regulatory protein beta 1A	3.2531	1	0	1	2.7109	1	0	1	2.6362	1	0	1	1.7701	1	0	1	1.6136	1	0	1	42.1447	4	0	4
628648	Gm6901	predicted gene 6901	3.2318	3	0	3	4.1156	3	0	3	3.1641	3	0	3	3.6885	3	0	3	3.9186	3	0	3	30.5328	19	15	17
544944	Gm5792	predicted pseudogene 5792	3.2318	3	0	3	4.1156	3	0	3	3.1641	3	0	3	3.6885	3	0	3	3.9186	3	0	3	87.1149	2	2	2
19340	Rab3d	RAB3D, member RAS oncogene family	3.1883	1	0	1	6.0007	1	0	1	6.559	3	1	3	2.9683	1	0	1	7.2719	1	0	1	60.768	2	2	2
56190	Rbm38	RNA binding motif protein 38	3.1715	2	0	2	0.097	1	0	1	3.4758	2	0	2	0.1893	1	0	1	1.9473	1	0	1	20.1208	19	19	19
108012	Ap1s2	adaptor-related protein complex 1, sigma 2 subunit	3.1361	2	0	2	2.0314	3	1	3	2.1682	2	0	2	2.5833	4	2	4	2.9294	3	1	3	32.8644	6	6	6
110310	Krt7	keratin 7	3.0744	2	0	2	1.4772	3	0	3	1.3891	3	0	3	2.2153	3	0	3	2.1405	3	0	2	44.1301	6	5	6
436522	Try10	trypsin 10	3.0474	1	0	1	2.3016	2	0	1	2.0881	1	0	1	5.1494	1	0	1	8.3468	1	0	1	58.7555	3	0	3
386551	Gm5409	predicted pseudogene 5409	3.0474	1	0	1	2.3016	2	0	1	2.0881	1	0	1	5.1494	1	0	1	8.3468	1	0	1	43.6578	3	0	3
76367	Trp53rk	transformation related protein 53 regulating kinase	3.0402	1	0	1	0	0	0	0	0.6654	1	0	1	0.2085	1	0	1	0.0515	1	0	1	30.4584	10	10	10
381406	2810408M09Rik	RIKEN cDNA 2810408M09 gene	3.0402	1	0	1	0	0	0	0	0.6654	1	0	1	0.2085	1	0	1	0.0515	1	0	1	55.5789	18	18	18
666706	Gm8246	predicted gene 8246	2.9832	1	0	1	1.6922	1	0	1	2.8177	1	0	1	0	0	0	0	0	0	0	0	24.0047	17	17	16
100503217	LOC100503217	la-related protein 1B-like	2.9736	2	0	2	3.7206	2	0	2	6.8668	2	0	2	2.5199	2	0	2	4.394	2	0	2	24.8279	11	10	10
100043882	Gm14277	predicted gene 14277	2.848	1	0	1	7.5087	1	0	1	1.21	1	0	1	0	0	0	0	0	0	0	0	34.6646	10	10	9
72960	Top1mt	DNA topoisomerase 1, mitochondrial	2.8406	3	0	3	1.3193	3	0	3	1.9057	3	0	3	1.0346	2	0	2	1.0332	3	1	3	38.0659	11	11	11
226180	Ina	internexin neuronal intermediate filament protein, alpha	2.6894	1	0	1	4.0653	1	0	1	3.8416	2	1	2	4.5527	1	0	1	3.5719	1	0	1	32.3752	17	17	17
56012	Pgam2	phosphoglycerate mutase 2	2.67	1	0	1	1.9214	2	1	1	1.5819	2	1	1	4.6915	2	0	1	4.7969	1	0	1	177.449	4	0	4
381813	Prmt8	protein arginine N-methyltransferase 8	2.6631	2	0	1	1.0459	2	0	2	2.1	2	0	2	1.0477	2	0	2	2.0558	2	0	2	43.9292	1	0	1
22317	Vamp1	vesicle-associated membrane protein 1	2.6599	1	0	1	2.6572	1	0	1	1.8609	1	0	1	6.2798	1	0	1	2.2525	1	0	1	25.3229	11	7	11
14853	Gspt2	G1 to S phase transition 2	2.6491	6	0	4	1.7731	6	0	4	2.0563	6	0	3	2.4875	6	0	4	2.5151	5	0	3	60.7564	12	12	12
320769	Prdx6b	peroxiredoxin 6B	2.6221	3	0	3	3.1874	3	0	2	2.7458	3	0	3	4.1326	3	0	2	4.1313	3	0	2	59.2934	14	14	13
100504922	LOC100504922	upstream stimulatory factor 2-like	2.6056	1	0	1	1.4439	1	0	1	0	0	0	0	0.479	1	0	0	0	0	0	0	65.0355	13	8	12
56438	Rbx1	ring-box 1	2.5531	1	0	1	0	0	0	0	2.8927	1	0	1	9.3389	1	0	1	3.0253	1	0	1	19.9717	7	7	5
57440	Ehd3	EH-domain containing 3	2.5001	3	0	3	3.4033	4	0	4	2.2427	5	1	4	3.2699	5	0	4	2.6128	5	0	5	64.313	5	5	5
623286	Gm6415	predicted pseudogene 6415	2.4984	2	0	2	1.6055	2	0	2	1.7148	2	0	2	1.0493	3	0	3	1.2961	2	0	2	34.28	5	5	5
70456	Mpc2	mitochondrial pyruvate carrier 2	2.4971	1	0	1	1.9679	1	0	1	1.7758	1	0	1	1.3221	1	0	1	1.1717	1	0	1	55.7557	7	7	7
101056688	LOC101056688	tryptophan0tRNA ligase, cytoplasmic-like	2.4866	2	0	2	2.4193	2	0	2	3.884	2	0	2	4.5023	2	0	2	3.8086	2	0	2	55.5284	8	8	8
18039	Nefl	neurofilament, light polypeptide	2.4713	1	0	1	3.7357	1	0	1	3.2998	1	0	1	4.1836	1	0	1	3.2823	1	0	1	43.2973	10	0	10
674321	LOC674321	glycine cleavage system H protein, mitochondrial-like	2.4683	1	0	1	2.5753	1	0	1	1.6458	1	0	1	1.7827	1	0	1	2.1312	1	0	1	43.2973	10	0	10
545578	Gm5858	predicted gene 5858	2.4161	3	0	3	1.5047	3	0	2	1.9053	3	0	2	2.9433	3	0	1	1.6906	3	0	1	43.2973	10	0	10
239017	Ogdhl	oxoglutarate dehydrogenase-like	2.4039	5	0	5	2.3305	4	0	4	1.8118	5	0	5	1.3065	4	0	4	1.733	4	0	4	17.3615	5	5	4
627352	Gm6747	predicted gene 6747	2.356	6	0	6	2.7486	5	0	5	1.3232	5	0	5	2.25	6	0	6	2.2057	5	0	5	56.5907	5	5	5
66101	Ppih	peptidyl prolyl isomerase H	2.3193	3	0	3	1.1437	4	1	3	2.7147	4	1	3	2.0889	3	0	3	0.5211	1	0	1	11.5219	5	5	4
100039484	Gm2260	predicted gene 2260	2.2304	6	0	5	1.6575	4	0	4	2.8233	4	0	4	5.7338	6	0	6	4.8662	5	0	4	25.1517	4	4	3
100039503	Gm2274	predicted gene 2274	2.2304	6	0	5	1.6575	4	0	4	2.8233	4	0	4	5.7338	6	0	6	4.8662	5	0	4	66.2756	6	1	6
108030	Lin7a	lin-7 homolog A (C. elegans)	2.1594	2	0	1	2.2603	2	0	2	1.7169	2	0	2	2.2701	1	0	0	2.2552	1	0	0	95.5412	2	2	2
100045924	LOC100045924	mitotic spindle assembly checkpoint protein MAD2A-like	2.1377	5	0	4	1.3787	4	0	3	1.8015	4	0	4	0.946	3	0	2	1.2881	3	0	2	39.6917	7	0	7
433748	Gm12952	predicted gene 12952	2.0714	1	0	0	0	0	0	0	1.0104	1	0	0	2.4442	1	0	1	0.7755	1	0	1	41.496	2	2	1
66225	Llph	LLP homolog, long-term synaptic facilitation (Aplysia)	2.0714	2	0	1	0.4252	1	0	1	1.1762	2	0	1	2.608	2	0	2	0.7755	1	0	1	35.4584	5	3	5
100043002	Gm14535	predicted pseudogene 14535	2.0714	2	0	1	0.4252	1	0	1	1.1762	2	0	1	2.608	2	0	2	0.7755	1	0	1	61.7643	6	6	5
21761	Morf4l1	mortality factor 4 like 1	2.0608	6	0	6	2.3397	5	0	5	1.1975	5	0	5	1.9243	6	0	6	1.937	5	0	5	27.7981	15	10	15
11768	Ap1m2	adaptor protein complex AP-1, mu 2 subunit	2.0555	2	0	2	1.8696	2	0	2	2.309	3	0	3	3.0947	2	0	2	2.6924	3	0	3	27.7858	4	0	4
101056596	LOC101056596	G2/mitotic-specific cyclin-B1-like	2.0539	4	0	4	0.6855	3	0	2	2.3148	4	0	4	5.2425	4	0	4	4.0429	4	0	4	36.6561	15	15	15
100504089	Gm20056	predicted gene, 20056	2.0419	3	0	3	2.0085	3	0	3	2.2247	3	0	3	2.4496	3	0	2	4.7148	3	0	3	33.8928	10	10	10
100732	Mapre3	microtubule-associated protein, RP/EB family, member 3	2.0363	1	0	1	0.7903	2	0	2	1.1969	1	0	1	1.6271	1	0	0	1.7286	2	0	1	9.7888	8	8	6
18040	Nefm	neurofilament, medium polypeptide	1.9878	1	0	1	3.0243	2	1	1	2.6542	1	0	1	3.3651	1	0	1	2.6401	1	0	1	0	0	0	0
227526	Cdnf	cerebral dopamine neurotrophic factor	1.9783	1	0	1	1.7709	1	0	1	1.8857	1	0	1	4.0094	1	0	1	2.1017	1	0	1	183.341	2	0	2
434175	Gm5593	predicted gene 5593	1.9672	5	0	5	1.2184	4	0	3	2.0641	5	0	5	4.8366	6	0	6	3.7323	6	0	6	30.5176	2	0	2
19933	Rpl21	ribosomal protein L21	1.9576	2	0	2	1.5259	2	0	2	1.4022	2	0	2	5.804	3	0	3	2.1297	2	0	2	30.5176	2	0	2
100043184	Gm11703	predicted gene 11703	1.9576	2	0	2	1.5259	2	0	2	1.4022	2	0	2	5.804	3	0	3	2.1297	2	0	2	36.4496	7	5	7
634339	LOC634339	60S ribosomal protein L21-like	1.9576	2	0	2	1.5259	2	0	2	1.4022	2	0	2	5.804	3	0	3	2.1297	2	0	2	46.7261	8	5	6
73736	Fcf1	FCF1 small subunit (SSU) processome component homolog (S. cerevisiae)	1.93	2	0	2	1.6764	2	0	2	0.8696	2	0	2	1.1049	1	0	1	0.6539	1	0	1	35.4608	8	0	8
433064	Gm17748	predicted gene, 17748	1.9134	3	0	3	0.7938	3	0	3	2.1612	3	0	3	1.7233	3	0	3	0.4299	1	0	1	15.2794	3	3	3
171170	Mbnl3	muscleblind-like 3 (Drosophila)	1.889	1	0	1	1.6659	2	1	1	1.5969	2	1	1	1.3233	2	1	2	0.788	2	1	2	13.24	13	13	11
268697	Ccnb1	cyclin B1	1.8396	5	0	5	1.1633	4	0	3	1.9224	5	0	5	4.4036	6	0	6	3.4081	6	0	6	34.2207	20	20	20
80837	Rhoj	ras homolog gene family, member J	1.8296	1	0	1	3.7969	1	0	1	4.1121	1	0	1	3.0467	1	0	1	3.95	1	0	1	29.6288	12	12	10
19378	Aldh1a2	aldehyde dehydrogenase family 1, subfamily A2	1.821	2	0	1	2.0902	2	0	1	2.061	2	0	1	0.2538	1	0	0	0.1648	2	0	0	21.4987	11	11	11
100043674	Gm9840	predicted gene 9840	1.8155	1	0	1	0	0	0	0	2.057	1	0	1	6.641	1	0	1	2.1514	1	0	1	44.7426	8	2	8
100043348	Gm10045	predicted pseudogene 10045	1.774	2	0	2	1.3825	2	0	2	1.2716	2	0	2	2.0569	2	0	2	1.959	2	0	2	91.8437	7	0	7
55948	Sfn	stratifin	1.7624	2	0	1	1.7029	2	0	2	1.7823	2	0	2	0.6885	3	0	3	0.9219	3	0	3	35.383	20	20	19
75456	Prps1l1	phosphoribosyl pyrophosphate synthetase 1-like 1	1.7454	3	0	3	2.6881	3	0	3	2.5697	3	0	3	2.1801	2	0	2	2.4165	2	0	2	19.9889	5	0	5
666377	Gm8069	predicted pseudogene 8069	1.7359	1	0	1	3.8842	2	0	2	4.0615	2	0	2	4.91	1	0	1	4.5328	2	0	2	27.6938	4	4	4
68512	Tomm5	translocase of outer mitochondrial membrane 5 homolog (yeast)	1.7359	1	0	1	4.6304	3	1	2	5.5263	3	1	2	4.91	1	0	1	4.5328	2	0	2	34.2719	7	7	7
620480	Gm6155	predicted pseudogene 6155	1.7332	2	0	1	1.6425	2	0	1	2.1007	1	0	1	3.7639	1	0	1	6.0024	2	0	1	65.8332	6	1	6
93761	Smarca1	SWI/SNF related, matrix associated, actin dependent regulator of chromatin, subfamily a, member 1	1.7295	7	0	7	0.9433	6	0	6	1.4376	7	0	7	0.5676	2	0	2	0.8569	2	0	2	32.5993	6	2	5
192113	Atp12a	ATPase, H+/K+ transporting, nongastric, alpha polypeptide	1.719	3	0	3	1.5056	4	1	3	1.8378	4	1	3	3.6873	4	0	4	2.5267	4	0	4	35.3603	24	23	24
633406	LOC633406	rRNA-processing protein FCF1 homolog	1.6888	2	0	2	1.4668	2	0	2	0.7609	2	0	2	0.9667	1	0	1	0.5722	1	0	1	40.0091	13	13	13
545423	Gm13653	predicted gene 13653	1.6779	2	0	2	1.3079	2	0	2	1.2019	2	0	2	4.9748	3	0	3	1.8254	2	0	2	44.415	7	7	7
100504174	Gm15682	predicted gene 15682	1.6779	2	0	2	1.3079	2	0	2	1.2019	2	0	2	4.9748	3	0	3	1.8254	2	0	2	24.1792	6	6	6
104215	Rhoq	ras homolog gene family, member Q	1.6632	1	0	1	3.4518	1	0	1	3.7383	1	0	1	2.7697	1	0	1	3.5909	1	0	1	32.9151	3	0	3
19225	Ptgs2	prostaglandin-endoperoxide synthase 2	1.661	1	0	1	2.7045	1	0	1	1.2867	1	0	1	0.6429	1	0	1	0.808	2	1	2	32.9151	3	0	3
68328	Rab13	RAB13, member RAS oncogene family	1.6515	1	0	0	1.0791	1	0	1	1.565	1	0	1	3.5043	2	1	1	4.4429	2	1	1	79.9849	9	9	8
382985	Rrm2b	ribonucleotide reductase M2 B (TP53 inducible)	1.6301	2	0	1	2.7663	2	0	2	1.6004	2	0	2	0.3444	1	0	1	0	0	0	0	15.8401	4	4	3
628161	Gm6851	predicted pseudogene 6851	1.6163	2	0	2	2.6095	3	0	2	2.6974	3	0	2	2.027	3	0	3	2.4122	2	0	2	52.4525	3	0	3
69713	Pin4	protein (peptidyl-prolyl cis/trans isomerase) NIMA-interacting, 4 (parvulin)	1.6163	2	0	2	2.6095	3	0	2	2.6974	3	0	2	2.027	3	0	3	2.4122	2	0	2	27.7621	12	12	11
635999	LOC635999	peptidyl-prolyl cis-trans isomerase NIMA-interacting 4-like	1.6163	2	0	2	2.6095	3	0	2	2.6974	3	0	2	2.027	3	0	3	2.4122	2	0	2	36.4249	31	31	31
14980	H2-L	histocompatibility 2, D region locus L	1.5429	7	0	7	2.0254	7	0	7	1.9309	7	0	6	3.3717	7	0	6	1.9499	6	0	6	33.1152	11	0	10
59050	Nsa2	NSA2 ribosome biogenesis homolog (S. cerevisiae)	1.5193	4	0	2	1.7177	4	0	4	1.6094	4	0	3	0.2355	2	0	1	0.51	2	0	2	33.1152	11	0	10
636306	LOC636306	ribosome biogenesis protein NSA2 homolog	1.5193	4	0	2	1.7177	4	0	4	1.6094	4	0	3	0.2355	2	0	1	0.51	2	0	2	61.1976	16	15	15
13206	Ddx4	DEAD (Asp-Glu-Ala-Asp) box polypeptide 4	1.4907	2	0	2	1.2216	2	0	2	1.9901	2	0	2	2.2355	2	0	2	2.2194	2	0	2	19.7589	13	13	13
20638	Snrpb	small nuclear ribonucleoprotein B	1.4684	3	0	3	3.321	4	0	4	2.298	3	0	3	6.6557	3	0	2	5.9557	3	0	2	32.8323	8	8	8
100505283	LOC100505283	60S ribosomal protein L21-like	1.4682	2	0	2	1.1444	2	0	2	1.0517	2	0	2	4.353	3	0	3	1.5973	2	0	2	26.3166	2	2	2
241593	Pin1rt1	protein (peptidyl-prolyl cis/trans isomerase) NIMA-interacting 1, retrogene 1	1.4501	1	0	1	1.4176	2	1	2	1.097	1	0	1	2.0822	2	1	2	2.6395	2	1	2	17.5362	6	6	6
22612	Yes1	Yamaguchi sarcoma viral (v-yes) oncogene homolog 1	1.4311	4	0	3	1.7198	4	0	4	1.6681	4	0	3	0.9045	4	0	3	1.4673	5	0	5	34.5295	7	7	7
103768	Tubg2	tubulin, gamma 2	1.3947	4	0	4	1.2726	4	0	4	1.5048	4	0	4	1.1617	4	0	3	1.8559	5	0	5	13.5701	9	9	8
20646	Snrpn	small nuclear ribonucleoprotein N	1.3766	3	0	3	3.1135	4	0	4	2.1544	3	0	3	6.2398	3	0	2	5.5834	3	0	2	28.3173	9	9	7
22245	Uck1	uridine-cytidine kinase 1	1.3453	1	0	1	1.5921	1	0	1	0.5002	1	0	1	0.8886	1	0	1	3.5227	1	0	1	36.0531	9	3	9
100044742	LOC100044742	protein tyrosine phosphatase type IVA 1-like	1.3301	3	0	3	0.9594	2	0	2	0.6265	2	0	2	1.4489	3	0	3	0.9712	2	0	2	25.1304	2	2	2
19243	Ptp4a1	protein tyrosine phosphatase 4a1	1.3301	3	0	3	0.9594	2	0	2	0.6265	2	0	2	1.4489	3	0	3	0.9712	2	0	2	20.3966	6	6	6
83410	Cstf2t	cleavage stimulation factor, 3' pre-RNA subunit 2, tau	1.3259	3	0	2	1.4672	3	0	3	1.1387	3	0	2	1.5327	5	1	3	0.9623	4	0	3	29.4634	24	23	24
11944	Atp4a	ATPase, H+/K+ exchanging, gastric, alpha polypeptide	1.3188	2	0	2	1.4697	2	0	2	1.2602	2	0	2	3.3688	3	0	3	2.6729	3	0	3	49.6903	12	6	12
432725	Gm5445	predicted gene 5445	1.3051	2	0	2	1.0172	2	0	2	0.9348	2	0	2	3.8693	3	0	3	1.4198	2	0	2	24.2801	5	0	5
207181	Rbms3	RNA binding motif, single stranded interacting protein	1.2966	1	0	1	1.6946	1	0	1	1.2931	1	0	1	2.1326	1	0	1	1.9015	1	0	1	24.2801	5	0	5
27643	Ubl4	ubiquitin-like 4	1.2932	3	0	3	3.2725	6	0	6	1.2467	4	0	4	3.4519	5	0	5	1.4184	4	0	3	26.0057	11	11	10
100169864	Ubl4a	Slc10a3-Ubl4 readthrough	1.2932	3	0	3	3.2725	6	0	6	1.2467	4	0	4	3.4519	5	0	5	1.4184	4	0	3	28.2295	8	8	8
17957	Napb	N-ethylmaleimide sensitive fusion protein attachment protein beta	1.2849	3	0	3	1.8682	3	0	3	1.72	3	0	3	0	0	0	0	0.0581	1	0	1	7.4577	3	0	3
101056523	LOC101056523	protein flightless-1 homolog	1.2831	7	0	6	1.3037	7	0	7	2.0103	7	0	7	1.5799	7	0	6	1.355	7	0	7	33.7033	2	2	2
101056383	LOC101056383	plasma membrane calcium-transporting ATPase 1-like	1.2652	3	0	2	0.8443	3	0	2	1.3027	3	0	3	1.8506	3	0	3	2.4538	3	0	2	10.821	5	5	4
100503180	LOC100503180	acetyl-CoA carboxylase 1-like	1.2347	11	0	11	1.6199	12	0	11	1.3028	9	0	9	1.7335	13	0	13	3.407	13	0	12	28.5984	11	11	10
101056241	LOC101056241	plasma membrane calcium-transporting ATPase 1-like	1.1748	3	0	2	0.784	3	0	2	1.2096	3	0	3	1.7184	3	0	3	2.2786	3	0	2	98.8236	2	0	2
98363	Efhd1	EF hand domain containing 1	1.174	1	0	1	1.2178	1	0	1	1.3093	1	0	1	1.8311	1	0	1	1.8318	1	0	1	98.8236	2	0	2
433874	Gm5553	predicted gene 5553	1.172	1	0	1	1.0922	1	0	1	1.2729	1	0	1	2.7071	1	0	1	0	0	0	0	26.9318	20	20	18
240614	Ranbp6	RAN binding protein 6	1.1529	1	0	1	0.8725	1	0	1	0.8364	1	0	1	0.7373	1	0	1	0.5876	1	0	1	30.9841	32	29	32
101056386	LOC101056386	ferritin light chain 1-like	1.1364	1	0	1	1.2019	1	0	1	0.9431	1	0	1	0.8124	1	0	1	1.3714	1	0	1	31.394	4	4	4
14625	Gykl1	glycerol kinase-like 1	1.1345	3	0	3	1.5541	3	0	3	1.3487	3	0	3	1.0494	3	0	3	1.2235	3	0	3	20.5013	4	4	3
100041106	Gm3141	predicted gene 3141	1.1283	2	0	2	0.7986	2	0	2	0.5987	2	0	2	2.0694	6	0	6	1.6126	5	0	5	49.2789	10	10	10
70415	2610018G03Rik	RIKEN cDNA 2610018G03 gene	1.1237	3	0	2	1.5062	4	0	3	0.8412	3	0	2	0.5435	3	0	3	0.4832	5	0	3	33.9105	8	7	8
52432	Ppp2r2d	protein phosphatase 2, regulatory subunit B, delta isoform	1.1212	6	0	6	0.7725	6	0	6	0.826	5	0	5	1.4814	6	1	5	0.957	3	0	3	35.9692	7	0	7
627375	Gm6750	predicted gene 6750	1.1178	1	0	1	0	0	0	0	0.6575	1	0	1	3.8847	1	0	1	0	0	0	0	20.072	4	0	4
15331	Hmgn2	high mobility group nucleosomal binding domain 2	1.1178	1	0	1	0	0	0	0	0.6575	1	0	1	3.8847	1	0	1	0	0	0	0	29.7268	15	11	14
100503799	Gm7931	predicted pseudogene 7931	1.1178	1	0	1	0	0	0	0	0.6575	1	0	1	3.8847	1	0	1	0	0	0	0	26.5556	12	3	12
22282	Usf2	upstream transcription factor 2	1.1167	1	0	1	0.6188	1	0	1	0	0	0	0	0.2053	1	0	0	0	0	0	0	13.9986	15	15	15
20614	Snap25	synaptosomal-associated protein 25	1.1163	1	0	1	8.3981	1	0	1	0.6857	1	0	1	1.0946	1	0	1	0.5689	2	1	1	22.7304	16	16	15
67155	Smarca2	SWI/SNF related, matrix associated, actin dependent regulator of chromatin, subfamily a, member 2	1.1041	5	0	5	0.1085	5	1	5	0.0898	4	1	3	0.1054	5	1	5	0.2168	4	0	3	0.364	2	2	2
320707	Atp2b3	ATPase, Ca++ transporting, plasma membrane 3	1.0985	5	0	4	1.144	5	1	4	1.0284	5	0	4	1.387	5	0	4	1.4301	5	0	4	35.807	6	5	5
620986	Gm6195	predicted pseudogene 6195	1.0792	2	0	2	1.6237	2	0	2	0.9678	1	0	1	1.1592	2	0	2	1.8668	2	0	2	15.9423	6	6	6
21841	Tia1	cytotoxic granule-associated RNA binding protein 1	1.0765	2	0	1	1.836	2	0	2	2.4089	3	1	3	0.612	1	0	1	0.4842	2	0	2	30.0511	6	6	4
114716	Spred2	sprouty-related, EVH1 domain containing 2	1.075	1	0	1	0.718	2	1	2	0.2474	2	1	2	0.7497	2	1	2	0.3322	2	1	2	22.4124	5	0	5
19244	Ptp4a2	protein tyrosine phosphatase 4a2	1.0631	2	0	2	0.8634	2	0	2	0.5639	2	0	2	0.9193	1	0	1	0.6767	1	0	1	38.2965	10	10	10
54124	Cks1b	CDC28 protein kinase 1b	1.0584	2	0	1	1.1571	1	0	0	2.9387	2	0	1	3.2448	2	0	1	1.7882	3	0	1	16.2935	3	3	2
63986	Gmfg	glia maturation factor, gamma	1.0414	2	0	1	0.5938	2	0	0	0.8579	2	0	1	1.1888	1	0	1	0.8866	1	0	1	34.112	19	19	16
22342	Lin7b	lin-7 homolog B (C. elegans)	1.0317	1	0	0	1.2265	1	0	1	0.7096	1	0	1	1.3353	1	0	0	1.3266	1	0	0	71.7168	7	7	7
69123	Eci3	enoyl-Coenzyme A delta isomerase 3	1.0253	2	0	2	2.3128	2	0	2	1.3624	2	0	2	1.0266	2	0	2	0.6125	2	0	2	22.3452	13	13	12
12142	Prdm1	PR domain containing 1, with ZNF domain	1.0219	2	0	2	1.1973	2	0	2	1.2219	2	0	2	2.1938	2	0	2	1.2811	2	0	2	29.9288	13	12	13
277089	Gm5068	predicted gene 5068	1.0216	2	0	1	1.0172	1	0	1	1.0025	1	0	1	0.4254	1	0	1	0.4467	1	0	1	33.4654	21	21	19
66612	Ormdl3	ORM1-like 3 (S. cerevisiae)	1.0045	1	0	1	0.9362	1	0	1	1.091	1	0	1	2.3204	1	0	1	0	0	0	0	21.111	3	3	3
66844	Ormdl2	ORM1-like 2 (S. cerevisiae)	1.0045	1	0	1	0.9362	1	0	1	1.091	1	0	1	2.3204	1	0	1	0	0	0	0	18.2911	1	1	1
329165	Abi2	abl-interactor 2	0.9998	2	0	2	1.3713	2	0	1	1.0102	3	1	2	0.9873	2	0	2	1.2886	4	1	3	18.5575	4	4	3
20404	Sh3gl2	SH3-domain GRB2-like 2	0.9778	2	0	1	0.5927	2	0	2	0.3918	2	0	1	1.4773	2	0	1	1.1246	2	0	1	30.9944	18	18	18
84094	Plvap	plasmalemma vesicle associated protein	0.9745	1	0	1	1.1336	1	0	1	0.8638	1	0	1	1.4204	2	1	1	2.1025	1	0	1	16.9806	4	4	4
18747	Prkaca	protein kinase, cAMP dependent, catalytic, alpha	0.9671	5	0	4	0.6362	4	1	3	0.8931	6	1	3	1.2214	5	0	4	0.7543	4	0	2	27.4525	32	32	30
17105	Lyz2	lysozyme 2	0.958	1	0	1	1.3157	1	0	1	0.1753	1	0	1	0.1968	1	1	1	0.1685	1	1	1	28.7013	12	12	11
100504036	Gm20026	predicted gene, 20026	0.9502	1	0	0	0.5451	1	0	0	1.0044	1	0	0	0.2451	1	0	0	0.5891	1	0	0	29.9844	13	2	13
18479	Pak1	p21 protein (Cdc42/Rac)-activated kinase 1	0.9479	3	0	3	1.6648	4	0	4	2.1216	4	1	3	2.1561	4	2	2	0.7773	3	0	2	24.5039	12	2	12
100041953	Gm10094	predicted gene 10094	0.9474	3	0	3	0.9122	2	0	1	0.5081	3	0	3	1.9499	5	0	5	1.1763	4	0	4	59.4445	2	2	1
20220	Sap18	Sin3-associated polypeptide 18	0.9474	3	0	3	0.9122	2	0	1	0.5081	3	0	3	1.9499	5	0	5	1.1763	4	0	4	28.5698	9	9	9
20112	Rps6ka2	ribosomal protein S6 kinase, polypeptide 2	0.938	6	0	6	0.9061	6	0	6	1.2237	6	0	4	0.4344	4	0	3	0.4591	4	0	4	28.2762	4	4	4
100043771	Gm10651	predicted pseudogene 10651	0.9349	1	0	1	0	0	0	0	0	0	0	0	0	0	0	0	0	0	0	0	16.9431	8	6	8
74158	Josd1	Josephin domain containing 1	0.9349	1	0	1	0	0	0	0	0	0	0	0	0	0	0	0	0	0	0	0	37.7913	14	14	14
68942	Chmp2b	charged multivesicular body protein 2B	0.9289	1	0	1	0.8051	1	0	1	0	0	0	0	1.2401	1	0	1	1.1428	1	1	0	22.8628	2	1	2
64833	Acot10	acyl-CoA thioesterase 10	0.8998	6	0	5	0.6398	7	0	4	0.4517	5	0	4	0.3991	3	0	3	0.3636	3	0	3	27.7824	23	6	23
100503235	LOC100503235	ubiquitin-conjugating enzyme E2 E1-like	0.8945	2	0	2	1.1793	2	0	2	0.4445	1	0	1	1.3293	1	0	1	1.9933	2	0	2	23.2135	2	0	2
218793	Ube2e2	ubiquitin-conjugating enzyme E2E 2	0.8945	2	0	2	1.1793	2	0	2	0.4445	1	0	1	1.3901	2	0	2	1.9933	2	0	2	29.5507	10	10	10
100041554	Gm3404	predicted gene 3404	0.8749	1	0	0	0.0411	1	0	0	0	0	0	0	0	0	0	0	0	0	0	0	49.8377	6	5	6
70377	Derl3	Der1-like domain family, member 3	0.8567	1	0	1	1.4581	1	0	1	0.8186	1	0	1	0.4808	1	0	1	0.6039	1	0	1	18.7217	14	10	9
101056668	LOC101056668	cohesin subunit SA-2-like	0.8475	8	0	8	0.3626	7	0	6	0.8681	9	0	7	0.4232	6	0	3	0.0921	4	0	3	68.8302	6	0	6
29858	Pmm1	phosphomannomutase 1	0.8358	1	0	1	0.3662	1	0	0	0.7617	2	1	2	0.081	1	1	1	0.8656	3	2	2	68.8302	6	0	6
622924	Gm6370	predicted gene 6370	0.8263	1	0	0	0.0399	1	0	0	0	0	0	0	0	0	0	0	0	0	0	0	68.8302	6	0	6
225861	Snx32	sorting nexin 32	0.8224	1	0	1	0.8582	1	0	1	0.2921	1	0	1	0.1476	1	0	1	0.3469	1	0	0	68.8302	6	0	6
17110	Lyz1	lysozyme 1	0.8211	1	0	1	1.1277	1	0	1	0.1503	1	0	1	0	0	0	0	0	0	0	0	68.8302	6	0	6
100040018	Gm9835	predicted pseudogene 9835	0.8046	2	0	1	0.4528	2	0	0	0.6571	2	0	1	0.9726	1	0	1	0.7254	1	0	1	68.8302	6	0	6
269643	Ppp2r2c	protein phosphatase 2 (formerly 2A), regulatory subunit B (PR 52), gamma isoform	0.7989	2	0	2	0.6879	2	0	2	0.5565	2	0	2	0.8472	2	0	2	0.4106	1	0	1	68.8302	6	0	6
69543	Capns2	calpain, small subunit 2	0.7968	1	0	1	0	0	0	0	0.4022	1	0	1	0.4952	1	0	1	0.4694	1	0	1	68.8302	6	0	6
100039052	Gm2022	predicted pseudogene 2022	0.7824	1	0	1	1.3806	2	0	2	0.5388	1	0	1	1.2719	1	0	1	1.0895	1	0	1	21.6982	6	3	6
100503047	LOC100503047	eukaryotic translation initiation factor 1A, X-chromosomal-like	0.7824	1	0	1	1.3569	1	0	1	0.5388	1	0	1	1.2719	1	0	1	1.0895	1	0	1	18.0819	12	12	11
100039100	Gm2046	predicted gene 2046	0.7824	1	0	1	1.3569	1	0	1	0.5388	1	0	1	1.2719	1	0	1	1.0895	1	0	1	25.6737	9	9	7
100042776	Gm4027	predicted gene 4027	0.7824	1	0	1	1.3569	1	0	1	0.5388	1	0	1	1.2719	1	0	1	1.0895	1	0	1	19.7242	8	4	8
666806	Gm8300	predicted gene 8300	0.7824	1	0	1	1.3806	2	0	2	0.5388	1	0	1	1.2719	1	0	1	1.0895	1	0	1	19.5648	23	22	21
435337	Gm5662	predicted gene 5662	0.7824	1	0	1	1.3806	2	0	2	0.5388	1	0	1	1.2719	1	0	1	1.0895	1	0	1	19.4568	7	5	6
544881	BB287469	expressed sequence BB287469	0.7824	1	0	1	1.3569	1	0	1	0.5388	1	0	1	1.2719	1	0	1	1.0895	1	0	1	24.7158	2	0	2
100861898	LOC100861898	predicted gene, 21936	0.7824	1	0	1	1.3806	2	0	2	0.5388	1	0	1	1.2719	1	0	1	1.0895	1	0	1	22.0668	4	4	4
100044811	LOC100044811	vacuolar protein sorting-associated protein 52 homolog	0.7716	1	0	1	0	0	0	0	0	0	0	0	0.0564	1	0	1	0	0	0	0	19.6133	7	4	7
12143	Blk	B lymphoid kinase	0.7716	2	0	2	0.9071	2	0	2	0.6937	2	0	2	0.8028	2	0	2	0.8097	2	0	2	30.4941	2	1	1
14580	Gfap	glial fibrillary acidic protein	0.7642	1	0	1	0.2503	2	1	1	0.0247	1	0	1	0.625	1	0	1	0.7195	1	0	1	14.6379	3	3	3
15951	Ifi204	interferon activated gene 204	0.7552	3	0	3	1.2019	3	0	3	0.4065	3	0	3	0.3987	3	0	3	0.2015	2	0	2	19.3111	8	8	6
259145	Olfr1251	olfactory receptor 1251	0.7545	1	0	1	0.2817	1	0	1	0.4611	1	0	1	0.0943	1	0	1	0.8955	1	0	1	21.6835	16	16	15
258370	Olfr1253	olfactory receptor 1253	0.7545	1	0	1	0.2817	1	0	1	0.4611	1	0	1	0.0943	1	0	1	0.8955	1	0	1	16.0374	41	41	38
233073	U2af1l4	U2 small nuclear RNA auxiliary factor 1-like 4	0.7462	1	0	1	1.6547	1	0	1	0.7399	1	0	1	0.4797	1	0	1	0.732	1	0	1	33.2447	6	0	6
13823	Epb4.1l3	erythrocyte protein band 4.1-like 3	0.7448	1	0	1	0.3113	1	0	1	0.5817	1	0	1	0.7732	1	0	1	0.6405	1	0	1	39.8589	8	7	7
100862206	LOC100862206	predicted gene, 21559	0.7448	1	0	1	0.1329	1	0	0	1.5	1	0	1	0.5704	1	0	1	0.4652	2	0	2	20.7747	3	1	3
56550	Ube2d2a	ubiquitin-conjugating enzyme E2D 2A	0.7431	1	0	1	1.2823	1	0	1	0.4733	1	0	1	0.3533	1	0	1	0.3776	1	0	1	23.8653	7	7	7
66105	Ube2d3	ubiquitin-conjugating enzyme E2D 3	0.7431	1	0	1	1.2823	1	0	1	0.4733	1	0	1	0.3533	1	0	1	0.3776	1	0	1	23.7948	3	1	3
20779	Src	Rous sarcoma oncogene	0.7274	2	0	1	0.816	2	0	2	0.8298	2	0	1	0.331	3	0	2	0.2911	3	0	3	21.0827	26	12	24
12322	Camk2a	calcium/calmodulin-dependent protein kinase II alpha	0.7209	2	0	2	0.9089	2	0	2	0.6941	2	0	2	0.7574	2	0	2	0.9732	2	0	2	27.983	6	5	5
52187	Rragd	Ras-related GTP binding D	0.7126	2	0	2	0.828	2	0	2	0.2717	2	0	2	0.1626	2	0	2	0.1781	2	0	2	11.5882	2	2	2
100038992	Gm2001	predicted gene 2001	0.7064	2	0	2	0.5421	2	0	2	0.13	1	0	1	0.4845	1	0	1	0	0	0	0	20.4949	9	9	9
66177	Ubl5	ubiquitin-like 5	0.7064	2	0	2	0.5421	2	0	2	0.13	1	0	1	0.4845	1	0	1	0	0	0	0	22.1667	10	10	10
100042786	Gm16381	predicted gene 16381	0.7064	2	0	2	0.5421	2	0	2	0.13	1	0	1	0.4845	1	0	1	0	0	0	0	13.947	14	14	14
624855	Gm6531	predicted gene 6531	0.7056	2	0	1	0.7714	1	0	0	1.9592	2	0	1	2.1632	2	0	1	1.1921	3	0	1	32.8135	11	11	11
72535	Aldh1b1	aldehyde dehydrogenase 1 family, member B1	0.699	1	0	1	1.5834	1	0	1	0.7445	1	0	1	0	0	0	0	0.0518	1	0	0	22.841	4	0	4
11668	Aldh1a1	aldehyde dehydrogenase family 1, subfamily A1	0.699	1	0	1	1.5834	1	0	1	0.7445	1	0	1	0	0	0	0	0.0518	1	0	0	26.2255	23	23	19
382099	Gm5161	predicted pseudogene 5161	0.6952	1	0	1	0.124	1	0	0	1.4	1	0	1	0.5324	1	0	1	0.4342	2	0	2	41.5153	11	11	11
100039042	Gm2016	predicted gene 2016	0.6846	1	0	1	1.2095	2	0	2	0.4715	1	0	1	1.1129	1	0	1	0.9533	1	0	1	31.254	8	8	8
72930	Ppp2r2b	protein phosphatase 2 (formerly 2A), regulatory subunit B (PR 52), beta isoform	0.684	3	0	3	0.4549	3	0	3	0.5419	3	0	3	0.8587	3	0	3	0.4577	2	0	2	15.341	6	6	6
19055	Ppp3ca	protein phosphatase 3, catalytic subunit, alpha isoform	0.6786	3	0	3	1.3534	6	2	3	2.6495	6	2	4	2.7663	6	1	5	3.6725	6	2	5	21.6328	13	13	13
26358	Aldh1a7	aldehyde dehydrogenase family 1, subfamily A7	0.674	1	0	1	1.5269	1	0	1	0.7179	1	0	1	0	0	0	0	0.0499	1	0	0	22.3092	2	0	2
56847	Aldh1a3	aldehyde dehydrogenase family 1, subfamily A3	0.674	1	0	1	1.6771	2	1	1	0.7179	1	0	1	0	0	0	0	0.0499	1	0	0	14.8174	12	12	9
69538	Antxr1	anthrax toxin receptor 1	0.6714	1	0	1	0.5868	1	0	1	0.7344	1	0	1	0	0	0	0	0	0	0	0	35.2334	14	14	14
16572	Kif5a	kinesin family member 5A	0.6694	6	0	6	0.8339	7	0	7	0.6658	6	0	6	0.5577	7	0	7	0.9265	9	0	8	21.9717	12	11	11
12323	Camk2b	calcium/calmodulin-dependent protein kinase II, beta	0.6516	2	0	2	0.8215	2	0	2	0.6274	2	0	2	0.6846	2	0	2	0.8796	2	0	2	22.5667	26	26	25
71409	Fmnl2	formin-like 2	0.6501	5	0	4	0.4569	4	0	4	1.0828	5	1	4	0.9806	6	1	5	0.7458	4	1	3	11.9028	6	6	6
619973	Gm12538	predicted gene 12538	0.6393	1	0	1	0.5957	1	0	1	0.6943	1	0	1	1.4766	1	0	1	0	0	0	0	66.0457	5	5	5
109264	Me3	malic enzyme 3, NADP(+)-dependent, mitochondrial	0.6304	1	0	1	0.3387	1	0	1	0.6557	1	0	1	0.3759	1	0	1	0.3533	1	0	1	36.0281	14	14	13
100046684	LOC100046684	ES1 protein homolog, mitochondrial-like	0.6284	3	0	2	0.5611	3	0	2	0.366	2	0	1	0.3359	2	0	1	0.1293	2	0	2	23.4068	12	12	12
100101807	1700047I17Rik2	RIKEN cDNA 1700047I17 gene 2	0.6266	2	0	2	0.6893	3	0	2	0.0795	2	0	2	0.8148	2	0	1	0.9168	3	0	3	22.2615	5	5	5
73385	Fam177a	family with sequence similarity 177, member A	0.6266	2	0	2	0.6893	3	0	2	0.0795	2	0	2	0.8148	2	0	1	0.9168	3	0	3	20.974	9	9	9
101055631	LOC101055631	uncharacterized LOC101055631	0.6263	1	0	1	0.3902	1	0	1	0.4054	1	0	1	0.3268	1	0	1	0.1146	1	0	1	13.2645	10	3	9
18481	Pak3	p21 protein (Cdc42/Rac)-activated kinase 3	0.6237	3	0	3	0.7128	2	0	2	1.2261	3	0	3	0	0	0	0	0.0159	1	0	0	29.3874	8	8	8
620499	Gm6158	predicted gene 6158	0.6116	3	0	3	0.5735	2	0	2	1.5126	4	0	3	1.3583	4	0	4	1.2947	4	0	4	11.1829	6	6	5
56504	Srpk3	serine/arginine-rich protein specific kinase 3	0.6112	2	0	2	0.3733	2	0	2	0.3084	2	0	2	0.4512	2	0	2	0.5374	2	0	2	25.4338	16	14	16
28295	D10Jhu81e	DNA segment, Chr 10, Johns Hopkins University 81 expressed	0.6032	3	0	2	0.5517	3	0	2	0.3514	2	0	1	0.3225	2	0	1	0.1242	2	0	2	36.9304	2	2	2
59041	Stk25	serine/threonine kinase 25 (yeast)	0.5977	2	0	2	0.5649	2	0	2	0.5149	1	0	1	0.4786	2	0	2	0.2748	2	0	2	17.4289	7	0	7
66704	Rbm4b	RNA binding motif protein 4B	0.5957	3	0	3	0.347	3	0	2	0.2236	2	0	2	0.6892	1	0	1	0.3547	2	0	2	15.9253	8	0	7
19653	Rbm4	RNA binding motif protein 4	0.5957	3	0	3	0.347	3	0	2	0.2236	2	0	2	0.7972	2	1	2	0.3547	2	0	2	16.3572	2	0	2
71960	Myh14	myosin, heavy polypeptide 14	0.5865	6	0	5	0.4998	6	1	5	0.6515	6	1	6	0.7325	5	0	5	0.7713	6	0	5	15.9278	10	3	10
83766	Actl6b	actin-like 6B	0.5679	1	0	1	0.5348	1	0	1	0.7336	2	0	2	0.1822	1	0	0	0.215	2	0	1	20.734	6	6	4
20616	Snap91	synaptosomal-associated protein 91	0.5649	1	0	1	0.5593	1	0	1	0.5737	1	0	1	0.169	1	0	1	0.2328	1	0	1	1.51	5	5	4
17133	Maff	v-maf musculoaponeurotic fibrosarcoma oncogene family, protein F (avian)	0.5571	1	0	1	0.2573	1	0	1	0.1311	1	0	1	0	0	0	0	0	0	0	0	23.8025	23	10	21
17260	Mef2c	myocyte enhancer factor 2C	0.5469	2	0	2	0.317	1	0	1	0.2795	2	0	2	0.0752	1	0	1	0.0926	2	0	2	32.8496	22	20	21
17258	Mef2a	myocyte enhancer factor 2A	0.546	2	0	2	0.317	1	0	1	0.2787	2	0	2	0.0732	1	0	1	0.0901	2	0	2	16.3502	1	1	1
11529	Adh7	alcohol dehydrogenase 7 (class IV), mu or sigma polypeptide	0.5386	1	0	1	0.7791	1	0	1	1.0665	1	0	1	0.375	1	0	0	0.3787	1	0	1	31.4529	4	3	4
26903	Dysf	dysferlin	0.5368	1	0	1	0.6104	3	2	2	0.203	1	0	1	0	0	0	0	0	0	0	0	19.4218	5	5	5
15015	H2-Q4	histocompatibility 2, Q region locus 4	0.528	4	0	4	0.8744	4	0	4	0.4975	4	0	4	0.7878	5	0	4	0.7815	4	0	4	17.307	6	6	6
76884	Cyfip2	cytoplasmic FMR1 interacting protein 2	0.5232	5	0	5	0.7191	6	0	5	0.5382	4	0	4	0.8346	6	0	5	1.1264	6	0	6	23.5718	9	9	8
675851	LOC675851	NADH dehydrogenase [ubiquinone] 1 subunit C2-like	0.5174	2	0	1	4.0569	2	0	2	1.9685	2	0	1	3.32	2	0	1	3.998	3	0	1	24.7475	22	22	21
237082	Nxt2	nuclear transport factor 2-like export factor 2	0.5167	1	0	1	0.468	1	0	1	0.8322	1	0	1	0.4499	1	0	1	0.5666	1	0	1	12.6384	4	4	4
100502766	Kifc1	kinesin family member C1	0.5079	11	0	8	1.0514	13	1	10	0.6387	7	0	6	1.2141	10	0	10	2.4595	13	1	10	24.0439	8	6	7
319192	Hist2h2aa2	histone cluster 2, H2aa2	0.5076	2	0	2	0.2779	2	0	1	0.3347	3	0	3	0.9154	3	0	3	2.1428	2	0	2	13.2574	11	5	11
15267	Hist2h2aa1	histone cluster 2, H2aa1	0.5076	2	0	2	0.2779	2	0	1	0.3347	3	0	3	0.9154	3	0	3	2.1428	2	0	2	34.9467	7	6	7
319176	Hist2h2ac	histone cluster 2, H2ac	0.5076	2	0	2	0.2779	2	0	1	0.3347	3	0	3	0.9154	3	0	3	2.1428	2	0	2	35.273	3	0	3
242274	Lrrc7	leucine rich repeat containing 7	0.5026	1	0	1	0.2147	1	0	1	0.2292	1	0	1	0.0757	1	0	1	0.0373	1	0	1	25.7794	8	0	8
100044391	LOC100044391	non-histone chromosomal protein HMG-14-like	0.502	1	0	1	0	0	0	0	0.577	1	0	1	0	0	0	0	0	0	0	0	25.7794	8	0	8
15312	Hmgn1	high mobility group nucleosomal binding domain 1	0.502	1	0	1	0	0	0	0	0.577	1	0	1	0	0	0	0	0	0	0	0	25.7794	8	0	8
20817	Srpk2	serine/arginine-rich protein specific kinase 2	0.5001	2	0	2	0.3054	2	0	2	0.2523	2	0	2	0.8594	4	2	4	0.6203	4	2	3	30.5434	7	2	7
17135	Mafk	v-maf musculoaponeurotic fibrosarcoma oncogene family, protein K (avian)	0.4952	1	0	1	0.2287	1	0	1	0.1165	1	0	1	0	0	0	0	0	0	0	0	23.371	11	11	11
22202	Uba1y	ubiquitin-activating enzyme, Chr Y	0.4895	4	0	3	0.8645	4	0	3	0.738	4	0	3	0.7631	4	0	3	0.5572	3	0	2	29.5948	1	0	1
66211	Rpl3l	ribosomal protein L3-like	0.4878	1	0	1	0	0	0	0	4.2023	1	0	1	9.9644	1	0	1	4.4348	1	0	1	38.3334	12	12	11
30049	Scd3	stearoyl-coenzyme A desaturase 3	0.4867	2	0	1	0.1723	2	0	1	1.3711	2	0	2	0.8953	2	0	2	0.7093	1	0	1	29.2791	5	5	4
20249	Scd1	stearoyl-Coenzyme A desaturase 1	0.4867	2	0	1	0.1723	2	0	1	1.3711	2	0	2	0.8953	2	0	2	0.7093	1	0	1	28.0926	2	2	2
18670	Abcb4	ATP-binding cassette, sub-family B (MDR/TAP), member 4	0.478	3	0	3	0.5015	4	1	4	0.5011	4	1	4	0.48	4	0	4	0.5515	5	0	5	26.2789	14	10	14
21400	Tcea2	transcription elongation factor A (SII), 2	0.4723	1	0	1	0.3203	1	0	1	0.4453	1	0	1	0.9609	1	0	1	0.9499	1	0	1	28.3433	5	4	5
105278	Cdk20	cyclin-dependent kinase 20	0.4715	1	0	1	0.8228	1	0	1	0.6187	1	0	1	0.6663	1	0	1	0.6689	1	0	1	11.4434	4	4	4
27373	Csnk1e	casein kinase 1, epsilon	0.4706	3	0	3	0.287	3	0	2	0.497	3	0	3	0.2149	1	0	1	0.2646	2	0	1	15.4633	5	5	3
19823	Rnf7	ring finger protein 7	0.4642	2	0	2	0.1716	1	0	1	0.1576	1	0	1	0.2531	1	0	1	0.2673	1	0	1	20.4234	6	6	5
632465	LOC632465	RING-box protein 2-like	0.4642	2	0	2	0.1716	1	0	1	0.1576	1	0	1	0.2531	1	0	1	0.2673	1	0	1	23.0539	4	0	4
639931	LOC639931	RING-box protein 2-like	0.4642	2	0	2	0.1716	1	0	1	0.1576	1	0	1	0.2531	1	0	1	0.2673	1	0	1	15.4171	4	4	3
73470	Kif2b	kinesin family member 2B	0.4558	1	0	0	0	0	0	0	0	0	0	0	0	0	0	0	0	0	0	0	47.2223	2	2	2
68197	Ndufc2	NADH dehydrogenase (ubiquinone) 1, subcomplex unknown, 2	0.4527	2	0	1	3.5498	2	0	2	1.7224	2	0	1	2.905	2	0	1	3.6288	4	1	2	15.0809	10	10	8
635087	LOC635087	NADH dehydrogenase [ubiquinone] 1 subunit C2-like	0.4527	2	0	1	3.5498	2	0	2	1.7224	2	0	1	0.2355	1	0	0	0.3403	2	0	0	6.8675	3	3	3
269610	Chd5	chromodomain helicase DNA binding protein 5	0.4449	7	0	6	0.6569	8	0	7	0.5132	9	1	6	0.4445	6	0	6	0.3153	6	0	6	12.1879	3	3	2
18181	Nrf1	nuclear respiratory factor 1	0.4419	1	0	1	1.5041	3	2	2	0.4562	1	0	1	1.1047	2	1	2	1.022	1	0	1	20.2184	4	4	4
103236	Csnk1g2	casein kinase 1, gamma 2	0.4358	5	0	3	0.6715	4	0	2	0.5077	4	0	4	0.3342	2	0	2	0.2514	3	0	2	40.0996	2	0	2
665503	Gm7664	predicted gene 7664	0.4306	1	0	1	0.0786	1	0	1	0.4578	2	0	2	0	0	0	0	0.0998	1	0	1	40.0996	2	0	2
99650	4933434E20Rik	RIKEN cDNA 4933434E20 gene	0.4306	1	0	1	0.1791	2	1	1	0.4647	2	0	2	0.0571	1	1	0	0.1134	1	0	1	38.5827	8	8	8
14675	Gna14	guanine nucleotide binding protein, alpha 14	0.4294	2	0	1	0.4764	3	0	2	0.584	2	1	2	0.4263	1	0	1	0.0428	1	0	1	15.3574	5	0	5
110460	Acat2	acetyl-Coenzyme A acetyltransferase 2	0.426	2	0	2	0.4276	2	0	1	0.1833	2	0	1	1.47	3	1	3	0.9777	3	1	3	15.3574	5	0	5
224530	Acat3	acetyl-Coenzyme A acetyltransferase 3	0.426	2	0	2	0.4276	2	0	1	0.1833	2	0	1	1.3728	2	0	2	0.8473	2	0	2	6.239	2	2	2
16818	Lck	lymphocyte protein tyrosine kinase	0.4149	1	0	1	0.7241	1	0	1	0.5444	1	0	1	0.5864	1	0	1	0.5886	1	0	1	19.7155	10	4	10
52589	Ncald	neurocalcin delta	0.4144	2	0	2	0.545	2	0	2	0.5065	2	0	2	0.8664	3	0	3	0	0	0	0	19.3003	6	6	6
67980	Gnpda2	glucosamine-6-phosphate deaminase 2	0.4098	1	0	1	0.0569	1	0	1	0.3887	1	0	1	0	0	0	0	0.0903	1	0	1	25.9425	10	10	10
381308	Mnda	myeloid cell nuclear differentiation antigen	0.409	2	0	2	0.5346	2	0	2	0.427	2	0	2	0.48	2	0	2	0.3318	2	0	2	14.2177	4	0	4
320129	Adrbk2	adrenergic receptor kinase, beta 2	0.404	3	0	3	0.4695	4	0	4	0.5173	3	0	3	0.3549	2	0	2	0.4174	2	0	1	0	0	0	0
74309	Osbp2	oxysterol binding protein 2	0.4011	1	0	1	0.3241	1	0	1	0.3297	1	0	1	0	0	0	0	0	0	0	0	24.1908	17	16	16
67106	Zbtb8os	zinc finger and BTB domain containing 8 opposite strand	0.3953	1	0	0	0	0	0	0	0.3734	1	0	0	0	0	0	0	0	0	0	0	24.5258	23	23	21
667253	Gm8539	predicted gene 8539	0.3953	1	0	0	0	0	0	0	0.3734	1	0	0	0	0	0	0	0	0	0	0	25.2142	2	2	2
100046048	LOC100046048	host cell factor 1-like	0.3898	4	0	3	0.2836	3	0	3	0.3688	3	0	3	0.1689	2	0	2	0.1731	2	0	2	13.2212	13	13	13
19057	Ppp3cc	protein phosphatase 3, catalytic subunit, gamma isoform	0.3894	1	0	1	0.4379	2	0	1	0.3701	2	0	1	0.8154	3	0	3	0.3437	2	0	2	29.5839	9	9	9
100037283	Rnaset2a	ribonuclease T2A	0.3887	2	0	1	0.5145	2	0	1	0.2314	1	0	1	0.46	2	0	1	0.0434	1	0	1	17.2108	20	19	20
68195	Rnaset2b	ribonuclease T2B	0.3887	2	0	1	0.5145	2	0	1	0.2314	1	0	1	0.46	2	0	1	0.0434	1	0	1	21.6421	13	13	12
19085	Prkar1b	protein kinase, cAMP dependent regulatory, type I beta	0.3771	2	0	1	0.648	3	1	1	0.883	3	1	1	0.9171	2	0	1	1.2141	2	0	1	35.121	5	5	5
18751	Prkcb	protein kinase C, beta	0.3763	3	0	3	0.3787	3	0	2	0.5155	3	0	1	0.1407	2	0	2	0.0933	1	0	1	18.7972	5	0	5
67861	Akr1b10	aldo-keto reductase family 1, member B10 (aldose reductase)	0.3748	2	0	1	0.3019	1	0	1	0.3433	3	0	1	0.5391	2	0	0	0.5527	2	0	2	29.6221	22	22	22
23797	Akt3	thymoma viral proto-oncogene 3	0.3718	4	0	3	0.9225	4	0	4	0.0721	2	0	2	0.0368	1	0	1	0.1319	2	0	2	18.1078	17	0	17
233637	Gm4887	predicted gene 4887	0.3666	2	0	1	0.4975	2	0	2	0.6519	1	0	1	0.7413	2	0	2	0.1302	1	0	1	18.1078	17	0	17
667728	Hist1h2al	histone cluster 1, H2al	0.3626	2	0	2	0.1985	2	0	1	0.2391	3	0	3	0.6539	3	0	3	1.5306	2	0	2	22.7822	21	19	18
110606	Fntb	farnesyltransferase, CAAX box, beta	0.3573	1	0	1	0.2071	1	0	1	0.2388	1	0	1	0.357	1	0	1	0.2575	1	0	1	36.541	5	4	5
639541	LOC639541	protein farnesyltransferase subunit beta-like	0.3573	1	0	1	0.2071	1	0	1	0.2388	1	0	1	0.357	1	0	1	0.2575	1	0	1	37.0393	1	0	1
11997	Akr1b7	aldo-keto reductase family 1, member B7	0.3561	2	0	1	0.5127	2	0	2	0.3261	3	0	1	0.8986	3	0	1	0.7361	3	0	3	19.2014	17	0	17
329065	Scd4	stearoyl-coenzyme A desaturase 4	0.3493	1	0	1	0.0161	1	0	0	0.4064	1	0	1	0.2759	1	0	1	0	0	0	0	24.1455	22	22	21
67382	Brd3	bromodomain containing 3	0.3402	3	0	1	0.1906	3	0	1	0.2308	4	0	3	1.1776	3	1	2	0.7839	1	0	1	48.2807	5	5	5
14191	Fgr	Gardner-Rasheed feline sarcoma viral (Fgr) oncogene homolog	0.3346	1	0	1	0.5839	1	0	1	0.4391	1	0	1	0.4729	1	0	1	0.4747	1	0	1	10.9455	18	18	18
233877	Kctd13	potassium channel tetramerisation domain containing 13	0.3244	2	0	1	0.0335	1	0	0	0.4144	2	0	2	0.5626	2	0	2	0.1181	1	0	1	4.8584	3	2	3
100043059	Gm4199	predicted gene 4199	0.3236	1	0	1	0	0	0	0	0.1243	1	0	0	0	0	0	0	0	0	0	0	33.7398	11	11	11
67148	Fam103a1	family with sequence similarity 103, member A1	0.3236	1	0	1	0	0	0	0	0.1243	1	0	0	0	0	0	0	0	0	0	0	18.6072	4	4	3
433287	Gm15455	predicted gene 15455	0.3236	4	0	4	0.3523	4	0	4	0.3248	3	0	2	0.1071	2	0	1	0.1298	1	0	1	43.6106	4	4	4
244189	Gm4972	predicted gene 4972	0.3174	4	0	3	0.2478	1	0	1	0.2347	2	0	1	0.5866	4	0	4	0.5998	4	0	3	15.0651	5	3	5
223915	Krt73	keratin 73	0.3166	1	0	1	0.2931	1	0	1	0.1616	1	0	1	0.7049	2	0	2	0.4518	2	0	1	15.3548	7	7	7
101056446	LOC101056446	h-2 class I histocompatibility antigen, D-D alpha chain-like	0.3144	2	0	2	0.6957	2	0	2	0.3186	2	0	2	0.5753	3	0	2	0.4679	2	0	2	30.046	12	12	11
50884	Nckap1	NCK-associated protein 1	0.3142	1	0	1	0.1748	1	0	1	0.3526	1	0	1	0	0	0	0	0.157	1	0	0	16.3599	17	17	15
327900	Ubtd2	ubiquitin domain containing 2	0.3124	2	0	2	0.2885	2	0	2	0.2572	2	0	2	0.9925	3	0	3	1.2956	3	0	3	27.782	29	27	28
18952	4-Sep	septin 4	0.3104	1	0	1	0	0	0	0	0.0767	1	0	0	0.5489	1	0	1	0.0314	1	0	1	16.9483	3	2	3
667034	Pnp2	purine-nucleoside phosphorylase 2	0.3079	1	0	1	0	0	0	0	0.0541	1	0	0	1.7195	2	0	2	1.5916	2	0	2	19.4493	32	32	30
56735	Krt71	keratin 71	0.3067	1	0	1	0.2839	1	0	1	0.1566	1	0	1	0.6829	2	0	2	0.4377	2	0	1	17.5366	9	8	9
67071	Rps6ka6	ribosomal protein S6 kinase polypeptide 6	0.3041	1	0	1	0.1448	1	0	1	0.427	1	0	1	0.0236	1	0	1	0.0211	1	0	1	19.8171	6	6	5
15013	H2-Q2	histocompatibility 2, Q region locus 2	0.3032	2	0	2	0.4204	3	1	2	0.1469	2	0	2	0.2322	2	0	2	0.3605	2	0	2	17.252	9	9	9
394436	Ugt1a1	UDP glucuronosyltransferase 1 family, polypeptide A1	0.3021	1	0	1	0.2112	1	0	1	0.2902	1	0	1	0.1456	1	0	1	0.1818	1	0	1	16.1279	51	51	48
108161	Fam50b	family with sequence similarity 50, member B	0.3012	1	0	1	0.2309	2	0	2	0.4719	1	0	1	1.0366	2	0	1	0.6236	2	0	1	29.2291	18	18	18
226695	Ifi205	interferon activated gene 205	0.294	1	0	1	0.341	1	0	1	0.1946	1	0	1	0.1419	1	0	1	0.1962	1	0	1	23.774	14	0	12
94284	Ugt1a6a	UDP glucuronosyltransferase 1 family, polypeptide A6A	0.29	1	0	1	0.2028	1	0	1	0.2786	1	0	1	0.1398	1	0	1	0.1745	1	0	1	28.7453	8	8	7
394435	Ugt1a6b	UDP glucuronosyltransferase 1 family, polypeptide A6B	0.29	1	0	1	0.2028	1	0	1	0.2786	1	0	1	0.1398	1	0	1	0.1745	1	0	1	7.7193	10	10	8
11287	Pzp	pregnancy zone protein	0.2878	1	0	0	0.1191	1	0	0	0.2465	1	0	0	0.1072	1	1	0	0.201	1	1	0	23.3151	8	8	6
637796	LOC637796	mitochondrial fission factor-like	0.2866	3	0	2	1.0387	4	0	2	0.4822	3	0	2	0.0404	1	0	1	0	0	0	0	19.3331	2	0	2
26369	Cetn1	centrin 1	0.2864	1	0	0	0.266	1	0	1	0.2201	1	0	0	0.8378	1	0	1	0.4828	1	0	0	22.5744	18	18	16
240058	Cpne5	copine V	0.2845	4	0	3	0.3698	4	0	4	0.2196	4	0	3	0.4837	5	0	4	0.3358	4	0	3	41.2315	1	1	1
394433	Ugt1a5	UDP glucuronosyltransferase 1 family, polypeptide A5	0.2788	1	0	1	0.195	1	0	1	0.2679	1	0	1	0.1344	1	0	1	0.1678	1	0	1	19.7036	5	5	5
394434	Ugt1a9	UDP glucuronosyltransferase 1 family, polypeptide A9	0.2788	1	0	1	0.195	1	0	1	0.2679	1	0	1	0.1344	1	0	1	0.1678	1	0	1	18.2498	6	0	6
394430	Ugt1a10	UDP glycosyltransferase 1 family, polypeptide A10	0.2788	1	0	1	0.195	1	0	1	0.2679	1	0	1	0.1884	2	0	1	0.1678	1	0	1	26.6838	9	4	9
14187	Akr1b8	aldo-keto reductase family 1, member B8	0.2785	1	0	0	0.5697	2	0	2	0.1354	2	1	0	0.8153	3	1	2	0.6978	2	0	2	23.3656	7	7	7
99169	AU015228	expressed sequence AU015228	0.2777	2	0	2	0.635	2	0	2	0.4111	2	0	2	0.1798	1	0	1	0.2508	2	0	2	17.6371	9	9	9
237459	Cdk17	cyclin-dependent kinase 17	0.2742	2	0	1	0.3627	3	0	3	0.1418	3	0	2	0.378	1	0	1	0.0625	2	0	1	19.5153	9	9	9
406220	Krt77	keratin 77	0.2741	2	0	2	0.2509	2	0	1	0.1438	2	0	2	1.2741	4	1	3	0.4242	4	0	2	10.012	6	5	6
14186	Fgfr4	fibroblast growth factor receptor 4	0.273	1	0	1	0.4764	1	0	1	0.3582	1	0	1	0.3858	1	0	1	0.3872	1	0	1	27.9139	15	14	15
14182	Fgfr1	fibroblast growth factor receptor 1	0.2689	1	0	1	0.4693	1	0	1	0.3529	1	0	1	0.3801	1	0	1	0.3815	1	0	1	21.9272	70	66	65
14183	Fgfr2	fibroblast growth factor receptor 2	0.2688	1	0	1	0.4691	1	0	1	0.3527	1	0	1	0.3799	1	0	1	0.3813	1	0	1	18.1984	7	6	7
22236	Ugt1a2	UDP glucuronosyltransferase 1 family, polypeptide A2	0.2685	1	0	1	0.1878	1	0	1	0.2579	1	0	1	0.1294	1	0	1	0.1616	1	0	1	14.8255	11	11	10
432516	Myo1a	myosin IA	0.2682	1	0	1	0.1424	1	0	1	0.1649	1	0	1	0.2095	1	0	1	0.2771	2	1	1	24.9949	7	7	7
14184	Fgfr3	fibroblast growth factor receptor 3	0.268	1	0	1	0.4676	1	0	1	0.3516	1	0	1	0.3787	1	0	1	0.3802	1	0	1	11.9818	4	2	4
236732	Rbm10	RNA binding motif protein 10	0.266	4	0	4	0.2896	4	0	4	0.2669	3	0	2	0.088	2	0	1	0.1067	1	0	1	17.5571	3	0	3
216848	Chd3	chromodomain helicase DNA binding protein 3	0.2591	4	0	2	0.1413	4	0	3	0.168	5	0	2	0.2098	3	0	3	0.1892	4	1	3	8.7389	5	4	3
17152	Mak	male germ cell-associated kinase	0.2582	1	0	1	0.4506	1	0	1	0.3388	1	0	1	0.3649	1	0	1	0.3663	1	0	1	33.2676	4	4	3
433806	Gm13202	predicted gene 13202	0.258	1	0	1	0.209	1	0	1	0.2526	1	0	1	0.8652	3	0	3	1.1879	3	0	3	17.4348	6	4	6
14004	Chchd2	coiled-coil-helix-coiled-coil-helix domain containing 2	0.258	1	0	1	0.209	1	0	1	0.2526	1	0	1	0.8652	3	0	3	1.1879	3	0	3	27.1772	11	2	10
100045688	LOC100045688	coiled-coil-helix-coiled-coil-helix domain-containing protein 2, mitochondrial-like	0.258	1	0	1	0.209	1	0	1	0.2526	1	0	1	0.8652	3	0	3	1.1879	3	0	3	8.7724	3	3	3
73991	Atl1	atlastin GTPase 1	0.2565	2	0	2	0.3101	2	0	2	0.6046	2	0	2	0.053	1	0	1	0.0369	2	0	1	16.9487	19	18	18
103964	Try5	trypsin 5	0.2548	1	0	1	0.7873	1	0	0	8.9467	1	0	1	12.6133	1	0	1	12.6547	1	0	1	17.57	4	0	4
22074	Try4	trypsin 4	0.2548	1	0	1	0.7873	1	0	0	8.9467	1	0	1	12.6133	1	0	1	12.6547	1	0	1	4.8965	13	11	13
217305	Cd300ld	CD300 molecule-like family member d	0.254	1	0	1	1.17	1	1	0	0.5236	1	1	0	1.5706	1	1	1	1.9747	3	2	2	23.044	6	0	5
15018	H2-Q7	histocompatibility 2, Q region locus 7	0.2533	3	0	3	0.2545	3	0	3	0.3406	3	0	3	0.345	3	0	2	0.4008	2	0	2	17.1051	9	2	8
75734	Mff	mitochondrial fission factor	0.2529	3	0	2	0.9165	4	0	2	0.4255	3	0	2	0.0357	1	0	1	0	0	0	0	29.4482	9	9	9
232345	A2m	alpha-2-macroglobulin	0.2523	1	0	0	0.2113	2	1	0	0.216	1	0	0	0.0408	1	1	0	0.0417	1	1	0	19.4683	4	1	4
18709	Pik3r2	phosphatidylinositol 3-kinase, regulatory subunit, polypeptide 2 (p85 beta)	0.2511	2	0	1	0.0316	1	0	0	0.1002	2	0	0	0.1014	1	0	1	0.2536	2	0	1	19.0806	11	11	11
381404	Pabpc1l	poly(A) binding protein, cytoplasmic 1-like	0.2496	2	0	1	0.3258	1	0	1	0.1979	1	0	1	0.1723	2	0	2	0.1871	2	0	2	10.7775	9	9	7
27278	Clnk	cytokine-dependent hematopoietic cell linker	0.2491	1	0	1	0.2091	1	0	1	0	0	0	0	0.125	1	0	1	0.1818	1	0	0	2.5079	2	2	2
101055843	LOC101055843	perilipin-2-like	0.2482	1	0	1	0.3944	1	0	1	0.569	1	0	1	0	0	0	0	11.2418	1	0	1	17.114	3	2	3
56542	Ick	intestinal cell kinase	0.247	1	0	1	0.431	1	0	1	0.3241	1	0	1	0.349	1	0	1	0.3504	1	0	1	23.3216	24	24	20
77264	Zfp142	zinc finger protein 142	0.2378	1	0	1	0.1874	1	0	1	0.1691	1	0	1	0.1259	1	0	1	0.1116	1	0	1	46.7778	5	1	5
14626	Gk2	glycerol kinase 2	0.2375	2	0	1	0.2006	2	0	2	0.2754	2	0	1	0.0373	1	0	1	0.0567	1	0	1	18.6411	4	1	4
81004	Tbl1xr1	transducin (beta)-like 1X-linked receptor 1	0.2344	1	0	1	1.936	2	1	2	0.5696	2	1	2	0.782	2	0	1	1.6356	2	0	1	44.3834	13	5	12
15007	H2-Q10	histocompatibility 2, Q region locus 10	0.2333	2	0	2	0.1859	2	0	2	0.1935	2	0	2	0.6691	4	1	2	0.3422	2	0	2	22.089	5	5	4
67028	2610002M06Rik	RIKEN cDNA 2610002M06 gene	0.2322	1	0	0	0.4305	2	0	1	1.2826	2	1	0	0	0	0	0	0	0	0	0	17.6948	5	5	4
67064	Chmp1b	charged multivesicular body protein 1B	0.2322	1	0	0	0.4305	2	0	1	0.2193	1	0	0	0	0	0	0	0	0	0	0	23.2417	3	0	2
238564	Mylk4	myosin light chain kinase family, member 4	0.2322	1	0	1	0.2262	1	0	1	0.2331	1	0	1	0.1864	1	0	1	0.1281	1	0	1	18.4481	7	6	6
20850	Stat5a	signal transducer and activator of transcription 5A	0.23	4	0	4	0.1608	8	0	7	0.7854	7	1	5	0.3273	4	2	3	0.3974	4	0	2	15.2699	7	7	7
101055813	LOC101055813	ribosome biogenesis protein NSA2 homolog	0.2224	1	0	0	0.1469	1	0	1	0.0948	1	0	0	0.1785	1	0	1	0.2437	1	0	1	22.2961	13	11	13
110558	H2-Q9	histocompatibility 2, Q region locus 9	0.2216	3	0	3	0.2227	3	0	3	0.298	3	0	3	0.3021	3	0	2	0.3507	2	0	2	17.3477	3	1	3
71146	Golga7b	golgi autoantigen, golgin subfamily a, 7B	0.2204	1	0	1	0	0	0	0	0	0	0	0	4.13	1	0	1	1.1253	1	0	1	14.2486	8	8	7
19668	Rbpjl	recombination signal binding protein for immunoglobulin kappa J region-like	0.2177	1	0	1	0.3439	1	0	1	0.3347	1	0	1	0.0345	1	0	0	0	0	0	0	8.3486	9	9	9
56522	Papolb	poly (A) polymerase beta (testis specific)	0.2143	2	0	2	0.2376	2	0	2	0.107	2	0	2	0.2556	3	0	3	0.2521	2	0	2	17.5708	1	0	1
16594	Klc2	kinesin light chain 2	0.2139	2	0	2	0.289	2	1	2	0.1201	2	1	1	0.2032	4	1	4	0.2468	2	1	2	10.9297	17	17	17
57755	Dnajb7	DnaJ (Hsp40) homolog, subfamily B, member 7	0.2128	1	0	1	0.4418	1	0	1	0.1497	1	0	1	0.2867	1	0	1	0.7593	1	0	1	12.938	1	0	1
211232	Cpne9	copine family member IX	0.2116	2	0	2	0.324	3	0	3	0.1332	2	0	2	0.185	3	0	3	0.2474	3	0	3	21.6918	5	5	4
15019	H2-Q8	histocompatibility 2, Q region locus 8	0.2111	3	0	3	0.2121	3	0	3	0.2838	3	0	3	0.2877	3	0	2	0.334	2	0	2	51.1865	19	15	17
110557	H2-Q6	histocompatibility 2, Q region locus 6	0.2111	3	0	3	0.2121	3	0	3	0.2838	3	0	3	0.2877	3	0	2	0.334	2	0	2	6.3369	8	8	7
259300	Ehd2	EH-domain containing 2	0.2095	1	0	0	0.1881	1	0	0	0.246	1	0	1	0.3918	1	0	1	0.3332	1	0	1	22.4996	2	2	2
29809	Rabgap1l	RAB GTPase activating protein 1-like	0.2079	1	0	1	0.119	1	0	1	0.042	1	0	1	0.1455	2	0	2	0	0	0	0	25.0516	1	1	1
100034361	Mfap1b	microfibrillar-associated protein 1B	0.2072	2	0	2	0.2085	2	0	2	0.4804	1	0	1	0.0735	2	0	1	0.0326	1	0	1	11.0971	1	0	1
67532	Mfap1a	microfibrillar-associated protein 1A	0.2072	2	0	2	0.2085	2	0	2	0.4804	1	0	1	0.0735	2	0	1	0.0326	1	0	1	8.5356	5	5	5
26414	Mapk10	mitogen-activated protein kinase 10	0.2066	2	0	1	0.2251	2	0	1	0.0945	1	0	1	0.0377	1	0	1	0	0	0	0	34.9117	1	1	1
245350	AA414768	expressed sequence AA414768	0.2054	1	0	1	0.2294	1	0	1	0.2242	1	0	1	1.4768	1	0	1	1.3134	1	0	1	15.1224	21	7	19
71803	Slc25a18	solute carrier family 25 (mitochondrial carrier), member 18	0.2029	2	0	2	0.3206	2	0	2	0.3159	2	0	2	0.1676	1	0	1	0.1635	1	0	1	20.4031	3	3	3
21426	Tfec	transcription factor EC	0.2024	1	0	0	0.5827	1	0	1	0.0633	1	0	0	0.1208	1	0	0	0	0	0	0	11.9483	9	9	7
100073351	Yy2	Yy2 transcription factor	0.2014	1	0	1	0.0811	1	0	1	0.0399	1	0	1	0	0	0	0	0.1116	1	0	1	16.8997	55	55	51
18099	Nlk	nemo like kinase	0.2012	1	0	1	0.1139	1	0	1	0.1028	1	0	1	0.1905	1	0	1	0.1785	1	0	1	0.3598	2	0	1
218038	Amph	amphiphysin	0.2011	2	0	2	0.1959	2	0	2	0.4016	2	0	2	1.0421	2	0	2	0.0243	1	0	1	3.4915	3	3	2
15006	H2-Q1	histocompatibility 2, Q region locus 1	0.2006	1	0	1	0.1371	1	0	1	0.0647	1	0	1	0.0982	2	0	1	0.2031	1	0	1	10.2202	7	7	7
319899	Dock6	dedicator of cytokinesis 6	0.1947	3	0	3	0.1256	2	0	2	0.1828	3	0	3	0.2469	3	0	3	0.1694	4	0	2	7.4639	5	5	4
100502936	E330021D16Rik	RIKEN cDNA E330021D16 gene	0.1933	1	0	1	0.2159	1	0	1	0.211	1	0	1	1.3899	1	0	1	1.2361	1	0	1	31.3171	8	8	8
667977	Gm8909	predicted gene 8909	0.191	1	0	1	0.1305	1	0	1	0.0616	1	0	1	0.0936	2	0	1	0.1934	1	0	1	16.1711	16	0	16
20257	Stmn2	stathmin-like 2	0.1885	1	0	1	3.742	1	0	1	0.5861	2	1	1	0.4527	2	0	2	3.6794	2	0	2	14.0969	7	7	7
100039707	Gm2382	predicted gene 2382	0.1863	1	0	1	0	0	0	0	0	0	0	0	0	0	0	0	0	0	0	0	15.3424	5	4	5
107885	Mthfs	5, 10-methenyltetrahydrofolate synthetase	0.1863	1	0	1	0	0	0	0	0	0	0	0	0	0	0	0	0	0	0	0	27.9639	4	0	4
100042165	BC005561	cDNA sequence BC005561	0.1856	5	0	5	0.2246	5	0	5	0.0725	3	0	3	0.056	4	0	4	0.1707	5	0	5	9.8561	8	5	8
20844	Stam	signal transducing adaptor molecule (SH3 domain and ITAM motif) 1	0.1849	1	0	1	0.0753	1	0	1	0.3342	1	0	1	0.1755	1	0	1	0.1805	1	0	1	9.5876	4	4	4
11775	Ap3b2	adaptor-related protein complex 3, beta 2 subunit	0.1842	2	0	2	0.1809	2	0	2	0.2057	2	0	2	0.1274	2	0	2	0.0634	2	0	2	11.898	6	6	6
15040	H2-T23	histocompatibility 2, T region locus 23	0.184	2	0	2	0.1698	2	0	2	0.1676	2	0	2	0.1637	2	0	1	0.2015	1	0	1	14.0153	10	10	9
101056498	LOC101056498	h-2 class I histocompatibility antigen, D-B alpha chain-like	0.1823	1	0	1	0.1246	1	0	1	0.0588	1	0	1	0.088	1	0	1	0.1846	1	0	1	22.3237	3	0	2
226778	Mark1	MAP/microtubule affinity-regulating kinase 1	0.1819	4	0	4	0.1812	4	0	4	0.1643	4	0	4	0.2029	2	0	2	0.2783	3	0	3	9.4357	6	6	6
66913	Kdelr2	KDEL (Lys-Asp-Glu-Leu) endoplasmic reticulum protein retention receptor 2	0.1818	1	0	1	0.3457	1	0	1	0.2168	1	0	1	0.1594	1	0	1	0.5642	1	0	1	28.2938	8	8	7
68137	Kdelr1	KDEL (Lys-Asp-Glu-Leu) endoplasmic reticulum protein retention receptor 1	0.1818	1	0	1	0.3457	1	0	1	0.2168	1	0	1	0.1594	1	0	1	0.5642	1	0	1	20.4639	8	1	7
50769	Atp8a2	ATPase, aminophospholipid transporter-like, class I, type 8A, member 2	0.1764	1	0	1	0.1696	1	0	1	0.1413	1	0	1	0.1464	1	0	1	0.1386	1	0	1	18.9292	11	0	11
57138	Slc12a5	solute carrier family 12, member 5	0.1757	2	0	1	0.0732	2	0	2	0.142	2	0	1	0.0087	1	0	1	0.0467	2	0	1	13.9172	13	1	11
109880	Braf	Braf transforming gene	0.1698	2	0	2	0.1732	3	1	2	0.249	2	0	2	0.2577	3	0	2	0.2214	3	0	3	15.948	15	15	13
17919	Myo5b	myosin VB	0.1696	5	0	5	0.1537	4	0	4	0.1216	4	0	4	0.2347	5	0	5	0.281	4	0	4	9.4403	3	3	2
30959	Ddx25	DEAD (Asp-Glu-Ala-Asp) box polypeptide 25	0.1688	1	0	1	0	0	0	0	0.1282	1	0	1	0	0	0	0	0.2964	1	0	0	18.5713	18	18	17
14963	H2-Bl	histocompatibility 2, blastocyst	0.1671	1	0	1	0.1142	1	0	1	0.0539	1	0	1	0.0806	1	0	1	0.1692	1	0	1	16.0299	8	8	8
258173	Olfr1532-ps1	olfactory receptor 1532, pseudogene 1	0.1648	1	0	0	0	0	0	0	0	0	0	0	0	0	0	0	0	0	0	0	26.2037	2	0	2
194433	Olfr707	olfactory receptor 707	0.1648	1	0	0	0	0	0	0	0	0	0	0	0	0	0	0	0	0	0	0	9.4586	21	17	21
18710	Pik3r3	phosphatidylinositol 3 kinase, regulatory subunit, polypeptide 3 (p55)	0.1572	3	0	2	0.1127	3	1	1	0.2125	3	0	2	0.1469	1	0	1	0.1428	1	0	1	28.8422	5	5	5
16630	Klra12	killer cell lectin-like receptor subfamily A, member 12	0.1571	1	0	1	0	0	0	0	0	0	0	0	0	0	0	0	0	0	0	0	19.2969	9	9	9
79410	Klra23	killer cell lectin-like receptor subfamily A, member 23	0.1571	1	0	1	0	0	0	0	0	0	0	0	0	0	0	0	0	0	0	0	6.8864	3	0	3
101056690	LOC101056690	DNA repair protein SWI5 homolog	0.1562	1	0	0	0.1279	1	0	0	0.0777	1	0	1	0.1754	1	0	1	0.8022	2	0	0	27.3085	5	1	5
72931	Swi5	SWI5 recombination repair homolog (yeast)	0.1562	1	0	0	0.1413	1	0	0	0.0859	1	0	1	0.1939	1	0	1	0.8363	2	0	0	23.7698	5	5	5
100862447	LOC100862447	h-2 class I histocompatibility antigen, D-D alpha chain-like	0.1559	2	0	2	0.0391	1	0	1	0.1031	1	0	1	0.1055	2	0	1	0.1113	1	0	1	19.287	4	0	4
100862431	LOC100862431	h-2 class I histocompatibility antigen, D-D alpha chain-like	0.1559	2	0	2	0.0391	1	0	1	0.1031	1	0	1	0.1055	2	0	1	0.1113	1	0	1	14.2892	4	4	4
56637	Gsk3b	glycogen synthase kinase 3 beta	0.1493	1	0	0	0.1032	1	1	0	0.1463	2	1	1	0.3036	2	1	1	0.2635	1	0	1	21.4022	17	17	17
30953	Schip1	schwannomin interacting protein 1	0.1475	1	0	0	0.2706	1	0	1	0.1337	1	0	1	0	0	0	0	0	0	0	0	2.7885	3	2	2
665113	Tnik	TRAF2 and NCK interacting kinase	0.1471	2	0	2	0.0134	2	0	1	0.065	2	0	1	0.3138	4	0	3	0.2245	2	0	2	10.9345	3	3	3
17342	Mitf	microphthalmia-associated transcription factor	0.147	1	0	0	0.423	1	0	1	0.046	1	0	0	0.0877	1	0	0	0	0	0	0	21.9939	69	66	65
208943	Myo5c	myosin VC	0.1467	5	0	4	0.183	4	0	3	0.1819	4	0	3	0.2673	6	0	5	0.3288	5	0	5	13.6441	17	17	16
108079	Prkaa2	protein kinase, AMP-activated, alpha 2 catalytic subunit	0.1465	1	0	1	0.0455	1	0	1	0.1384	1	0	1	0.032	1	0	1	0.0527	1	0	1	18.7768	37	37	32
621832	Gm10349	predicted gene 10349	0.1464	1	0	1	0.2186	1	0	1	0.0573	1	0	1	0.5767	1	0	1	0.9354	1	0	1	5.4243	3	3	3
68051	Nutf2	nuclear transport factor 2	0.1464	1	0	1	0.2186	1	0	1	0.0573	1	0	1	0.5767	1	0	1	0.9354	1	0	1	31.071	13	13	12
50932	Mink1	misshapen-like kinase 1 (zebrafish)	0.1454	2	0	2	0.0132	2	0	1	0.0642	2	0	1	0.2475	3	1	3	0.2219	2	0	2	16.9567	4	2	4
13549	Dyrk1b	dual-specificity tyrosine-(Y)-phosphorylation regulated kinase 1b	0.1446	1	0	1	0.1802	1	0	1	0.0117	1	0	1	0	0	0	0	0.0854	1	0	1	26.9282	6	6	6
116871	Mta3	metastasis associated 3	0.1437	2	0	1	0.152	2	0	1	0.0704	1	0	1	0.9645	3	1	1	1.0821	3	1	2	5.8072	10	9	10
26897	Acot1	acyl-CoA thioesterase 1	0.1408	3	0	2	0.0236	1	0	1	0.0971	4	0	2	0	0	0	0	0	0	0	0	27.5692	3	0	3
13016	Ctbp1	C-terminal binding protein 1	0.1389	1	0	1	0.2148	4	3	1	0.4684	2	1	2	3.4684	1	1	1	0.4881	1	1	1	27.5692	3	0	3
101055659	LOC101055659	mitochondrial import receptor subunit TOM22 homolog	0.1385	1	0	1	0.4092	1	0	1	0.7638	1	0	1	1.2418	1	0	1	2.449	1	0	1	23.782	3	1	3
100042625	Gm3934	predicted gene 3934	0.1357	1	0	0	0	0	0	0	0	0	0	0	0	0	0	0	0	0	0	0	18.9583	67	62	66
14869	Gstp2	glutathione S-transferase, pi 2	0.1357	1	0	0	0	0	0	0	0	0	0	0	0.0683	1	0	1	0.0871	1	0	0	11.4173	11	2	11
14870	Gstp1	glutathione S-transferase, pi 1	0.1357	1	0	0	0	0	0	0	0	0	0	0	0.0683	1	0	1	0.0871	1	0	0	14.6801	18	14	17
638532	Gm7241	predicted pseudogene 7241	0.1348	1	0	1	0.0885	1	0	1	0	0	0	0	0.5404	1	0	1	0.7154	1	0	1	17.1491	7	7	7
73689	Bloc1s2	biogenesis of lysosome-related organelles complex-1, subunit 2	0.1348	1	0	1	0.0885	1	0	1	0	0	0	0	0.5404	1	0	1	0.7154	1	0	1	11.2313	11	11	11
319167	Hist1h2ag	histone cluster 1, H2ag	0.1332	1	0	1	0.3095	3	0	2	0.2585	3	0	3	0.4029	3	0	3	0.8326	2	0	2	13.0095	2	2	2
319165	Hist1h2ad	histone cluster 1, H2ad	0.1332	1	0	1	0.3095	3	0	2	0.2585	3	0	3	0.4029	3	0	3	0.8326	2	0	2	17.9661	12	12	12
319166	Hist1h2ae	histone cluster 1, H2ae	0.1332	1	0	1	0.3095	3	0	2	0.2585	3	0	3	0.4029	3	0	3	0.8326	2	0	2	32.3214	12	9	12
665433	Hist1h2ao	histone cluster 1, H2ao	0.1332	1	0	1	0.3095	3	0	2	0.2585	3	0	3	0.4029	3	0	3	0.8326	2	0	2	10.8814	20	20	19
319170	Hist1h2an	histone cluster 1, H2an	0.1332	1	0	1	0.3095	3	0	2	0.2585	3	0	3	0.4029	3	0	3	0.8326	2	0	2	15.0537	8	8	7
319172	Hist1h2ab	histone cluster 1, H2ab	0.1332	1	0	1	0.3095	3	0	2	0.2585	3	0	3	0.4029	3	0	3	0.8326	2	0	2	12.3596	7	7	7
319164	Hist1h2ac	histone cluster 1, H2ac	0.1332	1	0	1	0.3095	3	0	2	0.2585	3	0	3	0.4029	3	0	3	0.8326	2	0	2	5.7703	4	4	3
319191	Hist1h2ai	histone cluster 1, H2ai	0.1332	1	0	1	0.3095	3	0	2	0.2585	3	0	3	0.4029	3	0	3	0.8326	2	0	2	11.7229	10	10	10
319173	Hist1h2af	histone cluster 1, H2af	0.1332	1	0	1	0.3095	3	0	2	0.2585	3	0	3	0.4029	3	0	3	0.8326	2	0	2	12.491	7	7	6
319168	Hist1h2ah	histone cluster 1, H2ah	0.1332	1	0	1	0.3095	3	0	2	0.2585	3	0	3	0.4029	3	0	3	0.8326	2	0	2	29.2177	2	2	2
319162	Hist3h2a	histone cluster 3, H2a	0.1332	1	0	1	0.3095	3	0	2	0.2585	3	0	3	0.4029	3	0	3	0.8326	2	0	2	6.0081	6	6	5
621893	Hist2h2ab	histone cluster 2, H2ab	0.1332	1	0	1	0.2714	1	0	1	0.1981	2	0	2	0.2602	2	0	2	0.56	1	0	1	6.6919	12	10	11
319171	Hist1h2ap	histone cluster 1, H2ap	0.1332	1	0	1	0.3095	3	0	2	0.2585	3	0	3	0.4029	3	0	3	0.8326	2	0	2	28.5232	7	0	7
232440	H2afj	H2A histone family, member J	0.1332	1	0	1	0.3095	3	0	2	0.2585	3	0	3	0.4029	3	0	3	0.8326	2	0	2	16.5852	12	12	11
319169	Hist1h2ak	histone cluster 1, H2ak	0.1332	1	0	1	0.3095	3	0	2	0.2585	3	0	3	0.4029	3	0	3	0.8326	2	0	2	26.6972	4	0	4
21425	Tfeb	transcription factor EB	0.1325	1	0	0	0.3813	1	0	1	0.0414	1	0	0	0	0	0	0	0	0	0	0	4.9617	4	4	3
68280	Gm12666	predicted gene 12666	0.1322	1	0	0	0.393	2	0	2	0.1384	2	0	2	0.7635	2	0	2	0.2979	1	0	1	20.1929	18	18	17
228785	Mylk2	myosin, light polypeptide kinase 2, skeletal muscle	0.1306	1	0	1	0.1272	1	0	1	0.1311	1	0	1	0.1048	1	0	1	0.0721	1	0	1	8.1424	3	1	3
18415	Hspa4l	heat shock protein 4 like	0.1293	1	0	1	0.7578	1	0	1	0.2995	1	0	1	0	0	0	0	0.0224	2	2	2	19.5675	6	6	6
100038999	Gm13552	predicted gene 13552	0.1269	1	0	1	0.4418	2	0	2	1.3628	1	0	1	0.4504	1	0	1	0.3151	1	0	1	28.9917	12	12	10
21648	Dynlt1b	dynein light chain Tctex-type 1B	0.1265	1	0	1	0.2791	2	0	2	0.2017	1	0	1	0.2811	1	0	1	0.3129	1	0	1	21.6851	11	11	11
100310872	Dynlt1a	dynein light chain Tctex-type 1A	0.1265	1	0	1	0.2791	2	0	2	0.2017	1	0	1	0.2811	1	0	1	0.3129	1	0	1	12.874	14	12	13
100040563	Dynlt1c	dynein light chain Tctex-type 1C	0.1265	1	0	1	0.2791	2	0	2	0.2017	1	0	1	0.2811	1	0	1	0.3129	1	0	1	13.8769	39	28	33
100040531	Dynlt1f	dynein light chain Tctex-type 1F	0.1265	1	0	1	0.2791	2	0	2	0.2017	1	0	1	0.2811	1	0	1	0.3129	1	0	1	11.3521	7	7	7
77300	Raph1	Ras association (RalGDS/AF-6) and pleckstrin homology domains 1	0.1257	1	0	1	0	0	0	0	0	0	0	0	0.1577	2	0	2	0.0412	1	0	1	7.6412	8	6	7
433247	Cyp2c68	cytochrome P450, family 2, subfamily c, polypeptide 68	0.1255	1	0	1	0.0755	1	0	1	0.0219	1	0	0	0	0	0	0	0.0804	1	0	0	20.5052	169	166	154
545288	Cyp2c67	cytochrome P450, family 2, subfamily c, polypeptide 67	0.1255	1	0	1	0.0755	1	0	1	0.0219	1	0	0	0	0	0	0	0.0804	1	0	0	9.3591	3	3	3
209446	Tfe3	transcription factor E3	0.1254	1	0	0	0.3608	1	0	1	0.0392	1	0	0	0.0748	1	0	0	0.2222	1	1	1	11.1104	23	17	23
107747	Aldh1l1	aldehyde dehydrogenase 1 family, member L1	0.125	2	0	2	0.0799	1	0	1	0.1247	1	0	1	0.0252	1	0	1	0.0333	1	0	1	22.4542	38	38	36
232944	Mark4	MAP/microtubule affinity-regulating kinase 4	0.1233	2	0	2	0.1246	2	0	2	0.0795	2	0	2	0.2121	2	0	2	0.2854	2	0	2	21.2039	2	0	2
638791	Gm7250	predicted gene 7250	0.1212	1	0	1	0.358	1	0	1	0.6683	1	0	1	1.0865	1	0	1	2.1429	1	0	1	4.2294	5	5	5
100043108	Cyp2c69	cytochrome P450, family 2, subfamily c, polypeptide 69	0.1208	1	0	1	0.0727	1	0	1	0.0211	1	0	0	0	0	0	0	0.0775	1	0	0	16.6721	5	5	5
243168	Hsd17b13	hydroxysteroid (17-beta) dehydrogenase 13	0.1198	1	0	1	0.2092	2	0	1	0.4324	2	0	1	0	0	0	0	0	0	0	0	9.3829	3	3	2
14605	Tsc22d3	TSC22 domain family, member 3	0.119	1	0	1	0	0	0	0	0.3241	2	0	1	0	0	0	0	0	0	0	0	55.1221	3	3	3
236511	Ago1	argonaute RISC catalytic subunit 1	0.1182	4	0	2	0.2448	4	1	3	0.3984	4	0	3	0.3092	3	0	3	0.1583	3	0	3	12.1298	5	5	4
66993	Smarcd3	SWI/SNF related, matrix associated, actin dependent regulator of chromatin, subfamily d, member 3	0.1182	2	0	2	0.1546	3	0	2	0.0948	2	0	2	0.045	2	0	2	0.0139	1	0	1	16.4466	21	21	20
278679	Apol7b	apolipoprotein L 7b	0.1181	1	0	0	0	0	0	0	0	0	0	0	0	0	0	0	0	0	0	0	6.2539	2	0	2
216161	Sbno2	strawberry notch homolog 2 (Drosophila)	0.1171	4	0	3	0.262	4	0	4	0.208	3	0	3	0.1195	2	0	1	0.1167	2	0	1	30.4379	4	4	4
668382	Pabpc1l2b-ps	poly(A) binding protein, cytoplasmic 1-like 2B, pseudogene	0.1166	1	0	1	0.3285	1	0	1	0.0949	1	0	1	2.6172	1	0	1	3.0867	2	0	2	8.7709	5	5	4
13099	Cyp2c40	cytochrome P450, family 2, subfamily c, polypeptide 40	0.1165	1	0	1	0.0701	1	0	1	0.0204	1	0	0	0	0	0	0	0.0747	1	0	0	12.5437	14	14	12
245670	Rragb	Ras-related GTP binding B	0.1163	2	0	1	0.0937	2	0	1	0.2205	2	0	1	0.5023	1	0	1	1.0589	2	0	2	21.8745	7	7	7
16974	Lrp6	low density lipoprotein receptor-related protein 6	0.1159	1	0	1	0.067	1	0	0	0.0342	1	0	1	0.172	1	0	1	0.1161	1	0	1	31.8194	3	0	3
21807	Tsc22d1	TSC22 domain family, member 1	0.1144	1	0	1	0	0	0	0	0.3116	2	0	1	0	0	0	0	0	0	0	0	9.9637	9	1	8
16973	Lrp5	low density lipoprotein receptor-related protein 5	0.1132	1	0	1	0.071	2	1	0	0.0334	1	0	1	0.1679	1	0	1	0.1133	1	0	1	23.1758	6	6	6
14255	Flt3	FMS-like tyrosine kinase 3	0.1132	1	0	1	0.0641	1	0	1	0.3247	2	0	2	0.1072	1	0	1	0.1004	1	0	1	14.2496	10	10	9
236749	Gm4907	predicted gene 4907	0.1131	2	0	2	0	0	0	0	0.0908	1	0	1	0.2063	1	0	1	0.2359	1	0	1	9.0812	13	13	11
666348	Apol7e	apolipoprotein L 7e	0.1127	1	0	0	0	0	0	0	0	0	0	0	0	0	0	0	0	0	0	0	12.1082	10	10	10
16439	Itpr2	inositol 1,4,5-triphosphate receptor 2	0.1126	5	0	4	0.0912	3	0	3	0.0635	4	0	3	0.0213	1	0	0	0.0067	1	0	0	18.3432	10	10	10
214150	Ago3	argonaute RISC catalytic subunit 3	0.1126	3	0	2	0.0908	3	0	3	0.3984	4	0	3	0.3092	3	0	3	0.1583	3	0	3	27.2597	3	1	3
14687	Gnaz	guanine nucleotide binding protein, alpha z subunit	0.1125	1	0	0	0.1988	2	1	0	0	0	0	0	0	0	0	0	0	0	0	0	12.1185	3	0	3
319163	Hist1h2aa	histone cluster 1, H2aa	0.111	1	0	1	0.2579	3	0	2	0.2154	3	0	3	0.3357	3	0	3	0.6938	2	0	2	22.1409	1	0	1
18846	Plxna3	plexin A3	0.111	2	0	1	0.094	2	0	1	0.0771	1	0	1	0.0741	1	0	0	0	0	0	0	18.0364	29	29	28
72129	Pex13	peroxisomal biogenesis factor 13	0.1105	1	0	1	0.0412	2	0	1	0.2902	2	0	2	0.0621	2	0	1	0.0983	2	0	2	17.7565	10	9	10
18555	Cdk16	cyclin-dependent kinase 16	0.1105	1	0	0	0.2037	2	0	2	0.0523	2	0	1	0	0	0	0	0.0097	1	0	1	18.2451	8	8	8
101056392	LOC101056392	peroxisomal membrane protein PEX13-like	0.1105	1	0	1	0.0473	2	0	1	0.2969	2	0	2	0.0675	2	0	1	0.1023	2	0	2	12.6122	1	1	1
227231	Cps1	carbamoyl-phosphate synthetase 1	0.1103	1	0	1	0.1184	1	0	1	0.1078	1	0	1	0.3268	2	0	1	0.315	2	0	1	17.8761	2	2	2
22217	Usp12	ubiquitin specific peptidase 12	0.1088	1	0	1	0.1532	1	0	1	0.2023	2	1	2	0.093	2	0	2	0.0758	1	0	1	3.3132	3	3	3
319642	Rab9b	RAB9B, member RAS oncogene family	0.1087	1	0	1	0	0	0	0	0.1026	1	0	1	0	0	0	0	0	0	0	0	5.7556	6	6	5
57752	Tacc2	transforming, acidic coiled-coil containing protein 2	0.1081	3	0	3	0.1605	2	0	2	0.138	2	0	2	0.2779	2	0	2	0.4583	2	0	2	19.2979	8	8	8
71889	Epn3	epsin 3	0.1078	1	0	1	0.1694	1	0	1	0.1438	1	0	1	0	0	0	0	0.0913	1	0	1	9.1985	9	9	8
18596	Pdgfrb	platelet derived growth factor receptor, beta polypeptide	0.1065	1	0	1	0.1063	2	0	2	0.0544	1	0	1	0.1009	1	0	1	0.0945	1	0	1	14.5064	4	0	4
272396	Tarsl2	threonyl-tRNA synthetase-like 2	0.1057	1	0	1	0.0865	1	0	1	0.0703	1	0	1	0.1005	1	0	0	0.3564	1	0	1	12.0669	8	8	8
100503724	Gm15118	DnaJ (Hsp40) homolog, subfamily C, member 19, pseudogene	0.1056	1	0	1	0.1492	1	0	1	0.0816	1	0	1	0.1131	1	0	1	0	0	0	0	15.6661	16	16	16
107568	Wwp1	WW domain containing E3 ubiquitin protein ligase 1	0.1047	2	0	2	0.1048	2	0	2	0.0303	1	0	1	0	0	0	0	0	0	0	0	18.4196	32	32	31
19309	Pygm	muscle glycogen phosphorylase	0.104	2	0	1	0.0314	2	1	1	0.052	1	0	1	0.1934	3	0	0	0.3679	3	0	2	18.9333	28	27	28
69727	Usp46	ubiquitin specific peptidase 46	0.1037	1	0	1	0.5345	2	1	2	0.5443	2	1	2	0.0886	2	0	2	0.2871	2	1	2	8.3783	5	5	5
52915	Zmiz2	zinc finger, MIZ-type containing 2	0.1029	1	0	1	0.0933	1	0	1	0.0339	1	0	1	0.1736	1	0	1	0.4097	2	1	1	16.3063	16	16	16
18595	Pdgfra	platelet derived growth factor receptor, alpha polypeptide	0.1006	1	0	1	0.1004	2	0	2	0.1528	2	1	1	0.0952	1	0	1	0.0893	1	0	1	15.7036	13	13	12
16590	Kit	kit oncogene	0.1006	1	0	1	0.0847	2	1	1	0.2886	2	0	2	0.0952	1	0	1	0.0893	1	0	1	9.1909	1	1	1
19763	Ring1	ring finger protein 1	0.0999	1	0	1	0	0	0	0	0.1341	1	0	1	0	0	0	0	0	0	0	0	4.2753	1	1	1
76850	Ago4	argonaute RISC catalytic subunit 4	0.0993	2	0	1	0.0788	2	0	2	0.3942	3	0	3	0.22	2	0	2	0.0514	2	0	2	12.8261	14	14	13
216019	Hkdc1	hexokinase domain containing 1	0.0977	1	0	1	0.2149	2	1	1	0.066	1	0	1	0.0959	1	0	1	0.2809	1	0	1	26.2274	10	9	9
213435	Mylk3	myosin light chain kinase 3	0.0972	1	0	1	0.0947	1	0	1	0.0976	1	0	1	0.078	1	0	1	0.0536	1	0	1	8.84	6	6	6
236733	Usp11	ubiquitin specific peptidase 11	0.0968	1	0	1	0.0943	1	0	1	0.0725	1	0	1	0.0871	1	0	1	0.1257	1	0	1	18.309	31	27	31
15270	H2afx	H2A histone family, member X	0.0952	1	0	1	0.1985	2	0	1	0.1415	2	0	2	0.1858	2	0	2	0.4	1	0	1	35.9227	19	19	17
16688	Krt6b	keratin 6B	0.0942	2	0	2	0.1507	3	0	2	0.0899	3	0	3	0.2016	3	0	3	0.2118	4	0	2	2.6389	4	2	4
16687	Krt6a	keratin 6A	0.0942	2	0	2	0.1507	3	0	2	0.0899	3	0	3	0.4027	4	1	3	0.2118	4	0	2	14.2458	15	15	15
11717	Ampd3	adenosine monophosphate deaminase 3	0.094	1	0	1	0.0564	1	0	0	0.0304	1	0	0	0.1454	1	0	0	0.0616	1	0	1	15.7246	20	20	20
67713	Dnajc19	DnaJ (Hsp40) homolog, subfamily C, member 19	0.0924	1	0	1	0.1306	1	0	1	0.0714	1	0	1	0.099	1	0	1	0	0	0	0	22.052	8	4	7
12916	Crem	cAMP responsive element modulator	0.0906	1	0	0	0.315	1	0	1	0.2817	1	0	1	1.2524	2	0	1	0.3187	1	0	1	20.4323	5	5	4
73398	Nipsnap3a	nipsnap homolog 3A (C. elegans)	0.0895	1	0	1	0.0458	1	0	1	0.0552	1	0	1	0	0	0	0	0	0	0	0	8.2264	7	7	5
58864	Tssk3	testis-specific serine kinase 3	0.0888	1	0	1	0.0407	1	0	0	0	0	0	0	0	0	0	0	0.0705	1	0	0	18.8953	3	3	3
621542	Gm6238	predicted pseudogene 6238	0.0888	1	0	1	0.0343	1	0	1	0.0371	1	0	1	0	0	0	0	0	0	0	0	8.3124	2	0	2
110308	Krt5	keratin 5	0.0885	2	0	2	0.1416	3	0	2	0.0845	3	0	3	0.3544	5	2	4	0.1989	4	0	2	16.3274	8	8	7
109052	Krt75	keratin 75	0.0885	2	0	2	0.1416	3	0	2	0.0845	3	0	3	0.1894	3	0	3	0.1989	4	0	2	14.0076	7	0	7
225341	Lims2	LIM and senescent cell antigen like domains 2	0.0885	1	0	1	0.3418	2	0	2	0.5629	1	0	1	0.2523	2	0	2	1.1368	2	0	2	10.9861	6	6	6
100862557	LOC100862557	myosin-6-like	0.0884	1	0	1	0.063	1	0	1	0.0914	2	0	1	0.046	1	0	1	0.0465	1	0	1	17.2695	6	5	6
18223	Numbl	numb-like	0.0863	1	0	1	0	0	0	0	0.0815	1	0	1	0	0	0	0	0.0592	1	0	1	8.4699	4	4	1
100328588	Nup62-il4i1	Nup62-Il4i1 protein	0.0857	1	0	0	0	0	0	0	0	0	0	0	0	0	0	0	0	0	0	0	15.0927	9	9	8
50540	Igbp1b	immunoglobulin (CD79A) binding protein 1b	0.0854	1	0	1	0.0696	1	0	1	0.0846	1	0	1	0.056	1	0	1	0	0	0	0	17.5124	3	3	2
94229	Slc4a10	solute carrier family 4, sodium bicarbonate cotransporter-like, member 10	0.0853	2	0	2	0.0813	2	0	2	0.0883	2	0	2	0.1237	2	0	2	0.1478	2	0	2	2.2039	1	1	1
667370	I830012O16Rik	RIKEN cDNA I830012O16 gene	0.0847	1	0	1	0.0475	1	0	1	0.079	1	0	1	0.447	2	0	1	0.3104	1	0	1	17.6075	4	1	4
17885	Myh8	myosin, heavy polypeptide 8, skeletal muscle, perinatal	0.0841	1	0	1	0.0666	2	0	2	0.0866	2	0	1	0.0438	1	0	1	0.0442	1	0	1	28.1339	2	0	1
140781	Myh7	myosin, heavy polypeptide 7, cardiac muscle, beta	0.0841	1	0	1	0.06	1	0	1	0.0869	2	0	1	0.0438	1	0	1	0.0442	1	0	1	9.219	3	0	3
17882	Myh2	myosin, heavy polypeptide 2, skeletal muscle, adult	0.0841	1	0	1	0.06	1	0	1	0.0866	2	0	1	0.0438	1	0	1	0.0442	1	0	1	9.219	3	0	3
18845	Plxna2	plexin A2	0.0835	1	0	1	0.1182	2	1	1	0.0748	1	0	1	0	0	0	0	0	0	0	0	15.9453	2	0	2
17879	Myh1	myosin, heavy polypeptide 1, skeletal muscle, adult	0.0833	1	0	1	0.0594	1	0	1	0.0858	2	0	1	0.0434	1	0	1	0.0438	1	0	1	0.133	1	0	0
544791	Myh13	myosin, heavy polypeptide 13, skeletal muscle	0.0833	1	0	1	0.0594	1	0	1	0.0742	1	0	1	0.0434	1	0	1	0.0438	1	0	1	16.5246	14	9	12
17888	Myh6	myosin, heavy polypeptide 6, cardiac muscle, alpha	0.0833	1	0	1	0.0983	2	1	1	0.0742	1	0	1	0.0434	1	0	1	0.0438	1	0	1	13.509	14	14	14
213990	Agap3	ArfGAP with GTPase domain, ankyrin repeat and PH domain 3	0.0831	1	0	1	0.0538	2	1	1	0.1039	2	1	2	0.0604	2	1	1	0.1178	3	2	3	14.6156	16	16	13
64451	Dip2a	DIP2 disco-interacting protein 2 homolog A (Drosophila)	0.0831	3	0	2	0.0496	2	0	2	0.0847	4	0	3	0.1094	2	0	2	0.1999	4	1	2	9.9691	17	17	16
14204	Il4i1	interleukin 4 induced 1	0.083	1	0	0	0	0	0	0	0	0	0	0	0	0	0	0	0	0	0	0	21.8228	11	11	9
17884	Myh4	myosin, heavy polypeptide 4, skeletal muscle	0.0825	1	0	1	0.0588	1	0	1	0.085	2	0	1	0.0429	1	0	1	0.0433	1	0	1	24.1826	1	0	1
17883	Myh3	myosin, heavy polypeptide 3, skeletal muscle, embryonic	0.0825	1	0	1	0.0653	2	0	2	0.0735	1	0	1	0.0429	1	0	1	0.0433	1	0	1	21.6041	11	11	10
243743	Plxna4	plexin A4	0.0818	1	0	1	0.0647	1	0	1	0.0734	1	0	1	0	0	0	0	0	0	0	0	15.9349	4	4	4
97848	Serpinb6c	serine (or cysteine) peptidase inhibitor, clade B, member 6c	0.0815	2	0	2	0.1448	2	0	2	0.3503	2	1	2	0.0269	1	0	0	0.023	1	0	1	14.5501	3	3	3
171282	Acot4	acyl-CoA thioesterase 4	0.0814	2	0	2	0.0259	1	0	1	0.0586	2	0	1	0	0	0	0	0	0	0	0	29.7902	4	0	4
15959	Ifit3	interferon-induced protein with tetratricopeptide repeats 3	0.0814	1	0	1	0.0457	1	0	1	0.076	1	0	1	0.4298	2	0	1	0.2984	1	0	1	4.5091	8	8	8
217700	Acot6	acyl-CoA thioesterase 6	0.0814	2	0	2	0.0259	1	0	1	0.0586	2	0	1	0	0	0	0	0	0	0	0	10.672	7	7	6
101055725	LOC101055725	porphobilinogen deaminase-like	0.0802	1	0	1	0.2952	1	0	1	0.0448	1	0	0	0	0	0	0	0	0	0	0	4.7804	2	2	1
14257	Flt4	FMS-like tyrosine kinase 4	0.0787	1	0	1	0.0446	1	0	1	0.0402	1	0	1	0.0745	1	0	1	0.1338	2	1	2	32.0821	3	0	3
668940	Myh7b	myosin, heavy chain 7B, cardiac muscle, beta	0.078	1	0	1	0.0992	2	1	1	0.0695	1	0	1	0.0406	1	0	1	0.041	1	0	1	32.0821	3	0	3
14584	Gfpt2	glutamine fructose-6-phosphate transaminase 2	0.0768	2	0	2	0.0834	2	0	1	0.0928	2	0	2	0.3466	2	0	1	0.1751	3	0	2	18.1442	2	0	2
16542	Kdr	kinase insert domain protein receptor	0.0765	1	0	1	0.0433	1	0	1	0.0391	1	0	1	0.0724	1	0	1	0.0679	1	0	1	32.0821	3	0	3
100505386	Gm21949	predicted gene, 21949	0.0753	1	0	0	0.1381	1	0	1	0.0683	1	0	1	0	0	0	0	0	0	0	0	20.0099	10	10	9
667772	Myh15	myosin, heavy chain 15	0.0739	1	0	1	0.0527	1	0	1	0.1974	2	1	1	0.0385	1	0	1	0.0388	1	0	1	10.7683	7	7	6
13839	Epha5	Eph receptor A5	0.0723	1	0	1	0.0402	1	0	1	0.0337	1	0	1	0	0	0	0	0.0736	1	0	1	15.5944	25	25	23
52857	Gramd1a	GRAM domain containing 1A	0.0719	1	0	1	0.0403	1	0	1	0.0808	1	0	1	0	0	0	0	0.0494	1	0	1	17.0617	14	14	12
18029	Nfic	nuclear factor I/C	0.0711	1	0	0	0.0807	1	1	1	0.0325	1	0	1	0.1695	1	0	0	0.0574	1	0	0	19.067	5	5	5
21756	Prss40	protease, serine, 40	0.071	1	0	0	0	0	0	0	0	0	0	0	0.1926	1	0	0	0	0	0	0	23.5673	5	5	5
101056128	LOC101056128	VIP36-like protein-like	0.0709	1	0	1	0.0544	1	0	1	0.2073	1	0	1	0	0	0	0	0	0	0	0	6.3583	7	7	6
327814	Ppfia2	protein tyrosine phosphatase, receptor type, f polypeptide (PTPRF), interacting protein (liprin), alpha 2	0.0703	3	0	2	0.0675	3	0	2	0.0404	2	0	2	0.691	3	0	3	0.4631	4	0	2	9.5399	7	5	7
19108	Prkx	protein kinase, X-linked	0.0701	1	0	1	0.0321	1	0	0	0	0	0	0	0	0	0	0	0.0557	1	0	0	7.9255	11	9	10
14254	Flt1	FMS-like tyrosine kinase 1	0.0696	1	0	1	0.1047	2	1	1	0.0356	1	0	1	0.0659	1	0	1	0.0618	1	0	1	8.0958	10	9	10
11908	Atf1	activating transcription factor 1	0.0695	1	0	0	0.2416	1	0	1	0.2161	1	0	1	0.9608	2	0	1	0.2445	1	0	1	19.4216	18	16	17
13844	Ephb2	Eph receptor B2	0.0695	1	0	1	0.0444	2	0	1	0.0324	1	0	1	0	0	0	0	0.0707	1	0	1	18.4968	1	0	1
100040260	Gm1862	predicted pseudogene 1862	0.0695	1	0	0	0.2416	1	0	1	0.2161	1	0	1	0.9608	2	0	1	0.2445	1	0	1	15.517	7	6	7
13841	Epha7	Eph receptor A7	0.0695	1	0	1	0.0387	1	0	1	0.0324	1	0	1	0	0	0	0	0.0707	1	0	1	0	0	0	0
244579	Tox3	TOX high mobility group box family member 3	0.0693	1	0	1	0.023	1	0	1	0.0379	1	0	1	0.0331	1	0	1	0.0357	1	0	1	17.5046	4	4	4
16562	Kif1c	kinesin family member 1C	0.0686	1	0	1	0	0	0	0	0.0648	1	0	1	0.0118	1	0	1	0.1089	1	1	1	12.1115	5	5	5
214345	Lrrc1	leucine rich repeat containing 1	0.068	1	0	1	0.5218	3	1	2	0.1551	1	0	1	0.1246	1	0	1	0.1393	1	0	1	8.5245	13	13	13
117600	Srgap1	SLIT-ROBO Rho GTPase activating protein 1	0.0675	2	0	2	0.0679	2	0	2	0.0368	2	0	2	0.1461	1	0	1	0.1597	1	0	1	12.1885	3	3	3
13837	Epha3	Eph receptor A3	0.067	1	0	1	0.0372	1	0	1	0.0312	1	0	1	0	0	0	0	0.0681	1	0	1	19.6216	8	8	7
13845	Ephb3	Eph receptor B3	0.067	1	0	1	0.0372	1	0	1	0.0312	1	0	1	0	0	0	0	0.0681	1	0	1	8.3706	2	0	1
100705	Acacb	acetyl-Coenzyme A carboxylase beta	0.0669	4	0	3	0.2949	5	1	3	0.0454	3	0	3	0.1814	5	1	4	0.1932	5	1	5	7.4513	8	8	8
270190	Ephb1	Eph receptor B1	0.0658	1	0	1	0.042	2	0	1	0.0307	1	0	1	0	0	0	0	0.0669	1	0	1	19.0725	13	12	13
13846	Ephb4	Eph receptor B4	0.0657	1	0	1	0.0366	1	0	1	0.0307	1	0	1	0	0	0	0	0.0669	1	0	1	10.0822	7	7	6
18028	Nfib	nuclear factor I/B	0.0647	1	0	0	0	0	0	0	0.0296	1	0	1	0.1543	1	0	0	0.0522	1	0	0	17.4172	12	9	11
100040208	Gm2663	predicted gene 2663	0.0645	1	0	1	0.271	1	0	0	0	0	0	0	0.5614	1	0	0	0.096	1	0	0	3.5647	5	5	4
73626	1810009J06Rik	RIKEN cDNA 1810009J06 gene	0.0645	1	0	1	0.271	1	0	0	0	0	0	0	0.5614	1	0	0	0.096	1	0	0	23.0049	3	0	3
56219	Extl1	exostoses (multiple)-like 1	0.0642	1	0	0	0.1172	1	0	0	0.0588	1	0	1	0.0805	1	0	0	0.0448	1	0	0	23.0049	3	0	3
17164	Mapkapk2	MAP kinase-activated protein kinase 2	0.0635	1	0	1	0.1274	3	2	1	0.0798	1	1	1	8.7785	3	1	2	1.0883	4	1	1	13.5272	2	0	2
71003	Prss41	protease, serine, 41	0.0635	1	0	0	0	0	0	0	0	0	0	0	0.1723	1	0	0	0	0	0	0	14.0812	4	2	4
13842	Epha8	Eph receptor A8	0.0634	1	0	1	0.0353	1	0	1	0.0296	1	0	1	0	0	0	0	0.0645	1	0	1	16.3091	17	15	15
107868	Usp9y	ubiquitin specific peptidase 9, Y chromosome	0.0632	4	0	4	0.0683	3	0	3	0.0461	3	0	3	0.1089	4	0	3	0.1599	6	0	5	15.1831	17	17	15
13840	Epha6	Eph receptor A6	0.0623	1	0	1	0.0347	1	0	1	0.0291	1	0	1	0	0	0	0	0.0634	1	0	1	19.7519	5	3	5
18676	Phf2	PHD finger protein 2	0.0622	1	0	0	0.0591	1	0	1	0.0473	1	0	1	0.008	1	0	1	0	0	0	0	11.3418	5	5	5
640611	LOC640611	cyclin-dependent kinase 4-like	0.0608	1	0	1	0.2179	2	0	1	0.1759	2	0	2	0.076	1	0	0	0.1208	2	0	0	9.2205	8	8	7
634555	LOC634555	nucleoporin Nup37-like	0.0591	2	0	1	0.2615	3	0	3	0.3913	3	0	3	0.2377	2	0	2	0.467	2	0	1	7.1818	1	1	1
268741	Tox4	TOX high mobility group box family member 4	0.0589	1	0	1	0.1865	2	1	1	0.3437	2	1	2	0.0281	1	0	1	0.0303	1	0	1	11.8851	13	5	12
100737	Dcun1d4	DCN1, defective in cullin neddylation 1, domain containing 4 (S. cerevisiae)	0.0563	1	0	0	0.0417	1	0	1	0.0616	1	0	0	0.0919	1	0	1	0.0574	1	0	0	13.5911	10	8	9
269389	Tox2	TOX high mobility group box family member 2	0.0561	1	0	1	0	0	0	0	0.0307	1	0	1	0	0	0	0	0	0	0	0	4.5935	2	0	2
64933	Ap3m2	adaptor-related protein complex 3, mu 2 subunit	0.056	1	0	0	0.068	1	0	0	0	0	0	0	0.1722	2	0	1	0.1266	2	0	1	4.5935	2	0	2
14042	Ext1	exostoses (multiple) 1	0.0559	1	0	0	0.1022	1	0	0	0.0513	1	0	1	0.3275	2	1	0	0.0391	1	0	0	19.212	5	5	5
19370	Raet1c	retinoic acid early transcript gamma	0.0542	1	0	1	0.0412	1	0	1	0.0868	1	0	1	0.1286	1	0	1	0.1236	1	0	1	40.2832	2	0	2
23859	Dlg2	discs, large homolog 2 (Drosophila)	0.0536	1	0	1	0.0572	1	0	1	0.0206	1	0	1	0	0	0	0	0.0222	1	0	0	13.6744	11	11	11
208285	Cyp4f17	cytochrome P450, family 4, subfamily f, polypeptide 17	0.0525	2	0	2	0.0166	2	0	2	0.1034	2	0	1	0.0176	1	0	0	0.021	1	0	0	11.7849	5	0	5
53416	Stk39	serine/threonine kinase 39	0.0519	1	0	0	0	0	0	0	0.0552	1	0	1	0	0	0	0	0.2472	1	0	0	11.7849	5	0	5
100862563	LOC100862563	inhibitor of nuclear factor kappa-B kinase-interacting protein-like	0.051	1	0	0	0.0097	1	0	1	0	0	0	0	0	0	0	0	0	0	0	0	11.7849	5	0	5
72033	Tsc22d2	TSC22 domain family, member 2	0.0509	1	0	1	0	0	0	0	0.1386	2	0	1	0.0405	1	1	1	0	0	0	0	18.7737	4	4	3
21374	Tbp	TATA box binding protein	0.0504	1	0	1	0.1787	1	0	1	0	0	0	0	0	0	0	0	0	0	0	0	16.2914	7	7	6
19368	Raet1a	retinoic acid early transcript 1, alpha	0.0497	1	0	1	0.0378	1	0	1	0.0796	1	0	1	0.1179	1	0	1	0.1344	2	0	1	14.0553	8	8	7
347722	Agap1	ArfGAP with GTPase domain, ankyrin repeat and PH domain 1	0.0497	1	0	1	0.0205	1	0	1	0.0421	1	0	1	0.0165	1	0	1	0.0327	1	0	1	11.7589	14	14	12
677156	Gm9705	predicted gene 9705	0.0491	2	0	2	0.0155	2	0	2	0.0968	2	0	1	0.0164	1	0	0	0.0197	1	0	0	20.1596	13	1	11
67454	Ikbip	IKBKB interacting protein	0.049	1	0	0	0.0101	1	0	1	0	0	0	0	0	0	0	0	0	0	0	0	1.8431	3	3	2
57342	Parva	parvin, alpha	0.0481	1	0	1	0.1117	1	0	1	0	0	0	0	0	0	0	0	0.4059	1	0	1	30.4514	7	7	6
216148	Shc2	SHC (Src homology 2 domain containing) transforming protein 2	0.0475	1	0	1	0.1934	1	0	1	0.1307	1	0	1	0.2688	1	0	1	0.0686	1	0	1	7.2003	1	0	1
209039	Tenc1	tensin like C1 domain-containing phosphatase	0.0465	1	0	1	0.0301	1	0	1	0.0394	1	0	1	0.0433	1	0	1	0.0422	1	0	1	6.7889	5	5	3
16560	Kif1a	kinesin family member 1A	0.046	1	0	1	0.0659	1	1	1	0.0434	1	0	1	0.0601	2	1	1	0	0	0	0	15.4177	14	14	11
19369	Raet1b	retinoic acid early transcript beta	0.0459	1	0	1	0.0349	1	0	1	0.0735	1	0	1	0.1088	1	0	1	0.124	2	0	1	8.6594	5	5	5
216961	Coro6	coronin 6	0.0458	1	0	0	0	0	0	0	0.0432	1	0	0	2.4447	1	0	0	1.6663	1	0	0	16.8697	3	3	3
94219	Cnnm2	cyclin M2	0.0457	2	0	1	0	0	0	0	0.1644	2	0	1	0.104	2	1	1	0.1671	1	0	1	10.5294	22	22	21
623459	Gm6432	predicted gene 6432	0.0451	1	0	0	0	0	0	0	0	0	0	0	0	0	0	0	0	0	0	0	4.6419	2	2	2
74167	Nudt9	nudix (nucleoside diphosphate linked moiety X)-type motif 9	0.045	1	0	1	0.2284	2	2	1	0.6128	3	2	3	0.889	2	2	1	0.5815	1	1	1	7.3478	13	13	11
68507	Ppfia4	protein tyrosine phosphatase, receptor type, f polypeptide (PTPRF), interacting protein (liprin), alpha 4	0.0442	2	0	1	0.0343	2	0	2	0.0749	3	1	3	0.1551	2	1	2	0.1505	2	1	2	22.5827	8	6	8
13385	Dlg4	discs, large homolog 4 (Drosophila)	0.0438	1	0	0	0	0	0	0	0.0549	1	0	1	0	0	0	0	0	0	0	0	12.9887	11	11	10
66403	Asf1a	ASF1 anti-silencing function 1 homolog A (S. cerevisiae)	0.0435	1	0	0	0.0154	1	0	1	0	0	0	0	0.1875	1	0	0	0.417	1	0	1	12.0545	3	3	3
23873	Faim	Fas apoptotic inhibitory molecule	0.0432	1	0	0	0	0	0	0	0	0	0	0	0	0	0	0	0	0	0	0	15.4499	21	21	20
78829	Tsc22d4	TSC22 domain family, member 4	0.0424	1	0	1	0	0	0	0	0.1155	2	0	1	0	0	0	0	0.03	1	1	1	10.5438	7	7	6
100043467	Gm4454	predicted gene 4454	0.0421	2	0	0	0	0	0	0	0	0	0	0	0	0	0	0	0	0	0	0	39.6317	5	0	5
668618	Gm9271	predicted gene 9271	0.0419	2	0	0	0	0	0	0	0	0	0	0	0	0	0	0	0	0	0	0	11.7832	15	9	14
621603	Aldh3b2	aldehyde dehydrogenase 3 family, member B2	0.0415	1	0	1	0.5708	2	0	2	0.2299	2	0	2	0.2368	2	0	2	0.775	2	0	2	14.1761	4	0	3
12727	Clcn4-2	chloride channel 4-2	0.041	1	0	0	0.0457	1	0	0	0	0	0	0	0.0355	1	1	1	0	0	0	0	14.1761	4	0	3
67242	Gemin6	gem (nuclear organelle) associated protein 6	0.0398	1	0	0	0	0	0	0	0	0	0	0	1.4272	1	1	1	0.1281	2	1	1	19.4664	14	12	13
21886	Tle2	transducin-like enhancer of split 2, homolog of Drosophila E(spl)	0.0397	1	0	1	0	0	0	0	0.025	1	0	0	0.1021	2	0	2	0.0381	1	0	1	17.0615	8	8	6
216578	Papolg	poly(A) polymerase gamma	0.0396	1	0	1	0.0133	1	0	0	0	0	0	0	0.0796	1	0	1	0	0	0	0	19.2892	8	8	7
70432	Rufy2	RUN and FYVE domain-containing 2	0.0391	1	0	1	0.0332	1	0	1	0.0769	1	0	1	0.5542	2	0	2	0.3395	2	0	2	17.9505	4	0	4
16570	Kif3c	kinesin family member 3C	0.039	1	0	0	0.0238	1	0	0	0	0	0	0	0	0	0	0	0	0	0	0	19.2577	16	16	16
66634	Mcm8	minichromosome maintenance deficient 8 (S. cerevisiae)	0.0389	1	0	1	0	0	0	0	0.0318	1	0	1	0	0	0	0	0	0	0	0	5.1237	5	5	4
66929	Asf1b	ASF1 anti-silencing function 1 homolog B (S. cerevisiae)	0.0387	1	0	0	1.5819	3	2	3	0.5095	1	1	1	0.1667	1	0	0	0.7629	2	1	1	0	0	0	0
21885	Tle1	transducin-like enhancer of split 1, homolog of Drosophila E(spl)	0.0381	1	0	1	0	0	0	0	0.024	1	0	0	0.1053	3	0	3	0.0366	1	0	1	6.9716	12	12	10
71970	2410018M08Rik	RIKEN cDNA 2410018M08 gene	0.0378	1	0	1	0.0306	1	0	1	0.037	1	0	1	0.1266	3	0	3	0.1738	3	0	3	2.6119	1	1	1
21961	Tns1	tensin 1	0.0377	1	0	1	0.0244	1	0	1	0.0319	1	0	1	0.0351	1	0	1	0.0342	1	0	1	13.9974	11	0	9
114674	Gtf2ird2	GTF2I repeat domain containing 2	0.0373	1	0	1	0	0	0	0	0	0	0	0	0.4067	1	0	1	0.5223	1	0	1	0	0	0	0
227606	Tbpl2	TATA box binding protein like 2	0.037	1	0	1	0.131	1	0	1	0	0	0	0	0	0	0	0	0	0	0	0	14.9721	3	3	2
211914	Asap2	ArfGAP with SH3 domain, ankyrin repeat and PH domain 2	0.0365	1	0	1	0.0892	2	1	1	0.0702	2	1	1	0.0061	1	0	1	0.5333	1	1	0	6.726	3	3	3
214239	A430105I19Rik	RIKEN cDNA A430105I19 gene	0.0364	1	0	1	0	0	0	0	0.2409	1	0	1	0.0348	1	0	1	0.0616	1	0	1	19.2929	16	15	14
69847	Wnk4	WNK lysine deficient protein kinase 4	0.0361	2	0	2	0.0254	2	0	2	0.0163	1	0	1	0.0271	2	0	2	0.1401	4	0	4	5.2636	3	3	3
21887	Tle3	transducin-like enhancer of split 3, homolog of Drosophila E(spl)	0.0359	1	0	1	0	0	0	0	0.0225	1	0	0	0.1294	3	1	3	0.1202	3	2	2	10.9204	21	20	21
22238	Ugt2b5	UDP glucuronosyltransferase 2 family, polypeptide B5	0.0355	1	0	1	0	0	0	0	0	0	0	0	0	0	0	0	0	0	0	0	7.3853	2	1	2
231396	Ugt2b36	UDP glucuronosyltransferase 2 family, polypeptide B36	0.0355	1	0	1	0	0	0	0	0.1494	1	1	0	0	0	0	0	0	0	0	0	14.6889	15	15	15
676708	LOC676708	h-2 class I histocompatibility antigen, L-D alpha chain-like	0.0354	1	0	1	0.0363	1	0	1	0.0565	1	0	1	0	0	0	0	0	0	0	0	11.9205	6	6	6
621705	Gm6253	predicted pseudogene 6253	0.0354	1	0	0	0	0	0	0	0	0	0	0	0	0	0	0	0.0267	1	0	1	8.8669	19	19	19
22441	Xlr	X-linked lymphocyte-regulated complex	0.0353	1	0	1	0.1563	1	0	1	0.0598	1	0	1	0.0799	1	0	1	0.0313	1	0	0	19.1501	6	6	5
70691	3830403N18Rik	RIKEN cDNA 3830403N18 gene	0.0353	1	0	1	0.1563	1	0	1	0.0598	1	0	1	0.0799	1	0	1	0.0313	1	0	0	16.5107	10	10	10
195434	Utp14b	UTP14, U3 small nucleolar ribonucleoprotein, homolog B (yeast)	0.0337	1	0	1	0.0207	1	0	1	0.0319	1	0	1	0	0	0	0	0.0364	1	0	1	7.5486	6	6	5
106794	Dhx57	DEAH (Asp-Glu-Ala-Asp/His) box polypeptide 57	0.0336	1	0	1	0.3508	1	0	1	0.0247	1	0	1	0	0	0	0	0	0	0	0	0.5202	1	1	0
170716	Cyp4f13	cytochrome P450, family 4, subfamily f, polypeptide 13	0.0328	1	0	1	0.0051	1	0	1	0.0775	1	0	1	0.0159	1	0	0	0.019	1	0	0	3.3978	2	2	2
20536	Slc4a3	solute carrier family 4 (anion exchanger), member 3	0.0328	1	0	1	0.0228	1	0	1	0.026	1	0	1	0.0092	1	0	1	0	0	0	0	23.8686	6	4	5
101488143	Hbb-bt	hemoglobin, beta adult t chain	0.0325	2	0	2	0.036	1	0	1	0.0186	2	0	2	0.8464	2	0	2	0.5314	2	0	1	9.9845	14	14	14
100503605	Hbb-bs	hemoglobin, beta adult s chain	0.0325	2	0	2	0.036	1	0	1	0.0186	2	0	2	0.8464	2	0	2	0.5314	2	0	1	62.7607	2	0	2
15129	Hbb-b1	hemoglobin, beta adult major chain	0.0325	2	0	2	0.1091	2	1	2	0.0186	2	0	2	1.5532	3	1	3	0.9281	3	1	2	13.6028	6	6	5
16578	Kif9	kinesin family member 9	0.0324	1	0	1	0.0285	1	0	1	0.0306	1	0	1	0.3925	2	1	1	0.0224	1	0	1	6.9139	1	1	1
106648	Cyp4f15	cytochrome P450, family 4, subfamily f, polypeptide 15	0.0318	1	0	1	0.0049	1	0	1	0.0752	1	0	1	0.0154	1	0	0	0.0185	1	0	0	8.8087	11	0	9
100045226	LOC100045226	ubiquitin carboxyl-terminal hydrolase 35-like	0.0313	1	0	1	0.0116	1	0	0	0.0351	1	0	1	0.0457	1	0	1	0	0	0	0	15.5968	2	0	2
64385	Cyp4f14	cytochrome P450, family 4, subfamily f, polypeptide 14	0.0309	1	0	1	0.0048	1	0	1	0.073	1	0	1	0.015	1	0	0	0.0179	1	0	0	11.4879	23	17	22
14727	Gp49a	glycoprotein 49 A	0.0308	1	0	1	0	0	0	0	0.0274	1	0	0	0.1339	1	0	1	0.1023	1	0	1	7.4253	2	2	2
633417	LOC633417	h-2 class I histocompatibility antigen, TLA(B) alpha chain-like	0.0304	1	0	1	0.0454	1	0	1	0.1197	1	0	1	0.1211	1	0	1	0.1293	1	0	1	7.0348	10	10	7
100042335	Rps15a-ps5	ribosomal protein S15A, pseudogene 5	0.0304	1	0	1	0.0155	1	0	1	0.0507	1	0	1	25.0178	2	0	2	20.29	2	0	2	16.9553	3	3	3
631304	Cyp4f40	cytochrome P450, family 4, subfamily f, polypeptide 40	0.03	1	0	1	0.0046	1	0	1	0.0709	1	0	1	0.0146	1	0	0	0.0174	1	0	0	22.142	7	3	6
59033	Slc4a8	solute carrier family 4 (anion exchanger), member 8	0.0299	1	0	1	0.029	1	0	1	0.0195	1	0	1	0.0623	1	0	1	0.0282	1	0	1	3.3756	2	2	2
56469	Pias1	protein inhibitor of activated STAT 1	0.0295	1	0	1	0.1156	1	0	1	0.0233	1	0	1	0.1572	1	0	1	0.2201	1	0	1	9.9702	14	14	13
73458	1700055N04Rik	RIKEN cDNA 1700055N04 gene	0.0295	1	0	1	0.3787	2	0	2	0.1387	2	0	2	0.2712	3	1	3	0.6673	3	1	3	9.512	5	4	5
17344	Pias2	protein inhibitor of activated STAT 2	0.0295	1	0	1	0.1157	1	0	1	0.0234	1	0	1	0.1572	1	0	1	0.2202	1	0	1	10.3204	12	11	11
406221	Krt40	keratin 40	0.0294	1	0	1	0.0297	1	0	1	0.0207	1	0	1	0.055	1	0	1	0.0567	1	0	1	18.6634	3	1	3
100048005	LOC100048005	HAUS augmin-like complex subunit 7-like	0.0294	1	0	1	0.1973	2	0	2	0.044	1	0	0	0.1605	2	0	2	0.2279	2	0	2	21.3267	4	4	4
218194	Phactr1	phosphatase and actin regulator 1	0.0292	1	0	1	0	0	0	0	0	0	0	0	0	0	0	0	0	0	0	0	13.675	2	2	2
69926	Dnah17	dynein, axonemal, heavy chain 17	0.0273	1	0	1	0.0086	1	0	1	0	0	0	0	0.0329	1	0	1	0.0063	1	0	0	10.1015	10	10	10
237806	Dnah9	dynein, axonemal, heavy chain 9	0.0272	1	0	1	0.0609	2	1	2	0	0	0	0	0.0328	1	0	1	0.0063	1	0	0	7.9304	10	10	9
18639	Pfkfb1	6-phosphofructo-2-kinase/fructose-2,6-biphosphatase 1	0.0265	1	0	0	0.0253	1	0	0	0.0192	1	0	0	0.052	1	0	0	0.0698	1	0	0	14.718	8	7	8
101056305	LOC101056305	h-2 class I histocompatibility antigen, K-D alpha chain-like	0.0263	1	0	1	0.1434	2	0	1	0.1036	1	0	1	0.1048	1	0	1	0.1119	1	0	1	34.1192	14	14	14
15043	H2-T3	histocompatibility 2, T region locus 3	0.0262	1	0	1	0.0391	1	0	1	0.1031	1	0	1	0.1043	1	0	1	0.1113	1	0	1	17.795	126	126	120
68837	Foxk2	forkhead box K2	0.0262	1	0	1	0	0	0	0	0	0	0	0	0	0	0	0	0	0	0	0	2.2179	4	4	3
16452	Jak2	Janus kinase 2	0.026	1	0	1	0.0154	1	0	1	0.0107	1	0	1	0.0342	1	0	1	0.1122	1	0	1	9.7083	7	7	6
16668	Krt18	keratin 18	0.026	1	0	1	0.0262	1	0	1	0.0183	1	0	1	0.0487	1	0	1	0.0502	1	0	1	10.6047	13	13	12
20701	Serpina1b	serine (or cysteine) preptidase inhibitor, clade A, member 1B	0.025	1	0	0	0.0998	1	0	1	0	0	0	0	0	0	0	0	0	0	0	0	1.5101	2	2	1
70843	Krt28	keratin 28	0.025	1	0	1	0.0253	1	0	1	0.0177	1	0	1	0.0469	1	0	1	0.0483	1	0	1	13.7606	9	3	8
270198	Pfkfb4	6-phosphofructo-2-kinase/fructose-2,6-biphosphatase 4	0.0249	1	0	0	0.0238	1	0	0	0.018	1	0	0	0.1937	2	1	0	0.0656	1	0	0	9.5106	6	6	6
16660	Krt31	keratin 31	0.0241	1	0	1	0.0244	1	0	1	0.017	1	0	1	0.0452	1	0	1	0.0466	1	0	1	12.3785	11	0	9
16663	Krt13	keratin 13	0.0241	1	0	1	0.2057	3	0	1	0.017	1	0	1	0.2457	2	0	2	0.2635	2	0	2	9.9853	11	0	9
16671	Krt33b	keratin 33B	0.0241	1	0	1	0.0244	1	0	1	0.017	1	0	1	0.0452	1	0	1	0.0466	1	0	1	7.6345	4	4	4
73738	Haus7	HAUS augmin-like complex, subunit 7	0.0239	1	0	1	0.1603	2	0	2	0.0358	1	0	0	0.1705	3	1	3	0.1852	2	0	2	15.9177	29	29	25
20703	Serpina1d	serine (or cysteine) peptidase inhibitor, clade A, member 1D	0.0238	1	0	0	0.0948	1	0	1	0	0	0	0	0	0	0	0	0	0	0	0	13.2894	16	13	15
100862459	LOC100862459	h-2 class I histocompatibility antigen, TLA(B) alpha chain-like	0.0236	1	0	1	0.0352	1	0	1	0.0927	1	0	1	0.0938	1	0	1	0.1002	1	0	1	13.4923	19	19	18
75706	Krt24	keratin 24	0.0233	1	0	1	0.0235	1	0	1	0.0165	1	0	1	0.0436	1	0	1	0.045	1	0	1	12.986	13	13	12
16670	Krt32	keratin 32	0.0233	1	0	1	0.0442	2	1	1	0.0165	1	0	1	0.0436	1	0	1	0.2741	2	1	1	15.2502	2	2	2
16667	Krt17	keratin 17	0.0233	1	0	1	0.1231	2	0	2	0.0588	2	0	2	0.1972	2	0	2	0.135	3	0	3	9.1987	7	7	7
22240	Dpysl3	dihydropyrimidinase-like 3	0.0227	1	0	1	0.0325	1	0	1	0.0365	1	0	1	0.0708	1	0	1	0.0646	1	0	1	7.734	5	5	5
68239	Krt42	keratin 42	0.0225	1	0	1	0.119	2	0	2	0.0569	2	0	2	0.2309	3	1	3	0.1661	4	2	3	9.7075	19	16	18
53617	Krt35	keratin 35	0.0225	1	0	1	0.0227	1	0	1	0.0159	1	0	1	0.0422	1	0	1	0.0435	1	0	1	12.4811	13	13	12
16665	Krt15	keratin 15	0.0225	1	0	1	0.2285	3	0	2	0.0569	2	0	2	0.3447	3	0	3	0.2547	3	0	3	15.8115	10	10	9
16673	Krt36	keratin 36	0.0225	1	0	1	0.0227	1	0	1	0.0159	1	0	1	0.0422	1	0	1	0.0435	1	0	1	9.3113	14	14	14
244144	Usp35	ubiquitin specific peptidase 35	0.0222	1	0	1	0.0083	1	0	0	0.0249	1	0	1	0.0324	1	0	1	0	0	0	0	10.2247	1	0	1
16664	Krt14	keratin 14	0.0218	1	0	1	0.1152	2	0	2	0.055	2	0	2	0.3336	3	0	3	0.274	4	0	4	10.2247	1	0	1
233833	Tnrc6a	trinucleotide repeat containing 6a	0.0218	1	0	0	0.9213	2	1	2	0.0828	1	0	1	0.6653	3	2	2	0.3343	3	2	2	10.2247	1	0	1
16666	Krt16	keratin 16	0.0218	1	0	1	0.022	1	0	1	0.0154	1	0	1	0.1899	2	0	2	0.1899	2	0	2	10.2247	1	0	1
16669	Krt19	keratin 19	0.0218	1	0	1	0.1152	2	0	2	0.055	2	0	2	0.1845	2	0	2	0.0987	2	0	2	10.2247	1	0	1
170768	Pfkfb3	6-phosphofructo-2-kinase/fructose-2,6-biphosphatase 3	0.0218	1	0	0	0.0208	1	0	0	0.0296	2	1	0	0.0428	1	0	0	0.2656	2	1	1	15.738	20	20	15
17974	Nck2	non-catalytic region of tyrosine kinase adaptor protein 2	0.0217	1	0	1	0.0814	3	2	1	0.0861	2	1	1	0.0741	1	0	1	0	0	0	0	2.908	3	3	1
330914	Arhgap32	Rho GTPase activating protein 32	0.0217	1	0	0	0.0073	1	0	0	0.0507	1	0	1	0	0	0	0	0	0	0	0	21.4813	3	3	3
17425	Foxk1	forkhead box K1	0.0216	1	0	1	0	0	0	0	0	0	0	0	0	0	0	0	0	0	0	0	2.5249	4	4	4
74998	Rab11fip2	RAB11 family interacting protein 2 (class I)	0.0216	1	0	1	0.0295	1	0	1	0	0	0	0	0.0378	1	0	1	0.0209	1	0	1	4.5659	2	2	2
14865	Gstm4	glutathione S-transferase, mu 4	0.0211	1	0	1	0.2003	2	0	1	0.02	1	0	1	0	0	0	0	0.1297	1	0	0	8.0295	12	11	12
93728	Pabpc5	poly(A) binding protein, cytoplasmic 5	0.0193	1	0	1	0.0219	1	0	1	0.0149	1	0	1	6.6446	1	0	1	9.4674	1	0	1	7.4091	5	2	4
70948	Wdr20b	WD repeat domain 20b	0.019	1	0	1	0.0776	2	0	2	0.0603	2	0	2	0	0	0	0	0	0	0	0	16.4153	21	21	17
12933	Crmp1	collapsin response mediator protein 1	0.0188	1	0	1	0.1017	2	0	2	0.183	2	0	2	0.0914	2	0	2	0.0877	2	0	1	8.2028	4	3	4
20418	Shc3	src homology 2 domain-containing transforming protein C3	0.0187	1	0	1	0.0155	1	0	1	0.0177	1	0	1	0	0	0	0	0	0	0	0	16.2174	8	8	8
16568	Kif3a	kinesin family member 3A	0.0183	1	0	1	0	0	0	0	0.0485	1	1	1	0	0	0	0	0	0	0	0	3.237	4	4	3
170711	Otud7a	OTU domain containing 7A	0.0177	1	0	1	0.0166	1	0	1	0	0	0	0	0	0	0	0	0	0	0	0	8.6396	3	0	3
68312	Gstm7	glutathione S-transferase, mu 7	0.0176	1	0	1	0.1669	2	0	1	0.0166	1	0	1	0	0	0	0	0.1081	1	0	0	8.6396	3	0	3
14863	Gstm2	glutathione S-transferase, mu 2	0.0176	1	0	1	0.1669	2	0	1	0.0166	1	0	1	0	0	0	0	0.1081	1	0	0	22.2041	21	20	19
214742	Rcor3	REST corepressor 3	0.0172	1	0	1	0.0788	2	0	1	0.0512	1	0	1	0.0105	1	0	1	0.1179	2	0	2	15.0126	22	22	20
216991	Adap2	ArfGAP with dual PH domains 2	0.0171	1	0	1	0	0	0	0	0.0105	1	0	1	0	0	0	0	0.0145	1	0	1	10.181	13	9	12
11981	Atp9a	ATPase, class II, type 9A	0.0168	1	0	1	0.0191	2	0	1	0.0099	1	0	1	0.0091	1	0	1	0	0	0	0	22.9128	2	2	2
628058	Gm6833	predicted gene 6833	0.0164	1	0	0	0	0	0	0	0	0	0	0	0	0	0	0	0	0	0	0	15.3885	4	4	4
100861679	LOC100861679	predicted gene, 21129	0.0164	1	0	0	0	0	0	0	0	0	0	0	0	0	0	0	0	0	0	0	17.3043	4	4	4
171281	Acot3	acyl-CoA thioesterase 3	0.0155	1	0	1	0	0	0	0	0.016	1	0	1	0	0	0	0	0	0	0	0	13.8965	4	4	3
18761	Prkcq	protein kinase C, theta	0.0147	1	0	1	0.0535	1	0	1	0	0	0	0	0.1558	2	0	2	0	0	0	0	16.9032	5	5	5
15033	H2-T18	histocompatibility 2, T region locus 18	0.0145	1	0	1	0.0217	1	0	1	0.0573	1	0	1	0.0579	1	0	1	0.0619	1	0	1	19.2421	11	11	11
72685	Dnajc6	DnaJ (Hsp40) homolog, subfamily C, member 6	0.0141	1	0	1	0.0433	1	0	1	0.0365	1	0	0	0.0947	1	0	1	0.203	2	1	1	5.3112	5	5	5
217698	Acot5	acyl-CoA thioesterase 5	0.0141	1	0	1	0	0	0	0	0.0146	1	0	1	0	0	0	0	0	0	0	0	0.5287	2	2	0
30957	Mapk8ip3	mitogen-activated protein kinase 8 interacting protein 3	0.0132	1	0	1	0.0096	1	0	1	0.0147	1	0	1	0.0239	1	0	1	0.0145	1	0	1	15.1136	1	0	1
15130	Hbb-b2	hemoglobin, beta adult minor chain	0.0124	1	0	1	0.036	1	0	1	0.0079	1	0	1	0	0	0	0	0	0	0	0	11.6836	9	7	8
100169	Phactr4	phosphatase and actin regulator 4	0.0119	1	0	1	0	0	0	0	0	0	0	0	0	0	0	0	0	0	0	0	23.5612	3	3	3
75607	Wnk2	WNK lysine deficient protein kinase 2	0.011	1	0	1	0.0376	2	0	2	0.0256	1	0	1	0.0857	4	0	3	0.1394	2	0	2	7.5259	26	26	21
75735	Pank1	pantothenate kinase 1	0.0103	1	0	0	0.0157	1	0	1	0.0129	1	0	0	0.0139	1	0	0	0	0	0	0	13.0784	7	6	7
54667	Atp8b2	ATPase, class I, type 8B, member 2	0.0103	1	0	0	0	0	0	0	0.008	1	0	0	0	0	0	0	0.0107	1	0	0	11.9035	5	5	5
74450	Pank2	pantothenate kinase 2	0.0099	1	0	0	0.0152	1	0	1	0.0125	1	0	0	0.0134	1	0	0	0	0	0	0	9.831	37	37	35
320631	Abca15	ATP-binding cassette, sub-family A (ABC1), member 15	0.0098	1	0	1	0.202	2	1	1	0.0125	1	0	1	0.0037	1	0	0	0.0043	1	0	0	17.1039	27	27	27
28240	Trpm2	transient receptor potential cation channel, subfamily M, member 2	0.0091	1	0	1	0	0	0	0	0.0093	1	0	1	0	0	0	0	0	0	0	0	6.1957	1	0	1
666168	Cyp4a31	cytochrome P450, family 4, subfamily a, polypeptide 31	0.0089	1	0	1	0	0	0	0	0	0	0	0	0	0	0	0	0	0	0	0	6.1957	1	0	1
100040843	Cyp4a32	cytochrome P450, family 4, subfamily a, polypeptide 32	0.0087	1	0	1	0	0	0	0	0	0	0	0	0	0	0	0	0	0	0	0	2.8378	6	5	6
67928	Abca14	ATP-binding cassette, sub-family A (ABC1), member 14	0.0087	1	0	1	0.0073	1	0	1	0.0111	1	0	1	0.177	2	1	0	0.1718	2	1	0	8.4984	11	11	8
110147	Ehmt2	euchromatic histone lysine N-methyltransferase 2	0.0082	1	0	1	0.0228	1	0	1	0.0064	1	0	1	0	0	0	0	0.0075	1	1	1	16.647	10	10	10
16681	Krt2	keratin 2	0.008	1	0	1	0.0049	1	0	0	0.0076	1	0	1	0.5756	3	1	3	0.9028	4	1	1	4.8831	3	3	2
77683	Ehmt1	euchromatic histone methyltransferase 1	0.0071	1	0	1	0.0198	1	0	1	0.0055	1	0	1	0	0	0	0	0.0134	1	1	0	6.8553	16	16	15
244059	Chd2	chromodomain helicase DNA binding protein 2	0.0061	1	0	0	0	0	0	0	0.0215	2	1	0	0.0061	1	0	0	0.0472	2	0	1	9.9672	7	7	7
74558	Gvin1	GTPase, very large interferon inducible 1	0.0052	1	0	0	0.0082	1	0	0	0.0066	1	0	1	0.0119	1	0	1	0	0	0	0	10.6482	17	17	17
100042856	Gm4070	predicted gene 4070	0.0052	1	0	0	0.0082	1	0	0	0.0066	1	0	1	0.0119	1	0	1	0	0	0	0	9.3523	12	4	12
57915	Tbc1d1	TBC1 domain family, member 1	0.0043	1	0	1	0	0	0	0	0	0	0	0	0	0	0	0	0.0327	1	0	0	6.4186	6	6	6
100862515	LOC100862515	TBC1 domain family member 1-like	0.0043	1	0	1	0	0	0	0	0	0	0	0	0	0	0	0	0.0327	1	0	0	5.7227	5	4	5
109151	Chd9	chromodomain helicase DNA binding protein 9	0.0041	1	0	1	0.0074	1	0	1	0	0	0	0	0	0	0	0	0	0	0	0	8.9175	21	19	18
320790	Chd7	chromodomain helicase DNA binding protein 7	0.0037	1	0	1	0.0101	2	0	1	0.0017	1	0	0	0.0089	1	1	1	0	0	0	0	4.6943	7	5	6
12826	Col4a1	collagen, type IV, alpha 1	0.0033	1	0	1	0	0	0	0	0	0	0	0	0.0053	1	0	1	0.0069	1	0	1	10.06	3	3	3
12830	Col4a5	collagen, type IV, alpha 5	0.0032	1	0	1	0	0	0	0	0.0329	1	1	1	0.0454	2	1	2	0.0519	2	1	2	36.4204	2	2	2
20602	Ncor2	nuclear receptor co-repressor 2	0.0025	1	0	0	0.0026	1	0	0	0.0024	1	0	0	0	0	0	0	0.0151	2	1	1	7.0135	4	0	4
625018	C4a	complement component 4A (Rodgers blood group)	0.002	1	0	0	0.0296	2	0	1	0.0488	1	0	0	0.1849	2	1	1	0.0178	1	0	1	8.391	14	14	11
12268	C4b	complement component 4B (Chido blood group)	0.002	1	0	0	0.03	2	0	1	0.0494	1	0	0	0.0695	1	0	0	0.018	1	0	1	7.2109	14	11	13
675521	LOC675521	complement C4-B-like	0.002	1	0	0	0.03	2	0	1	0.0494	1	0	0	0.0695	1	0	0	0.018	1	0	1	11.0687	4	4	4
664987	Gm14393	predicted gene 14393	0.0007	1	0	1	0	0	0	0	0	0	0	0	0	0	0	0	0	0	0	0	8.0187	2	2	2
353208	Zfp931	zinc finger protein 931	0.0006	1	0	1	0	0	0	0	0	0	0	0	0	0	0	0	0	0	0	0	1.9745	3	3	2
100504873	LOC100504873	zinc finger protein 14-like	0.0005	1	0	1	0	0	0	0	0	0	0	0	0	0	0	0	0	0	0	0	9.4159	14	11	14
329575	Gm14325	predicted gene 14325	0.0004	1	0	1	0.0229	1	0	1	0.0144	1	0	1	0	0	0	0	0	0	0	0	12.6526	9	9	9
668030	OTTMUSG00000016609	predicted gene 14432	0.0004	1	0	1	0	0	0	0	0	0	0	0	0	0	0	0	0	0	0	0	2.5328	4	4	2
100045326	LOC100045326	zinc finger protein 120-like	0.0004	1	0	1	0	0	0	0	0	0	0	0	0	0	0	0	0	0	0	0	1.3486	7	7	6
668039	Gm14434	predicted gene 14434	0.0004	1	0	1	0	0	0	0	0	0	0	0	0	0	0	0	0	0	0	0	8.3708	41	41	38
619310	Zfp872	zinc finger protein 872	0.0004	1	0	1	0	0	0	0	0	0	0	0	0	0	0	0	0	0	0	0	0	0	0	0
100303732	Gm14431	predicted gene 14431	0.0004	1	0	1	0	0	0	0	0.1269	1	0	0	0	0	0	0	0	0	0	0	13.274	17	17	16
100043387	Gm14305	predicted gene 14305	0.0004	1	0	1	0	0	0	0	0	0	0	0	0	0	0	0	0	0	0	0	25.5828	6	3	6
626802	Gm14322	predicted gene 14322	0.0004	1	0	1	0.0269	1	0	1	0.0169	1	0	1	0	0	0	0	0	0	0	0	11.7143	5	5	5
100043381	Gm14308	predicted gene 14308	0.0004	1	0	1	0	0	0	0	0	0	0	0	0	0	0	0	0	0	0	0	10.2034	4	4	4
627914	Gm14430	predicted gene 14430	0.0004	1	0	1	0	0	0	0	0	0	0	0	0	0	0	0	0	0	0	0	3.8013	3	1	3
330788	Zfp866	zinc finger protein 866	0.0004	1	0	1	0	0	0	0	0	0	0	0	0	0	0	0	0	0	0	0	11.0629	4	0	4
235050	Zfp810	zinc finger protein 810	0.0004	1	0	1	0	0	0	0	0	0	0	0	0	0	0	0	0	0	0	0	11.0629	4	0	4
100039060	0610010B08Rik	RIKEN cDNA 0610010B08 gene	0.0004	1	0	1	0	0	0	0	0	0	0	0	0	0	0	0	0	0	0	0	16.9214	4	1	4
100043915	Gm4724	predicted gene 4724	0.0004	1	0	1	0	0	0	0	0	0	0	0	0	0	0	0	0	0	0	0	67.688	1	1	1
667962	Gm8898	predicted gene 8898	0.0004	1	0	1	0	0	0	0	0.1269	1	0	0	0	0	0	0	0	0	0	0	9.2805	11	11	9
626848	Etohi1	ethanol induced 1	0.0004	1	0	1	0.0254	1	0	1	0.016	1	0	1	0	0	0	0	0	0	0	0	12.4354	11	3	9
234358	Zfp930	zinc finger protein 930	0.0003	1	0	1	0	0	0	0	0.2994	1	1	0	0	0	0	0	0	0	0	0	4.5266	2	2	2
665211	Gm14326	predicted gene 14326	0.0003	1	0	1	0.0199	1	0	1	0.0125	1	0	1	0	0	0	0	0	0	0	0	23.4606	10	10	10
665001	Gm14391	predicted gene 14391	0.0003	1	0	1	0.0218	1	0	1	0.0137	1	0	1	0	0	0	0	0	0	0	0	11.4208	38	37	33
235028	Zfp426	zinc finger protein 426	0.0003	1	0	1	0	0	0	0	0	0	0	0	0	0	0	0	0	0	0	0	8.0729	8	8	7
24135	Zfp68	zinc finger protein 68	0.0003	1	0	1	0	0	0	0	0	0	0	0	0	0	0	0	0	0	0	0	2.2555	2	2	1
237775	Zfp867	zinc finger protein 867	0.0003	1	0	1	0	0	0	0	0	0	0	0	0	0	0	0	0	0	0	0	3.9326	1	1	1
626832	Gm6710	predicted gene 6710	0.0003	1	0	1	0.0218	1	0	1	0.0137	1	0	1	0	0	0	0	0	0	0	0	0	0	0	0
627901	LOC627901	predicted gene 14419	0.0003	1	0	1	0	0	0	0	0	0	0	0	0	0	0	0	0	0	0	0	8.0529	10	10	9
66869	Zfp869	zinc finger protein 869	0.0003	1	0	1	0	0	0	0	0	0	0	0	0	0	0	0	0	0	0	0	5.3752	7	7	6
245174	Zfp937	zinc finger protein 937	0.0003	1	0	1	0	0	0	0	0	0	0	0	0	0	0	0	0	0	0	0	14.6887	40	40	32
69944	2810021J22Rik	RIKEN cDNA 2810021J22 gene	0.0003	1	0	1	0	0	0	0	0.3552	1	1	1	0	0	0	0	0	0	0	0	12.7064	6	5	6
234362	Zfp868	zinc finger protein 868	0.0003	1	0	1	0	0	0	0	0	0	0	0	0	0	0	0	0	0	0	0	4.0325	6	6	6
72154	Zfp157	zinc finger protein 157	0.0003	1	0	1	0	0	0	0	0	0	0	0	0	0	0	0	0	0	0	0	6.0949	3	3	3
628308	Gm14420	predicted gene 14420	0.0003	1	0	1	0	0	0	0	0.1103	1	0	0	0	0	0	0	0	0	0	0	9.9371	5	5	5
626391	Zfp951	zinc finger protein 951	0.0003	1	0	1	0	0	0	0	0	0	0	0	0	0	0	0	0	0	0	0	9.9196	7	7	7
233147	Zfp939	zinc finger protein 939	0.0002	1	0	1	0	0	0	0	0	0	0	0	0	0	0	0	0	0	0	0	11.8294	11	11	10
381405	Zfp663	zinc finger protein 663	0.0002	1	0	1	0	0	0	0	0	0	0	0	0	0	0	0	0	0	0	0	11.2666	3	0	3
407812	Zfp941	zinc finger protein 941	0.0002	1	0	1	0	0	0	0	0	0	0	0	0	0	0	0	0	0	0	0	8.9677	9	0	9
72128	2610008E11Rik	RIKEN cDNA 2610008E11 gene	0.0002	1	0	1	0	0	0	0	0	0	0	0	0	0	0	0	0	0	0	0	13.1188	3	3	2
22698	Zfp39	zinc finger protein 39	0.0002	1	0	1	0	0	0	0	0	0	0	0	0	0	0	0	0	0	0	0	14.5603	5	0	5
668923	Zfp442	zinc finger protein 442	0.0002	1	0	1	0	0	0	0	0	0	0	0	0	0	0	0	0	0	0	0	10.5198	12	12	10
67607	Zfp788	zinc finger protein 788	0.0002	1	0	1	0	0	0	0	0	0	0	0	0	0	0	0	0	0	0	0	9.708	6	6	5
70227	Zfp619	zinc finger protein 619	0.0002	1	0	1	0	0	0	0	0	0	0	0	0	0	0	0	0	0	0	0	3.1127	3	0	2
22688	Zfp26	zinc finger protein 26	0.0002	1	0	1	0	0	0	0	0	0	0	0	0	0	0	0	0	0	0	0	13.1359	6	6	4
72720	Zfp248	zinc finger protein 248	0.0002	1	0	1	0	0	0	0	0	0	0	0	0	0	0	0	0	0	0	0	7.6312	6	6	6
100862620	LOC100862620	zinc finger protein 41-like	0.0002	1	0	1	0	0	0	0	0	0	0	0	0	0	0	0	0	0	0	0	17.4128	2	2	2
22690	Zfp28	zinc finger protein 28	0.0001	1	0	1	0	0	0	0	0	0	0	0	0	0	0	0	0	0	0	0	5.983	16	16	15
11465	Actg1	actin, gamma, cytoplasmic 1	1401.67	17	1	15	1572.6	16	1	15	1538.54	17	1	16	1276.85	16	1	16	1412.33	16	1	16	15.5745	3	3	3
27370	Rps26	ribosomal protein S26	328.247	2	1	2	301.87	2	1	2	356.784	2	1	2	471.58	2	1	2	429.295	2	1	2	16.0581	3	0	3
269261	Rpl12	ribosomal protein L12	315.247	6	1	6	404.699	5	1	5	357.036	5	1	5	363.824	7	1	7	355.69	7	1	7	8.9727	7	6	6
238880	Actbl2	actin, beta-like 2	292.739	5	1	3	429.612	5	1	4	492.959	5	1	4	177.171	5	2	5	258.516	5	2	5	6.0952	4	4	3
19921	Rpl19	ribosomal protein L19	269.371	3	1	3	315.714	2	1	2	298.138	2	1	2	281.371	2	1	2	287.598	2	1	2	10.0076	14	14	14
100503670	Rpl5	ribosomal protein L5	253.472	11	1	9	249.184	12	1	10	273.317	10	1	10	216.234	11	1	11	222.298	11	1	11	11.9334	20	20	16
27176	Rpl7a	ribosomal protein L7A	248.109	9	1	8	239.539	9	1	8	303.652	9	1	8	256.502	9	1	7	289.006	9	1	8	5.4829	6	5	6
14957	Hist1h1d	histone cluster 1, H1d	174.362	6	1	6	139.716	6	1	6	151.654	6	1	5	221.405	5	1	5	197.36	5	1	5	12.3968	1	1	1
50708	Hist1h1c	histone cluster 1, H1c	165.053	6	1	6	138.048	6	1	6	156.101	6	1	5	212.701	5	1	5	239.17	5	1	5	15.5915	5	5	3
114228	Prss1	protease, serine, 1 (trypsin 1)	152.763	1	1	1	151.077	1	1	1	133.83	1	1	1	157.343	1	1	1	193.62	1	1	1	10.9508	3	3	3
668936	Gm14217	predicted gene 14217	152.562	11	1	9	149.098	12	1	10	172.342	10	1	10	160.507	12	2	12	169.338	11	1	11	12.2754	14	14	13
27425	Atp5l	ATP synthase, H+ transporting, mitochondrial F0 complex, subunit g	147.978	1	1	1	168.942	1	1	1	160.228	1	1	1	84.971	1	1	1	80.1599	1	1	1	7.8557	3	3	3
638236	LOC638236	60S ribosomal protein L13a-like	113.26	3	1	2	73.0158	2	0	2	55.3118	2	0	1	162.567	3	1	2	146.179	3	1	3	7.2924	8	0	8
15512	Hspa2	heat shock protein 2	110.261	9	1	6	85.0158	10	1	7	101.328	8	0	7	110.305	9	1	8	108.462	7	1	7	7.5027	8	8	6
16854	Lgals3	lectin, galactose binding, soluble 3	109.033	1	1	1	120.04	1	1	1	77.416	1	1	1	55.0184	2	2	2	46.8521	2	2	2	8.4017	5	5	5
18102	Nme1	NME/NM23 nucleoside diphosphate kinase 1	77.6217	7	1	7	71.3572	8	1	7	75.766	8	1	8	86.5104	7	1	7	91.5408	8	1	8	6.1569	5	5	5
67025	Rpl11	ribosomal protein L11	73.9422	4	1	4	116.665	3	0	3	105.556	3	0	3	101.615	3	0	3	117.397	3	0	3	14.9411	17	17	16
22146	Tuba1c	tubulin, alpha 1C	72.5619	14	1	14	79.119	14	1	13	51.0969	15	2	15	56.1806	13	1	13	53.7549	13	1	13	5.1606	2	2	2
227613	Tubb4b	tubulin, beta 4B class IVB	67.9323	14	1	14	81.4635	13	1	13	67.4741	13	1	13	61.957	10	1	10	62.7543	12	1	12	9.9827	4	4	4
107970	Hist1h1t	histone cluster 1, H1t	60.5496	4	1	4	54.9807	4	1	4	42.2146	4	1	2	74.3233	3	1	3	64.8398	3	1	2	15.9821	9	0	8
20054	Rps15	ribosomal protein S15	59.056	3	1	3	47.0954	3	1	3	50.5216	3	1	3	96.6801	3	1	3	50.9365	3	1	3	10.9795	6	6	4
53607	Snrpa	small nuclear ribonucleoprotein polypeptide A	57.4476	2	1	2	95.56	2	1	1	67.2192	2	1	2	5.4735	3	2	3	4.4624	4	2	4	13.9509	12	12	9
18824	Plp2	proteolipid protein 2	54.9028	1	1	1	75.5005	1	1	1	115.885	1	1	1	52.1761	1	1	1	60.0972	1	1	1	9.8575	12	3	12
22151	Tubb2a	tubulin, beta 2A class IIA	54.1225	13	1	12	62.2466	12	1	11	54.0992	12	1	11	48.595	12	1	11	55.4418	12	1	12	9.5441	11	11	11
66152	Uqcr10	ubiquinol-cytochrome c reductase, complex III subunit X	53.4187	1	1	1	29.483	1	1	1	34.8803	1	1	1	26.7359	2	2	1	12.8842	1	1	1	7.086	11	11	9
12632	Cfl2	cofilin 2, muscle	50.2445	2	1	2	85.0422	1	0	1	94.3666	1	0	1	228.1	3	2	2	182.162	2	1	2	48.8605	2	2	2
22153	Tubb4a	tubulin, beta 4A class IVA	49.8291	11	1	11	64.8671	10	1	10	54.0205	10	1	10	43.2915	7	0	7	46.4485	8	0	8	4.8923	4	4	4
79459	Aldoart2	aldolase 1 A, retrogene 2	48.1352	6	1	6	47.4556	5	0	5	59.6982	6	1	5	52.7698	7	1	7	49.5493	7	1	6	9.0024	4	4	4
11853	Rhoc	ras homolog gene family, member C	46.5314	4	1	4	39.2017	4	1	3	18.6954	4	1	4	21.5427	3	0	3	21.4218	4	1	3	9.8229	3	3	3
68581	Tmed10	transmembrane emp24-like trafficking protein 10 (yeast)	39.8153	5	1	4	31.38	5	1	4	30.7143	5	1	4	53.7818	6	1	6	40.3711	6	1	6	4.0567	2	1	1
17904	Myl6	myosin, light polypeptide 6, alkali, smooth muscle and non-muscle	36.9932	7	1	6	42.7735	7	1	7	41.5737	7	1	7	75.3291	6	1	6	63.9615	6	1	6	6.6087	4	4	3
67437	Ssr3	signal sequence receptor, gamma	31.5167	1	1	1	27.7403	1	1	1	21.712	1	1	1	16.6284	1	1	1	21.3337	1	1	1	8.9772	4	0	4
12514	Cd68	CD68 antigen	30.4861	1	1	1	67.3063	1	1	1	57.9614	1	1	1	80.7217	2	2	2	67.9802	2	2	2	8.9772	4	0	4
30058	Timm8a1	translocase of inner mitochondrial membrane 8A1	28.5422	3	1	3	23.6626	3	1	3	37.0662	3	1	3	13.8799	3	1	3	24.6515	3	1	3	9.3198	8	2	7
68028	Rpl22l1	ribosomal protein L22 like 1	24.2051	1	1	1	16.9513	1	1	1	22.0625	1	1	1	64.0317	2	2	2	54.8526	2	2	2	17.5347	7	7	6
104886	Rab15	RAB15, member RAS oncogene family	22.0443	1	1	1	29.6104	1	1	1	28.9376	1	1	1	39.0817	1	1	1	46.6462	1	1	1	12.9286	14	11	13
66359	Cox20	COX20 Cox2 chaperone	21.0963	1	1	1	23.7693	1	1	1	28.4899	1	1	1	3.5393	2	2	2	3.6498	1	1	1	5.2086	11	0	9
66235	Eif1ax	eukaryotic translation initiation factor 1A, X-linked	20.9473	3	1	3	28.0819	3	1	3	11.6713	3	1	3	20.2432	3	1	3	8.4268	3	1	3	5.2086	11	0	9
20250	Scd2	stearoyl-Coenzyme A desaturase 2	20.6419	3	1	2	19.6387	3	1	2	17.3264	3	1	3	19.1148	3	1	3	15.5302	2	1	2	1.6038	3	3	3
20610	Sumo3	SMT3 suppressor of mif two 3 homolog 3 (yeast)	20.5458	2	1	2	11.0046	2	1	1	8.6344	2	1	2	16.0745	2	1	2	15.9098	2	1	2	6.2468	22	19	21
19981	Rpl37a	ribosomal protein L37a	20.3763	1	1	1	8.2901	2	2	2	10.8144	1	1	1	24.1829	1	1	1	23.6601	1	1	1	7.5629	3	3	3
53869	Rab11a	RAB11a, member RAS oncogene family	19.4938	10	1	8	17.119	9	1	9	20.8911	10	1	9	16.9486	7	1	6	22.6863	7	1	5	6.2381	10	10	7
192170	Eif4a3	eukaryotic translation initiation factor 4A3	19.4355	16	1	16	12.8485	16	1	16	17.1201	16	1	14	16.3075	14	1	12	15.9996	14	1	12	4.8358	2	2	2
56258	Hnrnph2	heterogeneous nuclear ribonucleoprotein H2	19.049	5	1	5	16.5337	7	2	7	19.1829	6	2	6	26.9374	6	1	5	23.0183	7	2	5	12.3218	9	9	7
13346	Des	desmin	18.8508	5	1	4	19.0242	4	0	4	21.1836	4	0	4	22.6296	4	0	4	36.5564	4	0	4	9.3184	7	0	7
22319	Vamp3	vesicle-associated membrane protein 3	18.0843	3	1	3	27.1767	2	0	2	25.7785	3	1	3	18.1339	3	1	3	19.2409	3	1	3	9.3184	7	0	7
434693	Gm5633	predicted gene 5633	17.0395	8	1	8	15.124	8	1	8	12.2731	8	1	7	11.3977	8	1	8	13.526	9	1	9	8.1098	19	19	17
66212	Sec61b	Sec61 beta subunit	16.9326	3	1	3	27.2171	3	1	3	13.9756	3	1	3	41.0629	3	1	3	41.3013	3	1	3	15.3234	2	0	2
68011	Snrpg	small nuclear ribonucleoprotein polypeptide G	16.7824	1	1	1	6.5147	1	1	1	12.6812	1	1	1	8.4998	1	1	1	11.0916	1	1	1	12.3971	1	0	1
66119	Tomm6	translocase of outer mitochondrial membrane 6 homolog (yeast)	16.4821	1	1	1	21.9486	1	1	1	20.6827	1	1	1	5.1153	1	1	1	15.1972	1	1	1	5.8043	10	10	6
66357	Ostc	oligosaccharyltransferase complex subunit	15.9643	1	1	1	11.4321	1	1	1	15.0666	1	1	1	3.2572	1	1	1	3.4243	1	1	1	5.5155	2	1	2
70620	Ube2v2	ubiquitin-conjugating enzyme E2 variant 2	15.9515	4	1	4	32.762	3	0	3	30.9161	4	1	4	24.9827	4	1	4	22.5015	5	1	4	4.1585	3	3	3
208727	Hdac4	histone deacetylase 4	15.8401	1	1	1	17.7951	1	1	1	15.7885	1	1	1	0.4915	1	1	0	0	0	0	0	13.9185	13	13	13
192287	Slc25a36	solute carrier family 25, member 36	15.3736	1	1	0	0	0	0	0	0	0	0	0	0	0	0	0	0	0	0	0	8.111	8	8	6
67067	Romo1	reactive oxygen species modulator 1	14.7216	1	1	1	21.8887	2	2	2	10.3497	2	2	1	14.9123	2	2	1	9.39	1	1	1	4.2596	3	3	3
223527	Eny2	enhancer of yellow 2 homolog (Drosophila)	13.8359	1	1	1	5.7479	2	2	1	13.0681	1	1	1	0.1084	1	1	0	0	0	0	0	13.2036	9	9	7
66310	Dpy30	dpy-30 homolog (C. elegans)	13.4444	1	1	1	6.5717	1	1	1	10.1854	1	1	1	13.3586	1	1	1	10.7313	1	1	1	10.4783	18	18	18
224823	Rrp36	ribosomal RNA processing 36 homolog (S. cerevisiae)	13.0576	1	1	1	2.9888	1	1	1	0.8036	1	1	1	2.58	2	2	2	2.7299	1	1	1	7.1959	3	3	3
56447	Copz1	coatomer protein complex, subunit zeta 1	12.9183	1	1	1	11.7996	1	1	1	9.4777	2	2	2	16.1082	1	1	1	10.8573	1	1	1	14.7604	2	0	2
107733	Mrpl41	mitochondrial ribosomal protein L41	12.5806	5	1	4	15.7679	5	1	5	16.7812	4	1	3	5.1653	5	2	4	5.7059	5	2	3	6.1035	23	21	19
13167	Dbi	diazepam binding inhibitor	12.4456	1	1	1	12.3753	2	2	2	12.5605	1	1	1	23.2957	2	2	2	17.4289	2	2	1	13.936	13	11	12
53421	Sec61a1	Sec61 alpha 1 subunit (S. cerevisiae)	11.551	4	1	4	8.7666	5	2	5	8.8702	5	2	5	35.1289	6	3	5	15.7907	6	3	6	10.4047	10	4	9
67373	2210010C04Rik	RIKEN cDNA 2210010C04 gene	11.4726	1	1	1	20.6957	1	1	1	12.093	2	2	1	42.952	1	1	1	56.0136	1	1	1	12.735	3	1	3
69902	Mrto4	MRT4, mRNA turnover 4, homolog (S. cerevisiae)	11.4698	9	1	9	11.1867	9	1	9	12.4846	9	1	8	11.3882	10	2	10	11.4368	10	2	10	9.2221	7	7	7
68177	Ebpl	emopamil binding protein-like	11.3283	1	1	0	0	0	0	0	0	0	0	0	0	0	0	0	0	0	0	0	9.6713	5	3	5
14127	Fcer1g	Fc receptor, IgE, high affinity I, gamma polypeptide	10.6663	1	1	1	50.6756	1	1	1	11.3526	2	2	2	43.6701	2	2	2	45.2477	2	2	2	9.2311	39	38	36
69875	Ndufa11	NADH dehydrogenase (ubiquinone) 1 alpha subcomplex 11	10.6234	2	1	2	8.3754	2	1	2	12.2996	2	1	2	4.8594	2	1	2	4.2227	2	1	1	12.5998	13	11	12
19052	Ppp2ca	protein phosphatase 2 (formerly 2A), catalytic subunit, alpha isoform	10.6148	7	1	7	13.7427	7	1	7	14.1957	8	2	8	11.0678	7	1	7	13.9062	8	2	7	1.8645	5	5	4
13877	Erh	enhancer of rudimentary homolog (Drosophila)	10.2756	3	1	3	8.4985	3	1	3	8.1604	3	1	3	13.4057	3	1	3	12.2878	3	1	3	12.0722	8	8	5
18176	Nras	neuroblastoma ras oncogene	9.9487	6	1	6	11.8242	6	1	6	6.8763	6	1	6	8.788	6	1	5	13.3614	6	1	6	18.1499	4	4	4
14681	Gnao1	guanine nucleotide binding protein, alpha O	9.7242	2	1	2	7.4471	2	1	2	8.2354	2	1	2	2.8612	1	0	1	3.2808	1	0	1	5.3854	7	7	6
19656	Rbmxl1	RNA binding motif protein, X linked-like-1	9.5162	11	1	10	7.1715	11	1	11	8.941	12	2	12	6.2897	10	1	10	7.1409	10	0	9	3.0224	2	2	2
17706	ATP8	ATP synthase F0 subunit 8	9.5038	1	1	1	8.3632	1	1	1	13.2965	1	1	1	42.0887	2	2	2	47.3527	2	2	2	3.9358	3	3	3
59022	Edf1	endothelial differentiation-related factor 1	9.4893	3	1	3	8.6119	3	1	3	14.2079	3	1	3	23.2142	5	2	5	14.8587	4	1	4	2.2546	2	2	2
66077	Aurkaip1	aurora kinase A interacting protein 1	9.3681	1	1	1	6.8059	1	1	1	5.2321	1	1	1	0.6186	1	1	0	0.7014	1	1	0	1.482	2	2	1
14548	Mrps33	mitochondrial ribosomal protein S33	9.1964	1	1	1	2.0517	1	1	1	7.4729	1	1	1	2.4226	1	1	1	2.6612	1	1	1	17.5933	6	6	6
66491	Polr2l	polymerase (RNA) II (DNA directed) polypeptide L	9.1421	1	1	1	6.0378	1	1	1	3.9449	1	1	1	2.1296	1	1	0	2.6294	1	1	0	10.8176	10	10	9
407785	Ndufs6	NADH dehydrogenase (ubiquinone) Fe-S protein 6	9.0654	3	1	3	8.1832	3	1	3	8.3024	3	1	3	1.9668	4	1	4	3.4942	3	1	3	5.1967	2	2	2
108841	Rdh13	retinol dehydrogenase 13 (all-trans and 9-cis)	8.8916	1	1	1	9.2813	2	2	1	3.8683	2	2	2	7.6428	1	1	1	11.3794	1	1	1	4.946	2	2	2
73333	Slc25a31	solute carrier family 25 (mitochondrial carrier; adenine nucleotide translocator), member 31	8.6467	2	1	1	9.0653	1	0	1	17.8559	1	0	1	10.5975	2	0	2	8.8958	2	0	2	10.7845	3	3	3
433771	Minos1	mitochondrial inner membrane organizing system 1	8.4131	1	1	1	12.5447	1	1	1	9.016	1	1	1	0	0	0	0	4.6312	1	1	0	4.1081	11	11	10
93692	Glrx	glutaredoxin	8.4008	1	1	1	9.9459	1	1	1	22.341	1	1	1	2.9328	1	1	1	3.4749	1	1	1	14.979	9	0	8
225215	Rsl24d1	ribosomal L24 domain containing 1	8.2764	1	1	1	4.4429	1	1	1	6.896	1	1	1	0.8926	1	1	1	0	0	0	0	4.5455	12	12	9
19655	Rbmx	RNA binding motif protein, X chromosome	7.7636	11	1	10	6.6588	11	1	11	7.7754	11	1	11	6.2477	9	0	9	7.26	11	0	9	14.6747	8	8	8
12417	Cbx3	chromobox 3	7.7108	8	1	8	8.8632	7	0	7	7.8027	8	1	8	7.6549	7	1	7	12.4625	7	1	7	8.4596	18	17	17
100045848	LOC100045848	protein BUD31 homolog	7.6827	4	1	4	9.4452	5	2	5	7.9546	4	1	4	2.6388	3	1	3	2.5589	3	1	3	10.9394	6	6	6
73112	Abracl	ABRA C-terminal like	7.5928	1	1	1	10.4117	1	1	1	14.2898	2	1	2	2.3359	1	1	1	2.9072	1	1	1	12.7195	6	1	5
208366	Rpp40	ribonuclease P 40 subunit	7.58	1	1	1	3.1199	2	2	1	3.0566	1	1	0	0	0	0	0	0	0	0	0	7.1989	8	6	8
19053	Ppp2cb	protein phosphatase 2 (formerly 2A), catalytic subunit, beta isoform	7.417	7	1	7	7.4635	7	1	7	6.8089	7	1	7	5.6694	7	1	7	7.9946	7	1	7	8.5552	3	0	3
66379	Cox14	cytochrome c oxidase assembly protein 14	7.28	1	1	1	3.6541	1	1	1	4.6965	1	1	1	1.9443	1	1	1	4.6454	1	1	1	8.5552	3	0	3
13595	Ebp	phenylalkylamine Ca2+ antagonist (emopamil) binding protein	7.2102	1	1	1	5.7767	1	1	1	5.8093	1	1	1	5.32	1	1	1	3.897	2	2	2	12.7806	15	15	15
98417	Cnih4	cornichon homolog 4 (Drosophila)	7.0152	1	1	1	2.6102	1	1	0	7.2703	1	1	1	1.3761	1	1	0	2.6532	1	1	1	3.9973	5	5	4
15461	Hras1	Harvey rat sarcoma virus oncogene 1	6.9641	6	1	6	9.8419	6	1	6	5.7835	6	1	6	5.4457	5	1	4	7.2678	6	2	5	3.4656	5	5	5
107701	Sf3b4	splicing factor 3b, subunit 4	6.9222	1	1	1	2.6222	1	1	1	2.04	1	1	1	4.9649	2	2	2	1.2602	1	1	1	7.589	7	7	7
235043	Tmem205	transmembrane protein 205	6.8473	1	1	1	4.9973	2	2	1	5.8392	1	1	1	3.0346	1	1	1	3.474	1	1	1	12.763	18	18	17
20973	Syngr2	synaptogyrin 2	6.7041	1	1	1	2.801	1	1	1	4.8328	1	1	1	1.0192	1	1	1	0.8596	1	1	1	18.3372	13	13	12
57743	Sec61a2	Sec61, alpha subunit 2 (S. cerevisiae)	6.6726	4	1	4	5.659	4	1	4	6.1675	4	1	4	3.9107	4	1	2	4.8578	3	0	3	19.7558	15	15	14
67678	Lsm3	LSM3 homolog, U6 small nuclear RNA associated (S. cerevisiae)	6.4083	1	1	1	4.0601	1	1	1	4.7471	1	1	1	15.521	1	1	1	7.6024	1	1	1	10.1872	7	7	7
66121	Chchd1	coiled-coil-helix-coiled-coil-helix domain containing 1	6.1019	1	1	1	5.0136	1	1	1	7.5194	2	2	2	2.6569	1	1	1	1.2015	1	1	1	7.0678	5	5	5
18301	Fxyd5	FXYD domain-containing ion transport regulator 5	5.8985	1	1	1	8.7687	1	1	1	5.794	1	1	1	1.0612	1	1	1	1.1519	1	1	1	2.5161	9	9	7
13445	Cdk2ap1	CDK2 (cyclin-dependent kinase 2)-associated protein 1	5.8918	2	1	2	0.1398	1	1	1	0	0	0	0	0.6235	1	1	1	6.4967	1	0	0	5.5713	4	4	4
68565	Mrps18a	mitochondrial ribosomal protein S18A	5.8058	1	1	1	1.7413	1	1	1	5.4837	1	1	1	3.5785	1	1	1	4.1404	1	1	1	12.7974	5	5	5
67704	1810037I17Rik	RIKEN cDNA 1810037I17 gene	5.7618	1	1	1	3.6959	1	1	1	1.3776	1	1	1	2.7299	1	1	1	14.782	1	1	1	11.3387	16	16	13
386655	Eid2	EP300 interacting inhibitor of differentiation 2	5.6189	1	1	0	5.914	1	1	0	4.1951	1	1	0	0	0	0	0	0	0	0	0	10.7075	8	0	7
56455	Dynll1	dynein light chain LC8-type 1	5.4758	2	1	2	3.7912	2	1	2	6.0214	2	1	2	10.6787	2	1	2	10.3066	2	1	2	8.4271	9	9	7
66072	Sdhaf2	succinate dehydrogenase complex assembly factor 2	5.239	1	1	0	0	0	0	0	5.5453	3	3	1	0.0941	1	1	1	0	0	0	0	4.4951	9	9	8
68133	Gcsh	glycine cleavage system protein H (aminomethyl carrier)	5.2297	2	1	2	5.3661	2	1	2	4.1149	2	1	2	4.2684	2	1	2	5.2644	2	1	2	14.7893	10	10	9
109305	Orai1	ORAI calcium release-activated calcium modulator 1	5.2109	1	1	1	0	0	0	0	0	0	0	0	0	0	0	0	0	0	0	0	15.9689	5	4	4
54208	Arl6ip1	ADP-ribosylation factor-like 6 interacting protein 1	5.193	1	1	1	4.4468	1	1	1	5.4818	1	1	1	5.8772	2	2	2	2.7722	1	1	1	9.0626	24	24	22
20643	Snrpe	small nuclear ribonucleoprotein E	4.9876	1	1	1	6.4734	1	1	1	8.945	1	1	1	18.9063	1	1	1	10.4617	1	1	1	17.7944	2	2	2
66302	Rmdn1	regulator of microtubule dynamics 1	4.757	1	1	1	0.5193	1	1	1	4.493	1	1	1	0	0	0	0	0	0	0	0	12.6536	24	20	23
66461	Ptpmt1	protein tyrosine phosphatase, mitochondrial 1	4.6812	1	1	1	8.1064	1	1	1	6.0834	1	1	1	0.4608	1	1	1	1.2806	2	2	1	8.0354	4	4	4
435802	Cyp4a30b-ps	cytochrome P450, family 4, subfamily a, polypeptide 30b, pseudogene	4.5912	1	1	1	1.2817	1	1	0	4.3774	1	1	0	1.0158	1	1	0	1.1951	1	1	0	3.2884	2	1	2
66125	Sf3b5	splicing factor 3b, subunit 5	4.5514	1	1	1	5.4124	2	2	1	2.3611	1	1	1	10.2713	1	1	1	11.352	1	1	1	4.1342	2	2	2
66142	Cox7b	cytochrome c oxidase subunit VIIb	4.487	1	1	1	0	0	0	0	0	0	0	0	0	0	0	0	0	0	0	0	7.6401	7	6	7
66128	Mrps36	mitochondrial ribosomal protein S36	4.4808	1	1	1	3.9238	1	1	1	6.5216	1	1	1	4.7785	1	1	1	2.2359	1	1	1	3.5526	7	7	7
246730	Oas1a	2'-5' oligoadenylate synthetase 1A	4.2728	6	1	5	2.4686	7	1	6	3.2684	7	1	6	1.8554	3	0	3	1.6834	4	1	3	2.4532	2	2	2
238463	Tubal3	tubulin, alpha-like 3	4.2487	2	1	2	8.5645	2	1	2	5.4229	2	1	2	8.0709	2	1	2	9.155	2	1	2	3.2115	2	2	2
140579	Elmo2	engulfment and cell motility 2	4.2431	4	1	4	3.8093	3	0	2	4.2387	4	1	4	4.2309	4	1	4	4.8156	4	1	4	13.378	6	6	5
66191	Ier3ip1	immediate early response 3 interacting protein 1	4.2395	1	1	1	3.6216	1	1	1	4.7111	1	1	1	9.717	1	1	1	9.3334	1	1	1	11.1921	5	5	4
22194	Ube2e1	ubiquitin-conjugating enzyme E2E 1	4.1007	3	1	3	3.4915	3	1	3	4.5357	2	1	2	4.6633	2	1	2	7.2782	3	1	3	4.8632	17	17	16
20090	Rps29	ribosomal protein S29	4.0967	1	1	1	2.2622	1	1	1	3.5009	1	1	1	10.1367	1	1	1	3.4219	1	1	1	12.0784	13	11	13
18671	Abcb1a	ATP-binding cassette, sub-family B (MDR/TAP), member 1A	4.0918	13	1	12	4.7768	12	0	12	3.5174	12	0	12	2.5703	12	0	12	2.5776	13	1	12	8.2542	7	7	7
71091	Cdkl1	cyclin-dependent kinase-like 1 (CDC2-related kinase)	4.0763	1	1	0	0.17	1	1	1	0	0	0	0	0	0	0	0	0	0	0	0	10.1868	2	0	2
27973	Vkorc1	vitamin K epoxide reductase complex, subunit 1	3.8779	1	1	1	9.3687	1	1	1	4.3163	1	1	1	2.423	1	1	1	9.9693	1	1	1	10.1868	2	0	2
68944	Tmco1	transmembrane and coiled-coil domains 1	3.8175	1	1	1	3.8675	1	1	1	7.7564	1	1	1	4.6308	3	3	3	2.7697	1	1	1	10.1868	2	0	2
12925	Crip1	cysteine-rich protein 1 (intestinal)	3.7564	1	1	1	7.4855	1	1	1	3.9094	1	1	0	3.7299	1	1	1	12.1757	1	1	1	14.6506	18	18	15
68240	Rpa3	replication protein A3	3.6191	3	1	3	3.2822	3	1	3	2.7133	2	1	2	1.784	3	1	3	2.4109	3	1	3	5.4217	9	0	9
12412	Cbx1	chromobox 1	3.5709	2	1	2	4.174	2	1	2	6.5151	2	1	2	3.4865	2	1	2	5.1934	2	1	2	37.2648	2	2	2
66172	Med11	mediator of RNA polymerase II transcription, subunit 11 homolog (S. cerevisiae)	3.4184	1	1	1	1.0751	1	1	0	1.552	2	2	1	0.9169	1	1	1	2.9894	1	1	1	5.9229	12	0	11
56372	1110004F10Rik	RIKEN cDNA 1110004F10 gene	3.3929	1	1	1	0.9596	1	1	1	0.8009	1	1	1	3.8843	1	1	1	8.8712	1	1	1	19.0605	3	0	3
68421	Lmbrd1	LMBR1 domain containing 1	3.3916	1	1	1	3.3088	1	1	1	2.1903	1	1	1	1.9932	1	1	1	2.006	1	1	1	8.6271	3	0	2
72562	Pcbd2	pterin 4 alpha carbinolamine dehydratase/dimerization cofactor of hepatocyte nuclear factor 1 alpha (TCF1) 2	3.385	1	1	1	1.7803	2	2	2	1.8615	2	2	2	4.2461	2	2	1	1.7211	1	1	1	2.661	2	2	2
52469	Coa3	cytochrome C oxidase assembly factor 3	3.3445	1	1	1	4.2774	1	1	1	3.9369	1	1	1	6.4094	2	2	2	7.5589	2	2	2	12.4473	3	0	2
67819	Derl1	Der1-like domain family, member 1	3.2609	1	1	1	1.0604	1	1	1	3.7085	1	1	1	5.4927	1	1	1	1.3964	2	2	2	13.507	3	3	3
14297	Fxn	frataxin	3.2537	1	1	1	9.3658	1	1	1	0	0	0	0	7.6747	1	1	1	12.1238	2	2	2	18.383	16	16	15
12010	B2m	beta-2 microglobulin	3.1482	1	1	1	2.0898	1	1	1	2.3926	1	1	1	5.0447	1	1	1	5.6586	2	2	1	10.1038	7	7	7
66320	Tmem208	transmembrane protein 208	3.1258	1	1	1	1.2743	2	2	1	1.0277	1	1	1	0.4609	1	1	1	0.4886	1	1	1	6.5054	7	7	7
79560	Ublcp1	ubiquitin-like domain containing CTD phosphatase 1	3.1092	1	1	0	0	0	0	0	10.9229	1	1	1	0.8309	1	1	1	0.8828	1	1	1	11.2126	6	5	6
66449	Pam16	presequence translocase-asssociated motor 16 homolog (S. cerevisiae)	3.0786	1	1	1	8.4463	2	2	1	6.5933	1	1	1	2.6543	2	2	2	2.165	2	2	1	7.1779	1	1	1
17711	CYTB	cytochrome b	3.0356	1	1	1	3.5663	1	1	1	2.6072	1	1	1	2.7609	1	1	1	2.6667	1	1	1	10.1733	7	3	6
100040353	2810416G20Rik	RIKEN cDNA 2810416G20 gene	3.0356	1	1	0	0	0	0	0	0	0	0	0	0	0	0	0	0	0	0	0	7.759	33	33	29
20463	Cox7a2l	cytochrome c oxidase subunit VIIa polypeptide 2-like	3.0279	1	1	1	2.0131	1	1	1	3.4852	1	1	1	0	0	0	0	0.5116	1	1	1	9.4769	13	13	10
321022	Cdv3	carnitine deficiency-associated gene expressed in ventricle 3	3.0252	3	1	3	1.9351	3	1	3	4.4031	3	1	3	5.8239	7	1	7	3.0272	7	2	7	9.4603	15	15	15
17069	Ly6e	lymphocyte antigen 6 complex, locus E	2.9916	1	1	1	2.6524	1	1	1	6.0306	1	1	1	2.3439	1	1	1	4.6565	1	1	1	10.3989	11	11	11
57751	Rnf25	ring finger protein 25	2.9525	1	1	0	1.9004	1	1	1	1.459	2	2	0	0.3553	1	1	1	0.1987	1	1	0	9.7672	6	6	6
16691	Krt8	keratin 8	2.8684	4	1	4	1.345	4	0	3	1.412	5	1	5	2.0409	4	0	4	1.9926	5	0	3	2.5228	3	3	3
56150	Mad2l1	MAD2 mitotic arrest deficient-like 1	2.8056	6	1	5	1.932	5	1	4	2.3057	5	1	5	1.4551	4	1	3	2.6308	4	1	3	15.5851	1	0	1
72018	Fundc1	FUN14 domain containing 1	2.8033	1	1	1	1.461	1	1	1	2.6795	1	1	1	0.2831	1	1	1	0.0461	1	1	1	1.5338	2	2	1
78903	Wrnip1	Werner helicase interacting protein 1	2.7102	1	1	1	0	0	0	0	1.6733	3	3	3	0.2052	2	2	1	0	0	0	0	8.1748	6	6	5
70397	Tmem70	transmembrane protein 70	2.6715	1	1	1	2.0796	1	1	0	4.5468	1	1	1	2.537	1	1	1	2.4538	1	1	1	10.1132	7	7	7
75328	4930563D23Rik	RIKEN cDNA 4930563D23 gene	2.5893	1	1	0	0	0	0	0	0	0	0	0	0	0	0	0	0	0	0	0	2.5141	3	3	3
66593	Diablo	diablo homolog (Drosophila)	2.5773	1	1	1	1.7953	1	1	1	4.7597	1	1	1	0	0	0	0	0	0	0	0	9.7619	4	4	4
13478	Dpagt1	dolichyl-phosphate (UDP-N-acetylglucosamine) acetylglucosaminephosphotransferase 1 (GlcNAc-1-P transferase)	2.5716	1	1	1	0.4749	1	1	1	1.6159	1	1	1	4.7072	1	1	1	1.8013	1	1	1	9.1003	9	0	8
18559	Pctp	phosphatidylcholine transfer protein	2.568	1	1	1	1.2024	2	2	1	0.1507	1	1	1	0.2468	1	1	1	1.3734	2	2	1	6.39	10	5	7
70335	Reep6	receptor accessory protein 6	2.5519	1	1	1	3.999	1	1	1	5.4163	1	1	1	1.792	1	1	1	2.6379	1	1	1	5.0229	3	0	3
330260	Pon2	paraoxonase 2	2.4837	1	1	1	0.3412	1	1	1	0.8315	2	2	1	1.4547	1	1	1	1.9673	1	1	1	6.0078	1	1	1
101214	Tra2a	transformer 2 alpha homolog (Drosophila)	2.4578	2	1	2	2.7703	3	2	3	1.8615	3	2	3	2.4832	2	1	2	4.4525	3	2	2	5.7258	10	10	6
20196	S100a13	S100 calcium binding protein A13	2.453	1	1	1	0.8742	1	1	1	1.7294	2	2	1	6.5786	2	2	1	2.4041	2	2	1	6.6975	3	3	3
380684	Nefh	neurofilament, heavy polypeptide	2.4483	2	1	1	3.6374	1	0	1	3.213	1	0	1	4.0735	1	0	1	3.1959	1	0	1	10.2463	14	14	12
210530	Leprel1	leprecan-like 1	2.417	1	1	1	0.297	1	1	1	2.7257	1	1	1	0.1706	1	1	1	0.4073	1	1	1	3.296	3	3	3
252903	Ap1s3	adaptor-related protein complex AP-1, sigma 3	2.3872	2	1	2	0.6648	1	0	1	1.0111	2	1	2	0.6699	1	0	1	1.2767	2	1	2	7.7541	12	12	11
74039	Nfam1	Nfat activating molecule with ITAM motif 1	2.3763	1	1	1	1.6046	1	1	1	1.4007	1	1	0	2.9682	2	2	2	1.5558	1	1	1	2.9836	1	1	0
110639	Prps2	phosphoribosyl pyrophosphate synthetase 2	2.3442	3	1	3	4.8143	4	2	4	3.0599	4	2	4	4.5348	4	2	4	2.7775	4	2	3	2.0745	7	7	6
50876	Tmod2	tropomodulin 2	2.3259	1	1	0	0	0	0	0	0.4887	1	1	1	0	0	0	0	0	0	0	0	8.4926	17	17	16
76080	Ttpal	tocopherol (alpha) transfer protein-like	2.2823	1	1	1	2.195	1	1	1	1.4174	1	1	1	1.5632	1	1	1	0.9316	1	1	1	17.0568	9	9	9
66197	Cks2	CDC28 protein kinase regulatory subunit 2	2.2661	2	1	2	3.3975	1	1	0	1.5872	2	1	1	1.118	2	1	0	3.1031	2	1	1	1.9059	3	1	3
321019	Gpr183	G protein-coupled receptor 183	2.227	1	1	1	1.6643	1	1	1	2.1854	1	1	1	0.0662	1	1	1	0.3345	1	1	1	11.5544	13	13	11
16592	Fabp5	fatty acid binding protein 5, epidermal	2.1822	1	1	1	0.6363	1	1	1	0	0	0	0	0	0	0	0	0	0	0	0	11.8817	15	14	12
240776	Kcnt2	potassium channel, subfamily T, member 2	2.1673	1	1	1	0.9609	1	1	1	1.1997	1	1	1	0.8062	1	1	1	0.642	1	1	1	11.8592	9	8	9
13429	Dnm1	dynamin 1	2.1546	4	1	4	2.2359	4	1	4	2.7123	4	1	4	2.4404	4	1	3	2.5635	4	1	4	9.3598	4	4	3
71949	Cers5	ceramide synthase 5	2.0579	1	1	1	1.3634	2	1	1	1.6275	2	2	2	1.5263	2	2	2	0.9761	1	1	1	8.9936	34	34	32
59052	Mettl9	methyltransferase like 9	2.0522	1	1	1	2.0786	1	1	1	1.4392	1	1	1	0.2185	1	1	1	0	0	0	0	3.6636	13	12	10
217779	Lysmd1	LysM, putative peptidoglycan-binding, domain containing 1	2.0414	1	1	1	0	0	0	0	1.9281	1	1	1	0	0	0	0	0	0	0	0	8.7232	5	1	5
18150	Npm3	nucleoplasmin 3	2.0136	1	1	1	0.37	1	1	1	1.8399	1	1	1	4.1653	1	1	1	6.4326	1	1	1	12.8333	1	0	1
236792	Mmgt1	membrane magnesium transporter 1	2.0002	1	1	1	2.0067	1	1	1	1.5598	1	1	1	1.8322	1	1	1	1.6177	1	1	1	14.3428	6	6	6
26417	Mapk3	mitogen-activated protein kinase 3	1.9948	4	1	4	2.0312	5	2	4	2.1803	5	2	4	3.3399	7	3	5	2.0235	5	1	5	7.7837	14	14	11
17187	Max	Max protein	1.9812	1	1	1	0	0	0	0	0.3241	1	1	1	1.3248	2	2	1	0.8443	2	2	1	8.203	9	9	9
66439	2010012O05Rik	RIKEN cDNA 2010012O05 gene	1.9743	1	1	1	0.2408	1	1	0	0	0	0	0	0	0	0	0	2.6654	1	1	1	6.3744	23	23	20
67914	Coq9	coenzyme Q9 homolog (yeast)	1.9242	3	1	3	2.4505	3	1	3	1.8641	3	1	3	0.3453	3	1	3	0.4243	3	1	3	5.7753	4	3	2
208768	Sde2	SDE2 telomere maintenance homolog (S. pombe)	1.9152	1	1	1	2.5012	1	1	1	0.7	1	1	1	4.1305	1	1	1	17.1466	1	1	1	20.8387	3	3	3
52123	Agpat5	1-acylglycerol-3-phosphate O-acyltransferase 5 (lysophosphatidic acid acyltransferase, epsilon)	1.9068	1	1	1	2.3182	2	2	1	1.969	5	5	3	0.1091	1	1	1	0.1118	2	2	1	5.6972	2	2	1
110175	Ggct	gamma-glutamyl cyclotransferase	1.8966	1	1	1	0	0	0	0	0.7311	2	2	1	0.5017	1	1	1	1.3831	2	2	1	6.6691	2	2	2
74140	Tm9sf1	transmembrane 9 superfamily member 1	1.8853	1	1	1	0.4791	3	3	2	1.0512	1	1	1	0.8436	1	1	1	1.5184	1	1	1	7.9267	4	0	4
14470	Rabac1	Rab acceptor 1 (prenylated)	1.8506	1	1	1	0.7938	1	1	1	0	0	0	0	0	0	0	0	0	0	0	0	6.5343	2	2	2
67270	Mrpl42	mitochondrial ribosomal protein L42	1.8443	1	1	1	0.6733	1	1	1	3.3229	1	1	1	1.4122	1	1	1	1.5361	1	1	1	32.5499	1	1	1
214489	BC003965	cDNA sequence BC003965	1.8432	1	1	1	0.3446	1	1	1	0.2066	1	1	0	0	0	0	0	0	0	0	0	8.8494	6	0	6
14628	Ostm1	osteopetrosis associated transmembrane protein 1	1.8027	1	1	1	1.3869	1	1	1	0.5222	1	1	1	0.1118	1	1	1	0	0	0	0	4.2769	6	6	6
234542	Rtbdn	retbindin	1.7992	1	1	0	1.0432	1	1	0	0.555	1	1	0	0	0	0	0	0	0	0	0	5.1891	4	0	4
66256	Ssr2	signal sequence receptor, beta	1.7863	1	1	1	0.5103	1	1	1	0.7046	1	1	1	0.8181	1	1	1	0	0	0	0	5.1891	4	0	4
66676	Tmed7	transmembrane emp24 protein transport domain containing 7	1.7627	1	1	1	2.7219	1	1	1	2.0095	2	2	2	5.2124	2	2	2	3.9142	2	2	2	7.4355	3	3	2
225010	Lclat1	lysocardiolipin acyltransferase 1	1.7583	1	1	1	0.7354	1	1	1	1.6607	1	1	1	0.2956	2	2	1	0.0403	1	1	1	7.9407	18	18	15
53334	Gosr1	golgi SNAP receptor complex member 1	1.7524	1	1	1	1.8237	3	3	1	1.6552	1	1	1	0.6378	1	1	0	0.4963	1	1	0	2.2408	2	0	2
15473	Hrsp12	heat-responsive protein 12	1.75	1	1	1	1.2391	1	1	1	1.6529	1	1	1	0	0	0	0	0	0	0	0	12.2891	6	6	5
56420	Ppp4c	protein phosphatase 4, catalytic subunit	1.7126	2	1	2	1.8347	2	1	2	1.1968	2	1	1	3.7251	4	3	4	2.2996	3	2	3	2.4451	7	7	4
231571	Rpap2	RNA polymerase II associated protein 2	1.7077	1	1	1	1.4212	1	1	1	1.3515	1	1	1	0.3443	2	2	2	0.1838	2	2	2	4.2579	9	9	8
100126824	Sco2	SCO cytochrome oxidase deficient homolog 2 (yeast)	1.7062	1	1	1	2.6395	2	2	2	1.9533	2	2	1	4.6507	3	3	2	3.138	2	2	2	17.6765	4	0	3
268481	Krt222	keratin 222	1.6789	1	1	1	0.4988	1	1	1	1.6125	1	1	1	0.2267	1	1	1	0.104	1	1	1	8.3832	3	3	3
57441	Gmnn	geminin	1.6751	1	1	0	0	0	0	0	0	0	0	0	0.2918	1	1	1	0.0415	1	1	1	7.5216	4	4	4
14360	Fyn	Fyn proto-oncogene	1.6727	4	1	4	1.4519	5	2	4	1.3457	3	0	3	0.8766	6	3	4	2.108	8	4	8	13.206	7	0	7
15162	Hck	hemopoietic cell kinase	1.6727	4	1	3	1.7741	4	1	4	1.6041	4	1	3	1.1093	4	1	3	2.1661	4	1	4	13.206	7	0	7
114585	D17H6S53E	DNA segment, Chr 17, human D6S53E	1.6674	1	1	1	0	0	0	0	0	0	0	0	0.0163	1	1	1	0.1071	1	1	0	6.6396	22	10	22
68991	Ssu72	Ssu72 RNA polymerase II CTD phosphatase homolog (yeast)	1.6636	1	1	1	0.3942	1	1	1	1.0898	1	1	1	0.9264	1	1	1	0.5423	1	1	1	5.2649	3	3	3
67381	Med4	mediator of RNA polymerase II transcription, subunit 4 homolog (yeast)	1.6619	1	1	1	2.1052	1	1	1	1.5104	1	1	1	0.0981	1	1	1	0	0	0	0	7.5032	19	19	16
19341	Rab4a	RAB4A, member RAS oncogene family	1.6539	1	1	1	0	0	0	0	1.2063	1	1	1	0.8356	2	1	0	1.1449	1	0	1	20.9198	31	30	29
100040591	Kcnj13	potassium inwardly-rectifying channel, subfamily J, member 13	1.6535	1	1	0	0	0	0	0	0	0	0	0	0	0	0	0	0	0	0	0	8.363	3	0	3
68209	Rnaseh2c	ribonuclease H2, subunit C	1.6389	1	1	1	2.5227	1	1	1	0	0	0	0	2.2352	2	2	2	0.827	2	2	1	8.363	3	0	3
108705	Pttg1ip	pituitary tumor-transforming 1 interacting protein	1.6338	1	1	1	0.9061	1	1	1	1.5432	1	1	1	2.8064	1	1	1	0.9723	1	1	1	8.363	3	0	3
19012	Ppap2a	phosphatidic acid phosphatase type 2A	1.6247	1	1	1	0	0	0	0	0.8699	1	1	1	0.9637	1	1	1	1.0053	2	2	1	1.1695	1	1	0
67222	Srfbp1	serum response factor binding protein 1	1.6175	1	1	1	2.4112	2	2	1	0.9912	1	1	0	0.6671	2	2	1	0.5836	2	2	1	4.5577	6	6	5
100502736	Gm19345	predicted gene, 19345	1.587	1	1	0	0	0	0	0	0	0	0	0	0	0	0	0	0	0	0	0	8.3294	32	31	26
227102	Ormdl1	ORM1-like 1 (S. cerevisiae)	1.5775	1	1	0	0.7205	1	1	1	0.5696	1	1	1	0.3652	1	1	1	1.4808	1	1	1	13.1972	3	3	2
211578	Mrgprd	MAS-related GPR, member D	1.5665	1	1	1	1.7226	1	1	1	2.3241	1	1	1	1.2283	1	1	1	1.7593	1	1	1	16.9356	9	9	9
50918	Myadm	myeloid-associated differentiation marker	1.5658	1	1	1	0.4522	1	1	1	1.8945	2	2	2	0.9628	2	2	2	1.615	2	2	2	6.5802	12	12	12
50997	Mpp2	membrane protein, palmitoylated 2 (MAGUK p55 subfamily member 2)	1.5326	1	1	1	0	0	0	0	0	0	0	0	0	0	0	0	0	0	0	0	24.3418	2	0	2
15288	Hmbs	hydroxymethylbilane synthase	1.5074	2	1	2	0.3871	3	2	3	1.3996	2	1	1	0	0	0	0	0.4431	1	1	1	6.1443	14	12	12
216821	Tmem11	transmembrane protein 11	1.5043	1	1	0	0.6606	1	1	1	0.521	1	1	0	0.8672	1	1	1	0.9975	1	1	1	5.6087	5	5	5
13852	Stx2	syntaxin 2	1.5017	1	1	1	0	0	0	0	0.0588	1	1	1	1.9548	1	1	1	1.0729	1	1	0	8.9933	28	27	25
66556	Drap1	Dr1 associated protein 1 (negative cofactor 2 alpha)	1.4869	1	1	1	0.1968	1	1	1	6.2567	1	1	1	2.2785	1	1	1	0.4313	1	1	1	4.8221	7	7	7
66629	Golph3	golgi phosphoprotein 3	1.4778	1	1	1	0.9394	1	1	1	0.6397	3	2	2	1.4406	4	3	4	1.5923	3	2	3	9.6937	5	3	5
213272	Txndc2	thioredoxin domain containing 2 (spermatozoa)	1.4702	1	1	0	0	0	0	0	0	0	0	0	0	0	0	0	0	0	0	0	9.7352	5	5	5
56226	Espn	espin	1.4679	1	1	1	1.1095	1	1	0	0.329	1	1	0	1.7418	1	1	1	0.5618	1	1	0	5.9369	11	11	9
27413	Abcb11	ATP-binding cassette, sub-family B (MDR/TAP), member 11	1.4508	1	1	1	0.7878	1	1	1	0.9276	1	1	1	0.6769	1	1	1	0.807	2	2	1	8.1107	13	4	13
17718	ND3	NADH dehydrogenase subunit 3	1.4382	1	1	1	2.4079	1	1	1	1.7094	1	1	1	1.8988	1	1	1	1.9849	1	1	1	6.7519	10	10	9
12460	Ccs	copper chaperone for superoxide dismutase	1.4278	1	1	1	4.3982	3	3	2	3.4675	3	3	2	1.6556	3	3	3	2.1767	3	3	2	4.0096	5	5	4
229517	Slc25a44	solute carrier family 25, member 44	1.4272	1	1	1	0	0	0	0	0	0	0	0	0.1395	1	1	0	0	0	0	0	29.6781	7	7	7
280408	Rilp	Rab interacting lysosomal protein	1.4207	1	1	0	0	0	0	0	0	0	0	0	0.6523	1	1	0	0.4259	1	1	0	7.5069	11	11	10
226999	Slc9a2	solute carrier family 9 (sodium/hydrogen exchanger), member 2	1.4116	1	1	1	0.8165	1	1	1	1.2701	1	1	1	0.678	1	1	1	0.7616	1	1	1	3.7104	9	9	9
67196	Ube2t	ubiquitin-conjugating enzyme E2T (putative)	1.4115	2	1	2	0.6997	1	0	1	3.4154	1	0	1	0.577	1	0	1	3.0428	1	0	1	4.4168	11	11	9
70078	Nol7	nucleolar protein 7	1.4063	1	1	1	1.8176	2	2	2	2.1056	1	1	1	1.7546	1	1	1	1.2317	1	1	1	3.2396	6	6	6
23959	Nt5e	5' nucleotidase, ecto	1.394	1	1	1	0	0	0	0	0.5227	2	2	2	0.0573	1	1	1	0.0608	2	2	1	13.0676	6	6	5
14672	Gna11	guanine nucleotide binding protein, alpha 11	1.364	5	1	4	1.9436	7	2	6	1.7229	6	3	4	1.0857	4	1	3	0.7481	6	4	5	8.6558	25	24	25
56488	Nxt1	NTF2-related export protein 1	1.3578	2	1	2	1.1514	2	1	2	1.7922	2	1	2	1.2717	2	1	2	1.2891	2	1	2	10.5935	5	5	4
66552	Sppl2a	signal peptide peptidase like 2A	1.3496	1	1	1	1.1887	1	1	1	1.1482	1	1	1	0.8697	2	2	1	0.659	1	1	1	6.0857	9	0	9
19895	Rpia	ribose 5-phosphate isomerase A	1.3452	1	1	1	0.6554	1	1	1	1.2706	1	1	1	0	0	0	0	0	0	0	0	19.0605	3	0	3
70425	Csnk1g3	casein kinase 1, gamma 3	1.3379	7	1	5	1.1582	7	2	5	0.5281	6	1	5	0.6512	3	1	3	0.7279	4	1	3	10.1653	15	15	14
94280	Sfxn3	sideroflexin 3	1.3341	1	1	1	0.8578	1	1	1	0.7016	1	1	0	0.0461	1	1	1	0	0	0	0	6.3916	3	0	3
24030	Mrps12	mitochondrial ribosomal protein S12	1.317	1	1	1	0	0	0	0	0.5538	1	1	0	1.0286	1	1	1	1.8644	1	1	1	6.3916	3	0	3
12175	Bnip2	BCL2/adenovirus E1B interacting protein 2	1.3169	1	1	1	1.5773	2	2	1	1.0335	1	1	1	0.514	2	2	1	0.4547	1	1	1	3.9173	21	18	17
66074	Tmem167	transmembrane protein 167	1.2797	1	1	1	1.3595	1	1	1	0.842	1	1	1	0	0	0	0	3.1501	1	1	1	0	0	0	0
244486	Adam29	a disintegrin and metallopeptidase domain 29	1.2719	1	1	0	0	0	0	0	1.5818	1	1	0	1.5516	1	1	1	1.5983	1	1	0	1.2252	3	3	3
67892	Coa6	cytochrome c oxidase assembly factor 6	1.261	1	1	1	2.6119	2	2	1	2.1799	2	2	1	0.9827	1	1	1	1.4606	1	1	1	3.4083	3	3	1
171210	Acot2	acyl-CoA thioesterase 2	1.2553	4	1	3	0.7632	2	1	2	0.7655	5	1	3	0.2506	2	2	1	0.093	1	1	1	2.2555	1	1	1
12751	Tpp1	tripeptidyl peptidase I	1.2547	1	1	0	0.6619	2	2	1	1.1535	2	2	1	1.539	2	2	1	1.8366	2	2	2	15.5495	3	2	3
23924	Katna1	katanin p60 (ATPase-containing) subunit A1	1.2424	1	1	1	1.5335	3	3	2	0.0262	1	1	0	0	0	0	0	0	0	0	0	10.0842	18	18	16
18749	Prkacb	protein kinase, cAMP dependent, catalytic, beta	1.2379	6	1	5	1.184	4	1	3	2.2375	7	2	4	1.9406	7	2	6	2.4762	5	1	2	6.4578	10	10	9
69076	Triap1	TP53 regulated inhibitor of apoptosis 1	1.2334	1	1	1	2.0315	2	2	2	0.6931	1	1	1	1.6998	2	2	2	1.7354	2	2	2	1.0068	2	2	2
78825	Desi2	desumoylating isopeptidase 2	1.2311	1	1	1	0.3909	1	1	1	1.1918	1	1	1	0.4625	1	1	1	0.2562	1	1	1	4.5525	16	16	15
321003	Xpnpep3	X-prolyl aminopeptidase (aminopeptidase P) 3, putative	1.2205	1	1	1	0.9483	3	3	2	1.2719	2	2	2	0.4002	2	2	1	0.1049	1	1	0	7.6937	41	41	36
382062	AB124611	cDNA sequence AB124611	1.2174	1	1	1	2.289	1	1	1	0.6682	1	1	1	1.3173	1	1	1	2.4016	1	1	1	11.1729	8	6	7
170625	Snx18	sorting nexin 18	1.2014	1	1	1	0	0	0	0	0	0	0	0	0	0	0	0	0	0	0	0	9.3581	35	34	30
117146	Ube3b	ubiquitin protein ligase E3B	1.194	1	1	0	0.6684	1	1	0	0.0099	1	1	1	0	0	0	0	0	0	0	0	8.0954	2	2	2
80876	Ifitm2	interferon induced transmembrane protein 2	1.1848	1	1	1	0.3231	2	1	1	0.2335	1	1	1	2.5792	1	1	1	1.3199	1	1	1	10.4031	17	16	15
26384	Gnpda1	glucosamine-6-phosphate deaminase 1	1.1763	2	1	2	1.0931	2	1	2	1.5857	2	1	2	0.1744	1	1	1	0.5195	2	1	2	0	0	0	0
68097	Dynll2	dynein light chain LC8-type 2	1.175	2	1	2	2.2015	2	1	2	1.8299	2	1	2	5.8853	2	1	2	5.96	2	1	2	21.4181	5	5	5
22680	Zfp207	zinc finger protein 207	1.1567	1	1	1	1.3286	2	2	1	1.3929	2	2	1	1.7857	1	1	1	3.5809	1	1	0	7.94	1	0	1
16792	Laptm5	lysosomal-associated protein transmembrane 5	1.1494	1	1	1	0	0	0	0	0	0	0	0	0.5699	1	1	1	0.2133	1	1	1	3.4453	1	0	1
66234	Sc4mol	sterol-C4-methyl oxidase-like	1.1433	1	1	1	1.5492	1	1	1	1.2432	1	1	1	0.8232	1	1	1	0	0	0	0	7.005	16	16	13
241850	Abhd16b	abhydrolase domain containing 16B	1.1419	1	1	0	0	0	0	0	1.0786	1	1	0	0	0	0	0	0	0	0	0	3.8824	18	18	12
116891	Derl2	Der1-like domain family, member 2	1.1349	2	1	1	1.4448	2	1	1	0.9373	2	1	1	0.8539	2	1	1	0.5368	1	0	1	8.3097	2	0	2
19358	Rad23a	RAD23a homolog (S. cerevisiae)	1.1245	3	1	1	1.3559	2	0	2	1.5777	3	1	1	1.5715	3	1	2	1.3598	2	0	1	0.7999	1	1	0
12518	Cd79a	CD79A antigen (immunoglobulin-associated alpha)	1.1217	1	1	0	0	0	0	0	0.8776	1	1	0	0	0	0	0	0	0	0	0	12.6177	3	3	3
382620	Tmed8	transmembrane emp24 domain containing 8	1.092	1	1	1	0.5459	1	1	1	0.0608	1	1	1	0.1089	1	1	0	0.2063	1	1	1	8.7233	19	18	16
26419	Mapk8	mitogen-activated protein kinase 8	1.0862	3	1	1	0.6825	3	1	1	1.2636	2	1	1	0.1346	2	1	1	0	0	0	0	9.6422	1	0	1
56695	Pnkd	paroxysmal nonkinesiogenic dyskinesia	1.0736	2	1	2	0.7561	2	1	2	0.4826	1	0	1	0.389	1	0	1	0.3853	2	1	2	4.1739	6	6	4
246257	Ovca2	candidate tumor suppressor in ovarian cancer 2	1.0704	1	1	0	0	0	0	0	0	0	0	0	0	0	0	0	0	0	0	0	7.946	11	11	10
69551	2310022B05Rik	RIKEN cDNA 2310022B05 gene	1.0656	1	1	1	0.6116	1	1	1	0.2972	1	1	1	0.5129	1	1	1	0	0	0	0	13.1964	12	12	10
56322	Timm22	translocase of inner mitochondrial membrane 22	1.0627	1	1	1	1.722	1	1	1	0.7668	1	1	1	0.2457	1	1	1	0.2844	1	1	1	6.6461	17	17	16
22193	Ube2e3	ubiquitin-conjugating enzyme E2E 3	1.0575	3	1	3	1.3868	3	1	3	0.6365	2	1	2	1.7012	3	1	3	1.9933	2	0	2	2.3445	6	6	5
67976	Trabd	TraB domain containing	1.0434	1	1	1	0.6763	1	1	1	0.3818	1	1	1	0	0	0	0	0	0	0	0	4.1713	3	3	3
54204	1-Sep	septin 1	1.0331	1	1	0	1.3602	2	2	1	0	0	0	0	0	0	0	0	0	0	0	0	6.873	4	4	4
78733	Troap	trophinin associated protein	0.9966	1	1	1	0.7076	1	1	1	1.3744	1	1	1	1.4208	1	1	0	1.2415	1	1	1	2.6055	11	11	10
67967	Pold3	polymerase (DNA-directed), delta 3, accessory subunit	0.9957	1	1	1	0	0	0	0	0.9405	1	1	1	0.0885	2	2	2	0	0	0	0	5.5924	12	12	10
28169	Agpat3	1-acylglycerol-3-phosphate O-acyltransferase 3	0.9944	1	1	1	0.5797	1	1	1	1.06	2	2	2	0.0739	1	1	1	0	0	0	0	3.4409	9	9	9
66536	Nipsnap3b	nipsnap homolog 3B (C. elegans)	0.9913	2	1	2	1.2447	2	1	2	0.9419	3	2	2	0.0628	1	1	0	0.6237	2	2	1	6.2353	3	3	3
66964	Golt1b	golgi transport 1 homolog B (S. cerevisiae)	0.9878	1	1	1	0.4801	1	1	1	0.2478	1	1	1	1.8932	1	1	0	0	0	0	0	3.4815	3	3	3
68002	1110058L19Rik	RIKEN cDNA 1110058L19 gene	0.9873	1	1	1	1.175	1	1	1	0.8487	1	1	1	1.5596	1	1	1	1.9864	1	1	1	3.8415	10	10	10
56700	0610031J06Rik	RIKEN cDNA 0610031J06 gene	0.9854	1	1	1	0	0	0	0	0.7216	1	1	0	1.22	1	1	1	3.3544	1	1	1	13.5276	12	12	10
545893	Mansc4	MANSC domain containing 4	0.9724	1	1	0	0	0	0	0	0	0	0	0	0	0	0	0	0	0	0	0	4.7664	65	63	57
16822	Lcp2	lymphocyte cytosolic protein 2	0.9647	1	1	1	0.3077	2	2	2	0.7992	1	1	1	0.2332	2	2	2	0.675	3	3	3	5.8575	5	5	5
30791	Slc39a1	solute carrier family 39 (zinc transporter), member 1	0.9632	1	1	1	0	0	0	0	0.0196	1	1	0	0.9245	1	1	1	0.8804	1	1	1	9.3161	7	7	7
277496	4930526D03Rik	RIKEN cDNA 4930526D03 gene	0.9442	1	1	0	0	0	0	0	0	0	0	0	0	0	0	0	0	0	0	0	3.684	2	0	2
67862	2310033P09Rik	RIKEN cDNA 2310033P09 gene	0.944	1	1	1	0.6285	1	1	1	0.7426	1	1	1	0.3809	2	2	2	0	0	0	0	8.6474	3	3	2
56214	Scamp4	secretory carrier membrane protein 4	0.9422	1	1	1	0	0	0	0	0.3521	1	1	0	0	0	0	0	0.284	1	1	1	3.684	2	0	2
56205	Ensa	endosulfine alpha	0.934	2	1	2	1.1475	2	1	2	0.7546	2	1	2	2.0605	2	1	2	2.7832	2	1	1	2.6312	1	0	1
66340	Psenen	presenilin enhancer 2 homolog (C. elegans)	0.9327	1	1	1	2.5103	1	1	1	1.8267	1	1	1	4.5237	1	1	1	5.5399	1	1	1	2.2268	3	3	2
328110	Prpf39	PRP39 pre-mRNA processing factor 39 homolog (yeast)	0.9247	1	1	1	0	0	0	0	5.4884	1	1	1	0.16	2	2	1	0.0318	1	1	1	5.3019	6	0	6
73833	Fam98c	family with sequence similarity 98, member C	0.9244	1	1	1	0.9766	1	1	1	0.3099	1	1	1	0	0	0	0	0	0	0	0	5.3019	6	0	6
11983	Atpif1	ATPase inhibitory factor 1	0.9207	1	1	1	0.2051	1	1	1	1.0586	1	1	1	0.0432	1	1	1	0	0	0	0	5.6342	7	7	6
14731	Gpaa1	GPI anchor attachment protein 1	0.9206	1	1	1	0.448	1	1	1	0.61	2	2	2	0	0	0	0	0.3547	1	1	1	7.9434	17	17	16
116733	Vps4a	vacuolar protein sorting 4a (yeast)	0.9152	3	1	2	1.0902	4	3	4	0.6123	3	2	3	1.5114	5	3	4	1.2259	5	3	3	5.4217	9	0	9
67669	l7Rn6	lethal, Chr 7, Rinchik 6	0.9102	1	1	1	0.8812	1	1	1	0.6771	1	1	1	0.6675	1	1	1	0.6685	1	1	1	1.5936	1	1	1
110157	Raf1	v-raf-leukemia viral oncogene 1	0.9031	3	1	3	1.3915	5	3	5	1.156	3	1	3	0.8604	4	1	3	0.6317	4	1	4	2.7981	10	10	9
26895	Cops7b	COP9 (constitutive photomorphogenic) homolog, subunit 7b (Arabidopsis thaliana)	0.9017	1	1	1	2.3102	2	2	2	0.9956	1	1	1	2.2683	2	2	2	1.811	3	3	2	16.0062	3	3	2
66641	Sike1	suppressor of IKBKE 1	0.896	1	1	1	0	0	0	0	0	0	0	0	0.0919	1	1	1	0.4543	1	1	1	5.7835	4	4	3
433759	Hdac1	histone deacetylase 1	0.8937	3	1	2	1.2815	5	3	4	1.0232	4	2	3	1.141	4	2	3	2.2684	6	4	4	3.6699	4	3	4
381903	Alg8	asparagine-linked glycosylation 8 (alpha-1,3-glucosyltransferase)	0.8895	1	1	1	1.45	1	1	1	2.0343	1	1	1	0.781	1	1	1	1.9157	1	1	1	9.0026	8	1	8
105847	Lmf2	lipase maturation factor 2	0.8862	1	1	1	0.7466	1	1	1	0.6755	1	1	1	0.356	1	1	1	0.3206	1	1	1	8.9503	7	0	7
70652	Tmem144	transmembrane protein 144	0.8859	1	1	1	1.5394	1	1	1	0.6029	1	1	1	0.5403	1	1	1	0.5375	1	1	1	14.994	8	8	8
72836	Pot1b	protection of telomeres 1B	0.8846	1	1	1	0.1129	1	1	1	1.0272	1	1	1	0.1608	1	1	0	0.3147	1	1	0	11.7126	11	11	11
67870	Enoph1	enolase-phosphatase 1	0.8823	1	1	1	2.2601	1	1	1	1.7028	1	1	1	2.8242	1	1	1	2.4019	1	1	1	5.1253	9	9	7
20843	Stag2	stromal antigen 2	0.8804	9	1	9	0.3987	8	1	7	0.8736	10	1	8	0.4802	7	1	4	0.0921	4	0	3	3.8535	17	17	14
72429	Dnajc25	DnaJ (Hsp40) homolog, subfamily C, member 25	0.8755	1	1	1	0	0	0	0	0	0	0	0	0	0	0	0	0	0	0	0	2.1348	3	1	3
16646	Kpna1	karyopherin (importin) alpha 1	0.8744	5	1	5	1.0107	4	1	4	1.1177	3	0	3	2.6471	3	1	3	2.4984	3	1	3	6.846	10	10	10
110651	Rps6ka3	ribosomal protein S6 kinase polypeptide 3	0.8675	5	1	5	0.7221	7	3	5	1.0665	7	3	5	0.2977	4	1	3	0.3129	4	1	4	0	0	0	0
72399	Brap	BRCA1 associated protein	0.8646	1	1	1	1.7707	3	3	2	0.715	2	2	2	0.5381	2	2	2	0.4328	2	2	2	0	0	0	0
381629	Atraid	all-trans retinoic acid induced differentiation factor	0.8629	1	1	0	0	0	0	0	0	0	0	0	0	0	0	0	0	0	0	0	3.5539	5	5	5
19821	Rnf2	ring finger protein 2	0.8602	2	1	2	1.1063	2	2	2	0.5732	2	1	2	0.4944	1	1	1	0.0519	1	1	1	5.9672	5	5	5
69786	Tprkb	Tp53rk binding protein	0.8515	1	1	1	0.2497	1	1	1	0.8043	1	1	1	0	0	0	0	0	0	0	0	4.5928	2	2	2
67549	Gpr89	G protein-coupled receptor 89	0.8473	1	1	1	0.4905	3	3	3	1.1986	3	3	3	0.0297	1	1	1	0	0	0	0	4.3651	6	6	4
14299	Ncs1	neuronal calcium sensor 1	0.8425	1	1	1	0.4991	2	2	2	0.4083	2	2	1	0.468	2	2	1	0.176	1	1	1	2.0567	1	1	1
99375	Cul4a	cullin 4A	0.8405	7	1	6	0.6339	5	0	5	0.914	5	1	4	0.363	5	1	3	0.1567	2	0	1	4.5245	14	14	14
66162	Bola2	bolA-like 2 (E. coli)	0.8366	1	1	1	0.6781	1	1	1	0.935	1	1	1	1.3973	2	2	1	2.9816	2	2	2	0	0	0	0
55935	Fnbp4	formin binding protein 4	0.8227	1	1	1	0.2228	1	1	1	0.17	1	1	1	0.0202	1	1	1	0.1422	2	2	2	6.4134	14	13	13
228859	Fitm2	fat storage-inducing transmembrane protein 2	0.8186	1	1	1	0.4869	1	1	1	1.0365	1	1	1	0.7631	1	1	1	1.1959	1	1	1	15.1707	5	5	4
69207	Srsf11	serine/arginine-rich splicing factor 11	0.8168	1	1	1	0.5746	2	2	2	1.201	2	2	2	2.5089	4	4	3	3.923	3	3	2	5.6292	6	3	5
108907	Nusap1	nucleolar and spindle associated protein 1	0.8114	1	1	1	0.5382	1	1	1	0.7663	1	1	1	0.2004	2	2	1	0.9546	1	1	1	8.6884	15	0	14
67998	Fam134c	family with sequence similarity 134, member C	0.8102	1	1	1	0	0	0	0	0.7652	1	1	1	1.2154	1	1	1	0	0	0	0	12.9549	9	5	9
67101	2310039H08Rik	RIKEN cDNA 2310039H08 gene	0.8083	1	1	1	0	0	0	0	0	0	0	0	0.3115	1	1	1	0	0	0	0	1.9651	11	11	9
74091	Npl	N-acetylneuraminate pyruvate lyase	0.8041	1	1	1	0.3603	1	1	0	1.1766	1	1	1	0	0	0	0	0	0	0	0	4.9982	2	2	2
69576	Smco1	single-pass membrane protein with coiled-coil domains 1	0.7923	1	1	1	0.4811	1	1	1	0	0	0	0	0	0	0	0	0.4269	1	1	1	7.3328	7	7	6
66840	Wdr45b	WD repeat domain 45B	0.7898	1	1	0	1.3072	2	2	1	0.1372	1	1	0	1.0479	2	2	2	0.7115	1	1	1	8.2677	37	37	33
59310	Myl10	myosin, light chain 10, regulatory	0.7866	1	1	1	1.5317	2	2	1	1.4405	1	1	1	0.579	1	1	1	0.8032	1	1	1	2.1728	5	5	5
72003	Synpr	synaptoporin	0.7858	1	1	0	0.731	1	1	1	0	0	0	0	0	0	0	0	0	0	0	0	3.2143	1	0	1
76108	Rap2a	RAS related protein 2a	0.7732	4	1	4	2.3112	5	2	5	1.3523	5	2	5	4.228	4	1	4	5.7874	3	0	3	8.0531	9	9	8
69660	Tmbim1	transmembrane BAX inhibitor motif containing 1	0.7704	1	1	1	0.5389	1	1	1	0.9085	1	1	1	0.6042	1	1	1	0	0	0	0	8.2263	14	13	14
19697	Rela	v-rel reticuloendotheliosis viral oncogene homolog A (avian)	0.7674	1	1	1	0.82	3	3	2	0.255	3	3	3	0.3433	3	3	2	0.4853	2	2	2	6.0678	12	12	10
67774	Loh12cr1	loss of heterozygosity, 12, chromosomal region 1 homolog (human)	0.7655	1	1	1	0.1174	1	1	1	0.4043	2	2	2	0.2565	1	1	1	0.283	1	1	1	7.1418	3	3	3
23845	Clec5a	C-type lectin domain family 5, member a	0.7591	1	1	1	0.2485	1	1	1	0.3464	1	1	1	0.294	1	1	1	1.2403	1	1	1	7.7496	17	17	16
68475	Ssna1	Sjogren's syndrome nuclear autoantigen 1	0.7501	1	1	1	0.7483	2	2	2	0.2332	1	1	1	0.4547	1	1	1	0	0	0	0	14.4146	8	8	8
67993	Nudt12	nudix (nucleoside diphosphate linked moiety X)-type motif 12	0.7451	1	1	0	0	0	0	0	0.7038	1	1	0	0	0	0	0	0.7267	1	1	0	5.896	35	35	32
217370	BC017643	cDNA sequence BC017643	0.7447	1	1	1	0.7931	1	1	1	3.2965	2	2	1	6.2214	2	2	2	6.2431	2	2	2	7.1242	7	1	7
12729	Clns1a	chloride channel, nucleotide-sensitive, 1A	0.7393	1	1	1	1.1324	2	2	2	1.128	1	1	1	2.2839	2	2	2	0.947	1	1	1	5.036	1	1	1
22670	Trim26	tripartite motif-containing 26	0.7323	1	1	0	0.1419	1	1	0	0.6916	1	1	0	0	0	0	0	0.0236	1	1	1	0.2272	1	1	1
12912	Creb1	cAMP responsive element binding protein 1	0.7318	2	1	0	1.0235	2	1	2	1.3355	3	2	2	1.22	2	0	1	0.3105	1	0	1	5.202	2	2	2
19165	Psen2	presenilin 2	0.7318	2	1	2	0.9491	3	2	3	0.7231	1	0	1	0.9405	2	1	2	2.4901	2	1	2	8.7826	4	4	3
56554	Raet1d	retinoic acid early transcript delta	0.7289	2	1	2	0.0412	1	0	1	0.0868	1	0	1	2.9799	2	1	2	1.0418	3	1	2	8.1793	18	18	16
76478	Haus8	4HAUS augmin-like complex, subunit 8	0.7216	1	1	1	0.0745	1	1	0	0.0942	1	1	0	1.0847	4	4	3	1.2842	4	4	3	5.361	15	15	13
14020	Evi5	ecotropic viral integration site 5	0.7188	1	1	0	0	0	0	0	0	0	0	0	0	0	0	0	0.282	1	1	1	0.9204	1	1	1
100504234	Ccdc170	coiled-coil domain containing 170	0.7187	1	1	0	0	0	0	0	0	0	0	0	0	0	0	0	0	0	0	0	12.236	14	14	9
66194	Pycrl	pyrroline-5-carboxylate reductase-like	0.7173	1	1	1	0.6354	1	1	1	0.7024	1	1	1	3.1722	3	3	2	2.2054	1	1	1	6.5182	7	7	5
67371	Gtf3c6	general transcription factor IIIC, polypeptide 6, alpha	0.7172	1	1	0	0	0	0	0	0	0	0	0	0	0	0	0	0	0	0	0	2.0023	9	9	8
76497	Ppp1r11	protein phosphatase 1, regulatory (inhibitor) subunit 11	0.7166	1	1	0	0.1797	1	1	1	0.6508	1	1	0	1.5577	1	1	1	1.4576	1	1	1	39.7233	1	0	1
72590	Ppme1	protein phosphatase methylesterase 1	0.7024	1	1	1	0	0	0	0	0	0	0	0	0.3406	1	1	1	0.6427	1	1	1	0.7883	6	6	5
101966	D8Ertd738e	DNA segment, Chr 8, ERATO Doi 738, expressed	0.6984	1	1	1	0.5741	1	1	1	1.6873	1	1	1	1.9004	2	2	2	0.6025	2	2	2	7.1534	7	7	5
16000	Igf1	insulin-like growth factor 1	0.6951	1	1	1	1.4467	1	1	1	0.3513	1	1	1	5.1323	1	1	1	3.5657	1	1	1	3.3023	1	1	1
68472	Tmem126b	transmembrane protein 126B	0.6944	1	1	1	39.0508	2	2	2	11.9204	2	2	2	1.8999	2	2	1	0.3705	1	1	1	5.6287	12	12	9
68250	Fam96a	family with sequence similarity 96, member A	0.6898	1	1	1	0.2162	1	1	1	0.6515	1	1	1	0.2046	1	1	0	0	0	0	0	3.7144	15	15	12
212531	Sh3bgrl2	SH3 domain binding glutamic acid-rich protein like 2	0.6793	1	1	1	0.6848	1	1	1	0	0	0	0	0	0	0	0	0	0	0	0	22.0039	1	0	1
106512	Gpsm3	G-protein signalling modulator 3 (AGS3-like, C. elegans)	0.6793	1	1	1	1.1625	1	1	1	0	1	1	1	0.9174	2	2	1	1.8351	1	1	0	12.4132	10	10	10
21927	Tnfaip1	tumor necrosis factor, alpha-induced protein 1 (endothelial)	0.6712	3	1	1	0.0335	1	0	0	0.4144	2	0	2	1.0029	3	1	2	0.2037	3	2	3	7.6313	26	19	26
208194	Exog	endo/exonuclease (5'-3'), endonuclease G-like	0.67	1	1	1	1.3142	2	2	2	0.1173	1	1	0	0	0	0	0	0	0	0	0	14.0368	10	6	7
15116	Has1	hyaluronan synthase1	0.6638	1	1	1	0.2421	1	1	1	0	0	0	0	0	0	0	0	0	0	0	0	3.9134	1	1	1
77744	Bora	bora, aurora kinase A activator	0.6594	1	1	1	0.6602	1	1	1	0.203	1	1	1	0.9073	2	2	1	0.0343	1	1	1	8.3051	15	0	14
69757	Leng1	leukocyte receptor cluster (LRC) member 1	0.6514	1	1	1	0	0	0	0	0.6152	1	1	1	0.5984	1	1	0	0	0	0	0	6.4726	5	5	5
53598	Dctn3	dynactin 3	0.6458	1	1	0	1.6627	3	3	1	0.5466	1	1	0	1.1137	1	1	0	1.1681	2	2	2	14.5253	13	7	13
66618	Snrnp27	small nuclear ribonucleoprotein 27 (U4/U6.U5)	0.6449	1	1	1	0.419	1	1	0	0.4262	1	1	1	3.2562	1	1	1	7.35	1	1	1	1.8708	2	2	2
18475	Pafah1b2	platelet-activating factor acetylhydrolase, isoform 1b, subunit 2	0.6443	1	1	1	4.0721	2	2	1	0.3037	1	1	1	0	0	0	0	0	0	0	0	4.0619	12	12	11
15278	Tfb2m	transcription factor B2, mitochondrial	0.6386	1	1	1	0.4287	2	2	2	0.5435	1	1	1	0	0	0	0	0	0	0	0	7.7292	16	12	15
66169	Tomm7	translocase of outer mitochondrial membrane 7 homolog (yeast)	0.637	1	1	1	0.5965	1	1	1	0.2118	1	1	1	1.0313	1	1	1	1.0256	1	1	1	7.3299	8	8	8
13057	Cyba	cytochrome b-245, alpha polypeptide	0.6368	1	1	1	0.6283	1	1	1	0.9879	1	1	1	0.2177	1	1	1	2.3083	1	1	1	4.3983	7	7	5
23950	Dnajb6	DnaJ (Hsp40) homolog, subfamily B, member 6	0.6334	2	1	1	0.6152	2	0	2	0.8093	3	1	3	1.2419	3	2	3	2.5431	3	1	2	8.6733	8	8	5
24068	Sra1	steroid receptor RNA activator 1	0.6332	1	1	1	0.4664	1	1	1	0.6885	1	1	1	0.9957	1	1	1	0.7616	2	2	1	8.9966	7	0	6
77644	C330007P06Rik	RIKEN cDNA C330007P06 gene	0.6308	1	1	1	0.4473	2	2	1	0.6351	1	1	1	0.2957	1	1	1	0.3625	1	1	1	1.4041	2	0	1
20524	Slc25a17	solute carrier family 25 (mitochondrial carrier, peroxisomal membrane protein), member 17	0.6304	1	1	1	0.3301	1	1	1	0.2894	1	1	1	0.38	1	1	1	0.4306	1	1	1	1.4041	2	0	1
75563	Dnali1	dynein, axonemal, light intermediate polypeptide 1	0.6277	1	1	0	0	0	0	0	0	0	0	0	0	0	0	0	0	0	0	0	2.4367	3	3	2
109161	Ube2q2	ubiquitin-conjugating enzyme E2Q (putative) 2	0.6277	3	1	2	0.5703	3	1	2	1.0215	3	1	3	1.9402	3	1	2	1.622	3	1	2	4.6128	5	5	5
69742	Tm2d2	TM2 domain containing 2	0.6271	1	1	1	0.3558	1	1	1	0.7015	1	1	1	0.5108	1	1	1	1.1809	1	1	1	5.6804	1	0	1
668661	2410002F23Rik	RIKEN cDNA 2410002F23 gene	0.6264	1	1	1	0.1485	1	1	0	0.1115	1	1	0	0	0	0	0	0	0	0	0	1.485	4	4	4
101568	Vrk3	vaccinia related kinase 3	0.6249	1	1	1	0.091	1	1	1	0.5907	2	2	1	0.3043	1	1	1	0	0	0	0	10.8123	20	20	18
14923	Guk1	guanylate kinase 1	0.6245	1	1	1	0.3114	1	1	1	0.4579	1	1	1	0.7186	1	1	1	0	0	0	0	0.7028	1	1	1
93730	Lztfl1	leucine zipper transcription factor-like 1	0.6237	1	1	1	0	0	0	0	0	0	0	0	0	0	0	0	5.5349	2	2	2	4.7163	22	22	21
18969	Pola2	polymerase (DNA directed), alpha 2	0.6212	1	1	0	0.9342	2	2	1	0.1747	2	2	1	1.1538	4	4	2	0.7552	2	2	0	22.0604	2	0	2
73711	Mvb12a	multivesicular body subunit 12A	0.62	1	1	1	0.9314	1	1	1	0.3005	1	1	1	0.3181	1	1	0	0.123	1	1	1	22.0604	2	0	2
219022	Ttc5	tetratricopeptide repeat domain 5	0.6146	1	1	1	0	0	0	0	0.1287	1	1	1	0.14	3	3	2	0.0772	3	3	1	12.647	8	8	7
110213	Tmbim6	transmembrane BAX inhibitor motif containing 6	0.6123	1	1	0	0.6944	1	1	0	0.7677	1	1	1	0	0	0	0	0.2392	1	1	1	6.265	6	6	6
66306	Fam53c	family with sequence similarity 53, member C	0.6104	1	1	0	0	0	0	0	0	0	0	0	0	0	0	0	0	0	0	0	1.3493	1	1	1
68106	Nt5c3b	5'-nucleotidase, cytosolic IIIB	0.6099	1	1	1	0.6585	1	1	1	0.3432	1	1	1	0	0	0	0	0	0	0	0	56.2448	3	2	3
230234	BC026590	cDNA sequence BC026590	0.6074	1	1	1	0.7328	1	1	0	0.3097	1	1	0	0.4772	1	1	1	0	0	0	0	2.9218	8	8	8
52202	Rbm34	RNA binding motif protein 34	0.6072	1	1	0	0	0	0	0	0	0	0	0	0	0	0	0	0.2494	1	1	1	3.6112	6	5	6
224432	Scaf4	SR-related CTD-associated factor 4	0.6062	2	1	2	0.442	1	0	1	0.3829	2	1	2	0.0288	1	0	1	0.3754	3	2	3	5.6391	45	45	40
13548	Dyrk1a	dual-specificity tyrosine-(Y)-phosphorylation regulated kinase 1a	0.6017	2	1	2	0.1721	1	0	1	0.4491	2	1	2	0.8679	2	2	2	0.2188	3	2	3	6.0247	4	0	4
72181	Nsun4	NOL1/NOP2/Sun domain family, member 4	0.5941	1	1	1	0.4761	1	1	1	0	0	0	0	0.483	1	1	1	0.2947	1	1	1	37.6326	1	0	1
66209	Inip	INTS3 and NABP interacting protein	0.5914	1	1	1	0	0	0	0	1.2266	1	1	1	0.7413	1	1	1	0.4339	1	1	1	10.0636	33	33	31
108654	Fam210a	family with sequence similarity 210, member A	0.576	1	1	0	0.7085	1	1	1	0	0	0	0	0	0	0	0	0.2718	1	1	1	3.6853	8	8	8
268591	Serpina5	serine (or cysteine) peptidase inhibitor, clade A, member 5	0.5718	1	1	0	0	0	0	0	0	0	0	0	0	0	0	0	0	0	0	0	10.0708	13	13	10
68241	Fam195a	family with sequence similarity 195, member A	0.5684	1	1	1	0.527	1	1	1	0.6172	1	1	1	1.2003	1	1	1	4.9067	2	2	2	7.5223	9	9	8
72555	Shisa9	shisa homolog 9 (Xenopus laevis)	0.5606	1	1	1	0	0	0	0	0.2618	1	1	1	0	0	0	0	0	0	0	0	5.8678	17	17	16
76178	Coa5	cytochrome C oxidase assembly factor 5	0.5547	1	1	1	1.3397	2	2	2	1.2261	1	1	1	0.3813	1	1	1	1.2536	2	2	2	3.7177	5	5	4
80883	Ntng1	netrin G1	0.5519	1	1	0	0	0	0	0	0	0	0	0	0	0	0	0	0	0	0	0	4.5608	5	5	5
16580	Kifc5b	kinesin family member C5B	0.5518	12	1	9	0.9953	12	0	10	0.6713	8	1	6	1.2141	10	0	10	1.8174	13	1	11	2.1701	2	2	2
68033	Cox19	cytochrome c oxidase assembly protein 19	0.5498	1	1	1	0.5982	1	1	1	1.0221	3	3	1	0	0	0	0	0	0	0	0	0.9243	4	4	4
17134	Mafg	v-maf musculoaponeurotic fibrosarcoma oncogene family, protein G (avian)	0.5487	2	1	1	0.1872	1	0	1	0.0953	1	0	1	0	0	0	0	0.3365	1	1	0	0.7992	3	3	2
69802	Cox11	cytochrome c oxidase assembly protein 11	0.5442	1	1	0	0.482	1	1	0	0	0	0	0	0	0	0	0	0	0	0	0	7.8561	2	2	2
12394	Runx1	runt related transcription factor 1	0.5411	1	1	0	0	0	0	0	0.056	1	1	1	0.0196	1	1	0	0.027	1	1	1	1.7841	4	4	4
66241	Tmem9	transmembrane protein 9	0.5301	2	1	2	0.5068	2	1	2	1.0846	2	1	2	0.6063	1	0	1	0.5637	2	1	2	8.3624	4	3	4
320438	Alg6	asparagine-linked glycosylation 6 (alpha-1,3,-glucosyltransferase)	0.5298	1	1	0	0	0	0	0	0.2765	1	1	0	0	0	0	0	0	0	0	0	10.7205	7	6	7
108735	Sft2d2	SFT2 domain containing 2	0.5267	1	1	1	0.9046	1	1	1	0.3973	1	1	1	0.8512	1	1	1	1.5212	1	1	1	13.9887	4	3	4
215257	Il1f9	interleukin 1 family, member 9	0.5251	1	1	0	0	0	0	0	0	0	0	0	0	0	0	0	0	0	0	0	1.962	1	1	1
72654	Ccdc12	coiled-coil domain containing 12	0.524	1	1	1	0.834	2	2	2	2.1548	2	2	2	2.6976	3	3	2	1.8242	2	2	1	2.1511	3	3	3
241627	Wdr76	WD repeat domain 76	0.5216	1	1	1	0.079	1	1	0	0.1321	1	1	0	0.0535	1	1	1	0.0065	1	1	1	12.7808	5	5	5
66506	Psmg3	proteasome (prosome, macropain) assembly chaperone 3	0.5213	1	1	1	0.7271	1	1	1	0.6041	1	1	1	0	0	0	0	0	0	0	0	4.1761	5	5	5
104318	Csnk1d	casein kinase 1, delta	0.5201	4	1	4	0.2807	3	0	2	0.6281	4	1	4	0.5676	2	1	2	0.8975	3	1	2	4.3915	3	3	3
68917	Hint2	histidine triad nucleotide binding protein 2	0.5191	1	1	1	0.5504	1	1	1	0.4939	1	1	1	0	0	0	0	0	0	0	0	11.647	17	17	17
72351	Ptar1	protein prenyltransferase alpha subunit repeat containing 1	0.5186	1	1	0	0.0232	1	1	1	0.6844	1	1	1	0.14	1	1	1	0.1991	1	1	1	11.2966	6	6	6
19328	Rab12	RAB12, member RAS oncogene family	0.5184	1	1	1	0.9197	2	2	1	0.4607	1	1	1	0.1256	2	2	1	0.2266	2	2	1	2.5979	3	3	3
54338	Slc23a2	solute carrier family 23 (nucleobase transporters), member 2	0.5172	1	1	1	0.6143	1	1	1	0.2118	1	1	1	0.0674	2	2	0	0.0675	1	1	1	10.8573	16	16	15
12626	Cetn3	centrin 3	0.5147	1	1	1	1.3779	3	3	1	1.0058	2	2	2	1.1528	3	3	2	3.239	3	3	3	4.1506	1	1	1
68118	9430023L20Rik	RIKEN cDNA 9430023L20 gene	0.5142	1	1	0	0	0	0	0	0	0	0	0	0	0	0	0	0	0	0	0	7.2654	5	5	5
272551	Gins2	GINS complex subunit 2 (Psf2 homolog)	0.5089	1	1	1	0	0	0	0	0	0	0	0	0.0639	1	1	0	0.1102	1	1	1	6.1686	5	5	4
59288	Dctn5	dynactin 5	0.5075	1	1	1	0	0	0	0	0.9447	1	1	1	0	0	0	0	0.9332	1	1	1	3.7166	5	5	4
110058	Syt17	synaptotagmin XVII	0.5075	1	1	1	0.044	1	1	1	0.3789	1	1	1	0.9129	1	1	1	0.6148	1	1	1	1.4446	16	16	15
107986	Ddb2	damage specific DNA binding protein 2	0.5063	1	1	0	0.7973	1	1	1	0	0	0	0	0	0	0	0	0	0	0	0	6.5086	5	5	5
652925	Tmem243	transmembrane protein 243, mitochondrial	0.5051	1	1	0	0	0	0	0	0.2349	1	1	0	0	0	0	0	0.2022	1	1	0	6.6587	7	7	7
210853	Zfp947	zinc finger protein 947	0.4995	1	1	1	1.1448	1	1	1	0.6237	1	1	1	1.1445	1	1	1	1.3237	1	1	1	6.0516	8	8	8
67213	Cmtm6	CKLF-like MARVEL transmembrane domain containing 6	0.4962	1	1	1	0	0	0	0	0	0	0	0	4.8039	1	1	1	0	0	0	0	0.924	1	1	1
223646	Naprt1	nicotinate phosphoribosyltransferase domain containing 1	0.4957	1	1	1	0.2201	1	1	0	0.3876	1	1	1	0	0	0	0	0	0	0	0	9.2501	7	7	5
271639	Adcy10	adenylate cyclase 10	0.4901	1	1	0	0	0	0	0	0	0	0	0	0	0	0	0	0	0	0	0	5.8099	2	2	2
12520	Cd81	CD81 antigen	0.4894	1	1	1	0.2923	1	1	1	0.7828	2	2	1	0.6086	2	2	1	0.4795	2	2	1	4.0876	9	7	7
56744	Pf4	platelet factor 4	0.4856	1	1	0	0.4525	1	1	1	0.3171	1	1	0	0.6824	1	1	0	0.831	1	1	0	3.4029	7	7	7
20022	Polr2j	polymerase (RNA) II (DNA directed) polypeptide J	0.4841	1	1	1	0.4408	1	1	1	0.5728	1	1	1	0.7289	1	1	1	2.6198	1	1	1	0	0	0	0
67443	Map1lc3b	microtubule-associated protein 1 light chain 3 beta	0.4827	1	1	0	0.5817	1	1	0	0.7551	2	1	0	2.4589	3	1	2	4.7413	2	1	1	13.0669	5	5	5
384557	Ceacam3	carcinoembryonic antigen-related cell adhesion molecule 3	0.4823	1	1	0	0.5904	1	1	1	0.7907	2	2	2	0.1374	1	1	1	0	0	0	0	6.9998	8	0	8
234595	Slc38a7	solute carrier family 38, member 7	0.4817	1	1	1	0.1843	1	1	1	0.9242	1	1	1	0.3502	1	1	1	0	0	0	0	10.3683	5	5	4
56844	Tssc4	tumor-suppressing subchromosomal transferable fragment 4	0.4773	1	1	1	0.2801	1	1	1	0.3475	1	1	1	0	0	0	0	0.0632	1	1	1	0.3647	2	0	2
208624	Alg3	asparagine-linked glycosylation 3 (alpha-1,3-mannosyltransferase)	0.4735	1	1	1	0.5469	1	1	1	0.4047	1	1	1	0.4691	1	1	1	0.2405	1	1	1	2.4265	1	1	1
19088	Prkar2b	protein kinase, cAMP dependent regulatory, type II beta	0.4702	2	1	2	0.4234	1	0	1	0.4655	2	1	2	0	0	0	0	0	0	0	0	6.2197	5	2	4
67207	Lsm1	LSM1 homolog, U6 small nuclear RNA associated (S. cerevisiae)	0.4664	1	1	1	0.2698	2	2	1	0.2637	2	2	2	0.4039	1	1	1	0.1194	1	1	1	14.6853	4	4	4
68523	Fam96b	family with sequence similarity 96, member B	0.4649	1	1	1	0.3741	1	1	1	0.5639	1	1	1	0.2119	2	2	1	0.1431	1	1	1	7.3041	3	3	3
13608	Edar	ectodysplasin-A receptor	0.4646	1	1	0	0.5417	1	1	0	0.6925	1	1	0	0	0	0	0	0	0	0	0	0	0	0	0
12651	Chkb	choline kinase beta	0.4645	1	1	0	0.517	1	1	0	1.1329	1	1	0	4.2015	1	1	0	0.6058	1	1	0	8.9905	8	8	6
69113	Alkbh3	alkB, alkylation repair homolog 3 (E. coli)	0.4644	1	1	1	0.2899	2	2	1	0.2716	1	1	1	0.7183	1	1	1	0.2983	1	1	1	9.5583	14	14	14
66071	Ethe1	ethylmalonic encephalopathy 1	0.4641	1	1	1	0.2312	1	1	1	0.3846	1	1	0	0	0	0	0	0	0	0	0	3.1534	5	5	5
171275	Vmn1r212	vomeronasal 1 receptor 212	0.4631	1	1	0	0	0	0	0	0	0	0	0	0	0	0	0	1.382	1	1	1	9.8873	8	8	7
12041	Bckdk	branched chain ketoacid dehydrogenase kinase	0.4626	1	1	0	0.6228	3	3	1	0.1539	2	2	1	0.093	1	1	1	0	0	0	0	6.9423	8	3	8
12069	Bex2	brain expressed X-linked 2	0.4625	1	1	1	0	0	0	0	0	0	0	0	0	0	0	0	0	0	0	0	7.5697	8	7	8
17472	Gbp4	guanylate binding protein 4	0.4592	1	1	0	0	0	0	0	0	0	0	0	0	0	0	0	0	0	0	0	6.4282	5	0	4
216739	Acsl6	acyl-CoA synthetase long-chain family member 6	0.4547	1	1	1	0.2011	1	1	1	0.1846	1	1	1	0	0	0	0	0	0	0	0	6.4282	5	0	4
12234	Btrc	beta-transducin repeat containing protein	0.4529	2	1	1	0.0829	2	0	2	0.175	1	0	1	0.3488	2	0	2	0.4222	2	0	2	6.4282	5	0	4
66610	Abi3	ABI gene family, member 3	0.4529	1	1	1	0	0	0	0	0	0	0	0	0	0	0	0	0.6224	1	1	1	11.3846	2	0	2
319767	Atp10b	ATPase, class V, type 10B	0.4504	1	1	1	0.2321	2	2	0	0.2723	1	1	0	0	0	0	0	0.0411	1	1	1	3.6746	2	0	2
67219	Med18	mediator of RNA polymerase II transcription, subunit 18 homolog (yeast)	0.4448	1	1	0	0.9406	1	1	0	0	0	0	0	0	0	0	0	0	0	0	0	3.3057	1	1	1
56520	Nme4	NME/NM23 nucleoside diphosphate kinase 4	0.4426	1	1	1	0.7494	2	2	2	0.8134	2	2	2	0.1035	1	1	0	0	0	0	0	4.4338	4	4	3
27215	Azi2	5-azacytidine induced gene 2	0.4404	1	1	1	2.21	1	1	0	0	0	0	0	0.0483	1	1	0	0.6235	1	1	0	6.6591	9	9	8
110172	Slc35b1	solute carrier family 35, member B1	0.4383	1	1	1	0.3521	1	1	1	1.115	1	1	1	0	0	0	0	0	0	0	0	8.8077	23	19	19
11593	Aga	aspartylglucosaminidase	0.4354	1	1	0	0.3896	1	1	0	0.7744	1	1	1	0	0	0	0	0	0	0	0	7.7136	24	24	22
69309	Slc16a13	solute carrier family 16 (monocarboxylic acid transporters), member 13	0.4343	1	1	1	0.1559	1	1	0	0.1446	1	1	1	0.2709	1	1	1	0.3334	1	1	1	7.0574	14	14	12
14664	Slc6a9	solute carrier family 6 (neurotransmitter transporter, glycine), member 9	0.4306	1	1	1	0.381	1	1	1	0.3666	1	1	1	0.0898	1	1	0	0	0	0	0	21.2714	2	0	2
230514	Leprot	leptin receptor overlapping transcript	0.4287	1	1	1	0.3532	1	1	1	0.4565	1	1	1	0	0	0	0	0.3833	1	1	1	10.2054	10	2	9
227683	Coq4	coenzyme Q4 homolog (yeast)	0.428	1	1	1	0.7481	1	1	1	0.3621	1	1	1	0.0832	1	1	1	0.0737	1	1	1	6.8666	19	19	16
668173	Pex10	peroxisomal biogenesis factor 10	0.4268	1	1	1	0.6809	1	1	0	1.0348	2	2	1	2.9243	2	2	2	1.3099	2	2	1	3.7178	3	3	3
64540	Tspan4	tetraspanin 4	0.4262	1	1	0	0	0	0	0	1.4148	1	1	1	1.4391	2	2	1	0.5706	1	1	1	1.3631	1	1	1
13486	Dr1	down-regulator of transcription 1	0.4201	1	1	1	0.3635	1	1	1	0.2013	1	1	1	0.3907	1	1	1	0.7276	1	1	1	6.6455	15	15	14
12982	Csf2ra	colony stimulating factor 2 receptor, alpha, low-affinity (granulocyte-macrophage)	0.416	1	1	0	0.3389	1	1	1	0.4225	2	2	0	0.2524	1	1	1	0.5264	1	1	1	8.5834	17	16	16
50770	Atp11a	ATPase, class VI, type 11A	0.4155	4	1	4	0.228	4	0	4	0.4386	4	0	4	0.2314	3	0	3	0.0963	2	0	2	14.0706	5	5	4
229007	Zgpat	zinc finger, CCCH-type with G patch domain	0.4144	1	1	1	0.0294	1	1	1	0	0	0	0	0.2164	1	1	1	0.7814	1	1	1	3.8426	4	4	4
320595	Phf8	PHD finger protein 8	0.4119	2	1	1	0.9301	4	3	2	0.5618	4	3	3	0.3692	2	1	2	0.0524	1	1	0	3.8894	5	0	5
382423	Atxn7l3b	ataxin 7-like 3B	0.4111	1	1	1	0.2747	1	1	1	0.3883	1	1	1	2.8008	1	1	1	2.7085	1	1	1	1.3879	5	3	5
76295	Atp11b	ATPase, class VI, type 11B	0.4105	3	1	3	0.1505	3	0	3	0.2013	3	0	3	0.1599	3	1	3	0.0377	2	1	2	7.8893	27	25	24
67706	Tmem179b	transmembrane protein 179B	0.4097	1	1	1	0.5189	1	1	0	0.4825	1	1	0	0.452	1	1	0	0.8737	1	1	0	2.2761	2	0	2
66343	Tmem177	transmembrane protein 177	0.4058	1	1	1	0	0	0	0	0	0	0	0	0.2846	1	1	0	0	0	0	0	2.2761	2	0	2
72657	2700094K13Rik	RIKEN cDNA 2700094K13 gene	0.4055	1	1	0	0.2748	1	1	0	0	0	0	0	0	0	0	0	0	0	0	0	14.3591	7	4	7
15208	Hes5	hairy and enhancer of split 5 (Drosophila)	0.4047	1	1	0	0	0	0	0	0	0	0	0	0	0	0	0	0	0	0	0	5.2643	7	5	6
68205	Urm1	ubiquitin related modifier 1 homolog (S. cerevisiae)	0.4031	1	1	1	2.2334	1	1	1	0.1507	1	1	1	0	0	0	0	0	0	0	0	5.3006	16	16	15
73822	Mfsd12	major facilitator superfamily domain containing 12	0.3983	1	1	0	0.2213	1	1	0	0.2816	1	1	0	0.1901	1	1	1	0.1559	1	1	0	5.4552	8	0	6
69190	Dym	dymeclin	0.3933	1	1	0	0	0	0	0	0	0	0	0	0	0	0	0	0.0544	1	1	1	13.7227	4	3	4
330173	2610524H06Rik	RIKEN cDNA 2610524H06 gene	0.3931	1	1	1	0.372	1	1	1	0.364	1	1	1	0	0	0	0	0	0	0	0	6.2704	10	10	10
66849	Ppp1r2	protein phosphatase 1, regulatory (inhibitor) subunit 2	0.3929	1	1	1	0.9441	1	1	0	0	0	0	0	0	0	0	0	0	0	0	0	10.1255	1	1	1
52717	Anapc16	anaphase promoting complex subunit 16	0.3923	1	1	0	0	0	0	0	0	0	0	0	0	0	0	0	0	0	0	0	9.2963	2	2	2
622976	Gm6377	predicted gene 6377	0.3904	1	1	1	0.3012	1	1	0	0.4653	1	1	0	0.337	1	1	1	0	0	0	0	11.496	13	8	12
213765	Nutm1	NUT midline carcinoma, family member 1	0.3874	1	1	1	0	0	0	0	0	0	0	0	0	0	0	0	0	0	0	0	6.0781	5	5	4
67602	Necap1	NECAP endocytosis associated 1	0.3866	1	1	1	0.1439	1	1	1	0.8935	1	1	1	0.7689	2	2	2	0.5833	1	1	1	5.2527	4	4	1
108956	Apol7c	apolipoprotein L 7c	0.3863	1	1	1	0	0	0	0	0.2175	1	1	1	0	0	0	0	0	0	0	0	1.1277	1	1	1
218543	Srek1	splicing regulatory glutamine/lysine-rich protein 1	0.3852	1	1	1	2.0505	2	2	2	1.4123	2	2	1	1.1071	2	2	1	1.4448	2	2	1	12.9867	1	0	1
98766	Ubac1	ubiquitin associated domain containing 1	0.3843	1	1	1	0.1892	1	1	1	0.0909	1	1	1	0	0	0	0	0.0269	1	1	1	6.7912	2	0	2
70387	Ttc9c	tetratricopeptide repeat domain 9C	0.3825	1	1	0	0	0	0	0	0	0	0	0	0	0	0	0	0	0	0	0	2.7258	11	8	10
11891	Rab27a	RAB27A, member RAS oncogene family	0.3823	1	1	1	1.3893	1	1	0	0.7673	1	1	0	0.891	1	1	1	1.2336	1	1	1	3.387	9	9	7
16012	Igfbp6	insulin-like growth factor binding protein 6	0.3798	1	1	0	0	0	0	0	0	0	0	0	0	0	0	0	0	0	0	0	0.4745	1	1	0
209497	Tmem164	transmembrane protein 164	0.3763	1	1	1	0.2885	1	1	1	0.269	1	1	1	0	0	0	0	0	0	0	0	4.3282	8	3	8
16913	Psmb8	proteasome (prosome, macropain) subunit, beta type 8 (large multifunctional peptidase 7)	0.3762	1	1	1	0.9029	1	1	1	1.1252	2	2	1	0.6109	2	2	2	1.1894	1	1	1	0.3474	1	1	1
212999	Tnpo2	transportin 2 (importin 3, karyopherin beta 2b)	0.3757	3	1	3	0.2734	4	3	3	0.1889	1	0	1	0.7285	4	1	3	0.3225	2	0	2	5.2897	2	0	2
19099	Mapk8ip1	mitogen-activated protein kinase 8 interacting protein 1	0.3714	1	1	1	0	0	0	0	0	0	0	0	0	0	0	0	0	0	0	0	7.2383	10	10	10
244672	Cwf19l2	CWF19-like 2, cell cycle control (S. pombe)	0.3706	1	1	0	0.0362	1	1	0	0.3861	2	2	0	0	0	0	0	0.2512	2	2	0	9.097	12	12	12
13732	Emp3	epithelial membrane protein 3	0.3702	1	1	1	1.6757	1	1	1	1.1547	1	1	1	3.3959	1	1	1	2.5237	1	1	1	3.9631	11	11	11
68035	Rbm42	RNA binding motif protein 42	0.3686	1	1	1	0.2352	2	2	2	0.5258	1	1	1	0.7866	1	1	1	0.7997	2	2	2	5.1503	21	21	19
14302	Frk	fyn-related kinase	0.3684	1	1	1	0.7872	1	1	1	0.9897	2	2	1	0.9524	1	1	1	0.5611	1	1	1	1.4291	5	5	3
67466	Pdcl	phosducin-like	0.3656	1	1	1	0.7519	1	1	1	2.3433	2	2	2	0.2873	3	3	3	0.4895	3	3	1	6.8342	5	5	5
52713	Ccdc59	coiled-coil domain containing 59	0.365	1	1	1	1.4601	2	2	2	1.2277	1	1	1	0.7774	1	1	0	0.4801	1	1	1	3.3511	6	6	6
75454	Phpt1	phosphohistidine phosphatase 1	0.3632	1	1	1	0.4169	1	1	1	0.5115	1	1	1	0.3147	1	1	1	0.4566	2	2	2	5.2159	11	11	10
68196	Hsbp1	heat shock factor binding protein 1	0.3594	1	1	1	0.407	2	2	2	0.1452	1	1	1	1.1059	1	1	1	1.1719	1	1	1	0.433	4	4	4
219135	Mtmr6	myotubularin related protein 6	0.3591	1	1	1	0.7812	1	1	0	0.23	2	2	1	0.4177	3	3	2	2.0235	2	2	1	4.6142	13	0	11
67177	Cdt1	chromatin licensing and DNA replication factor 1	0.3586	1	1	1	0	0	0	0	0	0	0	0	0	0	0	0	0	0	0	0	5.1541	8	0	6
71767	Tysnd1	trypsin domain containing 1	0.3582	1	1	1	0	0	0	0	0.3383	1	1	1	0.2785	1	1	1	0.2796	1	1	1	12.7655	19	19	19
26373	Clcn7	chloride channel 7	0.358	1	1	1	0.3439	2	2	2	0.1629	1	1	1	0.1598	2	2	2	1.0535	3	3	3	4.4936	3	3	3
67582	Slc25a26	solute carrier family 25 (mitochondrial carrier, phosphate carrier), member 26	0.3579	1	1	0	0	0	0	0	0	0	0	0	0	0	0	0	0	0	0	0	2.726	6	6	6
66387	Nudt8	nudix (nucleoside diphosphate linked moiety X)-type motif 8	0.3559	1	1	1	0	0	0	0	0	0	0	0	0.2411	2	2	2	0	0	0	0	10.3654	5	5	5
69906	Slc25a32	solute carrier family 25, member 32	0.3511	1	1	1	0.2892	2	2	2	0.4377	3	3	3	0.043	1	1	0	0.0623	1	1	1	1.8549	4	4	4
75620	Kxd1	KxDL motif containing 1	0.351	1	1	0	0.7476	2	2	1	0.1567	1	1	1	0	0	0	0	0	0	0	0	5.0143	5	5	4
18379	Omt2a	oocyte maturation, alpha	0.351	1	1	0	0	0	0	0	0	0	0	0	0	0	0	0	0.3156	1	1	0	5.3886	7	6	5
70673	Prdm16	PR domain containing 16	0.3477	1	1	1	0	0	0	0	0	0	0	0	0	0	0	0	0	0	0	0	5.3134	3	2	3
231214	Cc2d2a	coiled-coil and C2 domain containing 2A	0.345	1	1	0	0	0	0	0	0	0	0	0	0	0	0	0	0	0	0	0	2.2702	9	9	9
384185	Arl9	ADP-ribosylation factor-like 9	0.3445	1	1	0	0.1068	1	1	0	0	0	0	0	1.1983	1	1	0	0	0	0	0	3.6011	5	5	4
83815	Cenpq	centromere protein Q	0.3444	1	1	0	0.2005	1	1	0	0.3817	1	1	0	0	0	0	0	0	0	0	0	9.691	4	4	4
14201	Fhl3	four and a half LIM domains 3	0.3433	1	1	1	0.3652	2	2	2	0.2687	1	1	1	0.1813	2	2	1	0.1903	2	2	2	2.913	4	4	3
20269	Scn3a	sodium channel, voltage-gated, type III, alpha	0.3387	1	1	1	0	0	0	0	0	0	0	0	0	0	0	0	0	0	0	0	4.7168	3	3	3
241490	Rbm45	RNA binding motif protein 45	0.3386	1	1	1	0	0	0	0	0.1984	1	1	1	0.1087	1	1	1	0.3788	2	2	2	3.0126	1	1	1
328329	Mast4	microtubule associated serine/threonine kinase family member 4	0.3358	1	1	1	0.0842	1	1	1	0.227	1	1	1	0.3388	1	1	1	0	0	0	0	0	0	0	0
30949	Lcmt1	leucine carboxyl methyltransferase 1	0.3353	1	1	1	0.0906	1	1	1	0.2994	1	1	1	0	0	0	0	0	0	0	0	5.6651	9	9	9
380959	Alg10b	asparagine-linked glycosylation 10B (alpha-1,2-glucosyltransferase)	0.3346	1	1	0	0.6071	2	2	0	0.7516	1	1	0	0.3643	1	1	0	0	0	0	0	2.5031	3	3	2
76893	Cers2	ceramide synthase 2	0.334	1	1	1	0.5836	1	1	1	3.5623	1	1	1	0.3443	2	2	2	1.7732	3	3	3	1.0076	2	2	2
66208	Nenf	neuron derived neurotrophic factor	0.3338	1	1	1	0.4313	1	1	1	0.6672	1	1	1	3.8734	3	3	3	2.9172	3	3	3	5.2511	11	8	11
11652	Akt2	thymoma viral proto-oncogene 2	0.3307	4	1	3	0.843	4	1	4	0.1015	3	2	3	0.0344	1	0	1	0.29	3	1	2	1.3392	4	4	4
100041194	Ahnak2	AHNAK nucleoprotein 2	0.328	1	1	0	1.6447	1	1	1	0.2968	1	1	0	0.1722	2	1	1	0.6904	1	1	1	3.9836	4	4	4
20509	Slc19a1	solute carrier family 19 (folate transporter), member 1	0.3246	1	1	1	0.6204	1	1	1	0.1665	1	1	1	0	0	0	0	0	0	0	0	2.7903	8	8	8
71957	Cpsf3l	cleavage and polyadenylation specific factor 3-like	0.3243	1	1	1	0.3808	1	1	1	0.3063	1	1	1	0.5722	3	3	3	0	0	0	0	4.3493	11	11	11
22632	Yy1	YY1 transcription factor	0.3234	2	1	2	0.3477	3	2	1	0.1849	2	1	2	0.412	2	2	2	0.5455	3	2	2	1.7387	2	2	2
58996	Arhgap23	Rho GTPase activating protein 23	0.3208	1	1	0	0	0	0	0	0.387	1	1	1	0	0	0	0	0.3786	1	1	0	2.441	1	1	1
104394	E2f4	E2F transcription factor 4	0.3205	1	1	1	0.2083	2	2	2	0.1877	2	2	2	0.2217	2	2	2	0.2348	3	3	1	10.7262	3	2	2
52653	Nudcd2	NudC domain containing 2	0.3193	1	1	1	0	0	0	0	6.3251	1	1	1	6.2883	2	2	2	1.6961	2	2	2	1.4701	1	1	1
75050	Kif27	kinesin family member 27	0.319	1	1	0	0	0	0	0	0.3502	1	1	0	0	0	0	0	0	0	0	0	5.4754	19	19	17
65102	Nif3l1	Ngg1 interacting factor 3-like 1 (S. pombe)	0.3186	1	1	0	0.6423	2	2	0	0.3009	1	1	0	0	0	0	0	0	0	0	0	3.6805	11	11	9
72114	Zbed3	zinc finger, BED domain containing 3	0.3178	1	1	1	0	0	0	0	0	0	0	0	0	0	0	0	0	0	0	0	5.0283	19	17	18
78834	Zfp623	zinc finger protein 623	0.3178	1	1	0	0	0	0	0	0.3002	1	1	0	0	0	0	0	0	0	0	0	6.2927	3	3	3
432555	Gm5431	predicted gene 5431	0.3167	1	1	0	0.0153	1	0	1	0.5998	1	1	0	0	0	0	0	0	0	0	0	2.0668	3	3	2
66569	Gdpd1	glycerophosphodiester phosphodiesterase domain containing 1	0.3151	1	1	0	0	0	0	0	0	0	0	0	0	0	0	0	0	0	0	0	17.6679	9	9	7
68731	Rbfa	ribosome binding factor A	0.3137	1	1	1	0.3326	2	2	1	0.1866	1	1	1	0	0	0	0	0	0	0	0	1.5181	2	2	2
68952	Fam57b	family with sequence similarity 57, member B	0.3128	1	1	0	0	0	0	0	0.2955	1	1	0	0	0	0	0	0	0	0	0	2.6642	9	9	9
67027	Mkrn2	makorin, ring finger protein, 2	0.3104	1	1	1	0	0	0	0	0.2932	1	1	1	0.1315	1	1	0	0.1182	1	1	1	1.8851	4	4	4
66559	Metap1d	methionyl aminopeptidase type 1D (mitochondrial)	0.3085	1	1	0	0	0	0	0	0.1321	1	1	1	0	0	0	0	0	0	0	0	2.6212	3	3	2
75600	Calml4	calmodulin-like 4	0.3085	1	1	1	0.3536	1	1	1	0	0	0	0	0	0	0	0	0	0	0	0	2.0325	4	4	4
223918	Spryd3	SPRY domain containing 3	0.3082	1	1	0	0.0167	1	1	0	0.1902	2	2	0	0.1862	1	1	1	0.3593	1	1	1	6.4537	14	14	13
225283	Rprd1a	regulation of nuclear pre-mRNA domain containing 1A	0.308	2	1	1	0.3789	2	1	2	0.3972	2	1	1	0	0	0	0	0	0	0	0	6.7854	7	6	5
14545	Gdap1	ganglioside-induced differentiation-associated-protein 1	0.3072	1	1	0	0	0	0	0	0.2792	1	1	1	0	0	0	0	0	0	0	0	6.9779	6	6	5
382083	Snx22	sorting nexin 22	0.3052	1	1	0	0	0	0	0	0	0	0	0	0	0	0	0	0	0	0	0	2.8844	7	5	6
66468	Ska1	spindle and kinetochore associated complex subunit 1	0.304	1	1	1	0.2923	1	1	1	0.1619	1	1	0	0.0563	1	1	1	0.2881	2	2	1	2.1896	7	7	6
12568	Cdk5	cyclin-dependent kinase 5	0.3031	1	1	1	0.3402	1	1	1	0.3153	1	1	1	0.666	1	1	1	0.5819	1	1	1	5.4358	4	4	4
21926	Tnf	tumor necrosis factor	0.3009	1	1	0	0	0	0	0	0.2842	1	1	0	0	0	0	0	0	0	0	0	6.3752	5	3	4
69155	1810030O07Rik	RIKEN cDNA 1810030O07 gene	0.3008	1	1	0	0.2449	1	1	1	0.7139	1	1	1	0	0	0	0	0.9169	3	3	2	4.8044	15	15	13
240476	Zfp407	zinc finger protein 407	0.2977	1	1	0	0	0	0	0	0	0	0	0	0	0	0	0	0	0	0	0	4.57	7	7	6
211936	Ccdc73	coiled-coil domain containing 73	0.2964	1	1	0	0	0	0	0	0	0	0	0	0	0	0	0	0	0	0	0	6.7468	5	5	5
75909	Vmp1	vacuole membrane protein 1	0.2952	1	1	1	0.4476	1	1	1	0.8931	1	1	1	0.7358	1	1	1	2.7684	1	1	1	3.1717	4	4	3
70556	Slc25a33	solute carrier family 25, member 33	0.292	1	1	1	0	0	0	0	0	0	0	0	0	0	0	0	0.3023	1	1	0	0.5427	1	1	1
12593	Cdyl	chromodomain protein, Y chromosome-like	0.2918	1	1	0	0.2103	1	1	1	0.3375	2	2	2	0	0	0	0	0	0	0	0	2.0304	4	4	4
14884	Gtf2h1	general transcription factor II H, polypeptide 1	0.2861	1	1	1	0.3265	3	3	3	0.3704	2	2	2	0.0266	1	1	1	0.1426	3	3	1	7.4639	1	0	1
93689	Lmod1	leiomodin 1 (smooth muscle)	0.2851	1	1	1	0.3051	1	1	1	0.2038	1	1	0	0	0	0	0	0	0	0	0	7.2953	8	8	6
26931	Ppp2r5c	protein phosphatase 2, regulatory subunit B (B56), gamma isoform	0.2851	3	1	2	0.4163	4	2	4	0.5682	3	1	2	0.2729	2	1	2	0.0939	1	0	1	5.4179	6	4	5
69736	Nup37	nucleoporin 37	0.285	3	1	2	0.5438	4	1	4	0.6019	4	1	4	0.5616	3	1	3	0.9329	3	1	2	5.8418	5	5	5
21372	Tbl1x	transducin (beta)-like 1 X-linked	0.283	2	1	1	1.7983	1	0	1	0.4933	1	0	1	0.752	2	0	1	2.0425	3	1	1	14.1957	5	5	4
18624	Pepd	peptidase D	0.2826	1	1	1	0.2887	3	3	3	0.4416	6	6	5	2.7191	4	4	4	1.2977	8	8	5	4.2775	7	4	6
74479	Snx11	sorting nexin 11	0.2822	1	1	0	0	0	0	0	0	0	0	0	0	0	0	0	0	0	0	0	1.8802	5	5	4
66583	Exosc1	exosome component 1	0.2818	1	1	1	0.3599	1	1	1	0.2804	1	1	1	0.5548	2	2	2	0.3769	1	1	1	2.6251	3	3	2
16404	Itga7	integrin alpha 7	0.2816	1	1	0	0	0	0	0	0	0	0	0	0	0	0	0	0	0	0	0	4.6882	1	1	1
68999	Anapc10	anaphase promoting complex subunit 10	0.2811	1	1	0	0.3616	1	1	1	0	0	0	0	0	0	0	0	0	0	0	0	5.6164	5	5	5
214642	Cped1	cadherin-like and PC-esterase domain containing 1	0.2804	1	1	1	0.403	2	2	1	0	0	0	0	0	0	0	0	0	0	0	0	0.2955	3	2	2
67864	Yipf4	Yip1 domain family, member 4	0.2803	1	1	1	0.3473	1	1	1	0.6119	1	1	1	7.6133	1	1	0	0	0	0	0	6.9449	2	2	1
72075	Ogfr	opioid growth factor receptor	0.2799	1	1	1	0.4161	2	2	2	0.3303	2	2	2	0.7584	5	5	4	1.9572	5	5	4	4.8277	5	5	5
18541	Pcnt	pericentrin (kendrin)	0.2795	1	1	1	0.0579	1	1	0	0.0027	1	1	1	0.285	1	1	0	0	0	0	0	2.8739	14	13	14
22223	Uchl1	ubiquitin carboxy-terminal hydrolase L1	0.2794	1	1	1	0.2913	1	1	1	0.0837	1	1	1	0	0	0	0	0.264	1	1	1	4.9658	8	8	7
66204	Acyp1	acylphosphatase 1, erythrocyte (common) type	0.2788	1	1	1	0.1129	1	1	1	0.3069	1	1	1	0.1741	1	1	1	1.0765	2	2	2	3.3918	2	2	2
258814	Olfr1156	olfactory receptor 1156	0.2787	1	1	0	0	0	0	0	0.7224	1	1	0	0	0	0	0	0	0	0	0	6.4754	5	5	5
66664	Tmem41a	transmembrane protein 41a	0.2783	1	1	1	0.085	1	1	1	0.1677	1	1	1	0.0691	1	1	0	0	0	0	0	2.0611	1	1	1
70977	Cabs1	calcium binding protein, spermatid specific 1	0.2773	1	1	0	0	0	0	0	0	0	0	0	0	0	0	0	0	0	0	0	6.8853	4	4	4
60531	Npvf	neuropeptide VF precursor	0.276	1	1	0	0	0	0	0	0	0	0	0	0	0	0	0	0	0	0	0	7.4639	1	0	1
19671	Rce1	RCE1 homolog, prenyl protein peptidase (S. cerevisiae)	0.2732	1	1	0	0.8536	1	1	1	0.2168	1	1	1	0.7285	1	1	1	0.6671	1	1	1	12.0356	16	16	13
277463	Gpr107	G protein-coupled receptor 107	0.2724	1	1	0	0	0	0	0	0	0	0	0	0.0496	1	1	0	0	0	0	0	7.4521	11	7	8
18633	Pex16	peroxisomal biogenesis factor 16	0.272	1	1	0	0.1076	1	1	1	0	0	0	0	0.3974	1	1	1	0	0	0	0	7.6189	23	23	22
110593	Prdm2	PR domain containing 2, with ZNF domain	0.2706	1	1	0	0	0	0	0	0	0	0	0	0	0	0	0	0	0	0	0	3.4205	5	5	5
103583	Fbxw11	F-box and WD-40 domain protein 11	0.2706	2	1	2	0.0919	2	0	2	0.2724	2	1	2	0.5179	4	2	4	0.5817	4	2	4	2.0493	2	2	2
241846	Lsm14b	LSM14 homolog B (SCD6, S. cerevisiae)	0.27	1	1	1	1.4578	1	1	1	0	0	0	0	1.8891	3	3	3	5.1011	3	3	3	1.2628	3	3	3
70750	Kdsr	3-ketodihydrosphingosine reductase	0.2697	1	1	1	0.9341	1	1	1	0.753	2	2	2	0.7159	1	1	1	0.2407	1	1	0	5.1333	42	42	36
66603	Gemin2	gem (nuclear organelle) associated protein 2	0.2697	1	1	1	4.1216	3	3	3	1.2512	1	1	1	29.7649	3	3	3	34.5082	2	2	2	3.8033	1	1	1
72658	2700097O09Rik	RIKEN cDNA 2700097O09 gene	0.2694	1	1	0	0	0	0	0	0	0	0	0	0	0	0	0	0	0	0	0	6.6651	17	17	15
66390	Slmo2	slowmo homolog 2 (Drosophila)	0.2692	1	1	1	0.3615	1	1	1	1.259	2	2	2	0	0	0	0	0	0	0	0	6.6412	9	9	7
66202	1110059G10Rik	RIKEN cDNA 1110059G10 gene	0.2692	1	1	1	0	0	0	0	0	0	0	0	0	0	0	0	0.1513	1	1	1	3.2441	3	3	2
66369	Dus2l	dihydrouridine synthase 2-like (SMM1, S. cerevisiae)	0.2666	1	1	1	0.0354	1	1	1	0.0128	1	1	0	0	0	0	0	0	0	0	0	5.1519	3	3	3
20851	Stat5b	signal transducer and activator of transcription 5B	0.2645	5	1	5	0.2118	9	1	8	0.7217	6	0	5	0.3265	3	1	3	0.4357	5	1	2	3.8387	3	3	3
28077	Med10	mediator of RNA polymerase II transcription, subunit 10 homolog (NUT2, S. cerevisiae)	0.2643	1	1	1	0.9204	2	2	1	0.5675	2	2	1	0	0	0	0	0	0	0	0	9.8917	3	3	3
59005	Trappc2l	trafficking protein particle complex 2-like	0.2631	1	1	1	1.2406	1	1	1	0.4303	1	1	1	0	0	0	0	0	0	0	0	3.8577	4	4	3
75623	Tex30	testis expressed 30	0.2621	1	1	1	0.2028	2	2	1	0.3376	2	2	2	0.3956	1	1	1	0.4084	2	2	2	3.5014	6	6	6
18105	Nqo2	NAD(P)H dehydrogenase, quinone 2	0.2616	1	1	1	0	0	0	0	0.7902	2	2	2	0	0	0	0	0	0	0	0	11.3289	15	15	14
70510	Rnf167	ring finger protein 167	0.2601	1	1	1	0.154	1	1	1	0.3996	1	1	1	0	0	0	0	0	0	0	0	5.2284	19	19	15
102334	Ankrd10	ankyrin repeat domain 10	0.2575	1	1	1	0.3892	2	2	1	0	0	0	0	0.0582	1	1	0	0.2763	1	1	1	5.8308	7	7	7
216829	Mmgt2	membrane magnesium transporter 2	0.2569	1	1	0	0.1995	1	1	0	0.3492	1	1	0	0	0	0	0	0	0	0	0	1.0968	3	3	2
18640	Pfkfb2	6-phosphofructo-2-kinase/fructose-2,6-biphosphatase 2	0.2564	2	1	1	0.1093	2	1	1	0.2357	2	1	1	0.065	2	1	1	0.0602	1	0	0	8.4653	18	8	17
212862	Chpt1	choline phosphotransferase 1	0.2563	1	1	0	0	0	0	0	0.2421	1	1	0	0	0	0	0	0	0	0	0	3.6075	8	8	5
77929	Yipf6	Yip1 domain family, member 6	0.2562	1	1	1	0.6327	1	1	1	0.6344	1	1	1	0.248	1	1	1	1.2809	1	1	1	3.6184	15	15	12
71567	Mcm9	minichromosome maintenance complex component 9	0.2547	1	1	0	0	0	0	0	0.2405	1	1	0	0	0	0	0	0	0	0	0	6.3997	6	6	5
76366	Mtif3	mitochondrial translational initiation factor 3	0.2528	1	1	0	0.1748	1	1	0	0.2388	1	1	0	0	0	0	0	0	0	0	0	0.0289	1	1	1
14533	Bloc1s1	biogenesis of lysosome-related organelles complex-1, subunit 1	0.2528	1	1	1	1.498	2	2	2	0	0	0	0	1.7671	1	1	1	0	0	0	0	6.1061	5	5	3
68526	Gpr155	G protein-coupled receptor 155	0.2516	1	1	1	0.3036	1	1	1	0.0497	1	1	1	0.2462	1	1	1	0.3336	2	2	1	8.5988	8	8	6
72392	Tmem175	transmembrane protein 175	0.2508	1	1	1	0.3862	1	1	1	0.3258	1	1	1	0.2343	1	1	0	0.2185	1	1	1	9.2275	10	10	10
68279	Mcoln2	mucolipin 2	0.2508	1	1	0	0	0	0	0	0.1699	1	1	0	0.0204	1	1	1	0	0	0	0	3.5312	7	7	6
52615	Suz12	suppressor of zeste 12 homolog (Drosophila)	0.2508	1	1	1	0.4943	3	3	2	0.3637	2	2	2	0	0	0	0	0.0746	1	1	1	7.6176	10	9	6
70527	Stambp	STAM binding protein	0.2508	1	1	1	0.6942	2	1	1	1.1451	2	2	2	1.6312	2	2	2	1.1602	2	2	2	0	0	0	0
69804	Tmem147	transmembrane protein 147	0.2502	1	1	1	1.234	1	1	1	0.3644	1	1	1	0.2637	1	1	1	0.1687	1	1	1	3.4805	5	1	5
19259	Ptpn5	protein tyrosine phosphatase, non-receptor type 5	0.2497	1	1	1	0	0	0	0	0	0	0	0	0.0484	1	1	1	0.057	1	1	1	3.3623	3	3	3
71752	Gtf3c2	general transcription factor IIIC, polypeptide 2, beta	0.2491	1	1	1	0	0	0	0	0	0	0	0	0.2304	1	1	1	0.2407	1	1	1	3.0175	3	3	3
94192	C1galt1	core 1 synthase, glycoprotein-N-acetylgalactosamine 3-beta-galactosyltransferase, 1	0.2484	1	1	0	0.696	1	1	0	0.355	1	1	0	0.6461	1	1	0	0.6116	1	1	0	8.2355	3	3	2
67702	Rnf149	ring finger protein 149	0.248	1	1	1	0.4138	2	2	2	0.5535	2	2	2	0.9687	4	4	4	1.4322	3	3	3	6.6284	14	14	14
13019	Ctf1	cardiotrophin 1	0.2477	1	1	1	0.152	1	1	0	0.0708	1	1	0	1.8014	1	1	1	0.2212	1	1	1	21.1149	4	4	4
21340	Taf1b	TATA box binding protein (Tbp)-associated factor, RNA polymerase I, B	0.2459	1	1	0	0	0	0	0	0	0	0	0	0	0	0	0	0	0	0	0	2.4917	9	9	8
70225	Ppil3	peptidylprolyl isomerase (cyclophilin)-like 3	0.2457	1	1	1	1.1215	2	2	2	0.2406	2	2	0	1.2364	2	2	2	2.8184	2	2	2	3.8856	11	9	8
117109	Pop5	processing of precursor 5, ribonuclease P/MRP family (S. cerevisiae)	0.2456	1	1	1	0	0	0	0	0	0	0	0	0.1547	1	1	1	0.6006	1	1	1	4.9361	15	15	14
102626	Mapkapk3	mitogen-activated protein kinase-activated protein kinase 3	0.2455	2	1	1	0.0277	1	0	0	0	0	0	0	0.5295	2	0	2	0.374	3	0	1	4.4917	5	5	4
210035	Tmem194	transmembrane protein 194	0.2446	1	1	1	0	0	0	0	0	0	0	0	0	0	0	0	0.0231	1	1	1	10.7533	5	4	3
78334	Cdk19	cyclin-dependent kinase 19	0.244	1	1	0	0	0	0	0	0	0	0	0	0	0	0	0	0	0	0	0	10.3863	8	0	7
73910	Arhgap18	Rho GTPase activating protein 18	0.2425	1	1	1	0.7854	1	1	1	0.228	1	1	1	0.3235	1	1	0	0	0	0	0	2.9956	7	7	5
65963	Tmem176b	transmembrane protein 176B	0.2409	1	1	1	0.5909	1	1	1	0.2008	1	1	1	0.257	1	1	1	0	0	0	0	15.4372	2	1	2
67180	Yipf5	Yip1 domain family, member 5	0.24	1	1	1	0.0861	1	1	1	0.2378	1	1	1	0.3777	1	1	1	0.5826	1	1	1	3.5126	3	0	3
171486	Cd99l2	CD99 antigen-like 2	0.2396	1	1	1	0.1671	1	1	1	0	0	0	0	1.1456	1	1	1	0.7325	1	1	1	3.5126	3	0	3
27392	Pign	phosphatidylinositol glycan anchor biosynthesis, class N	0.239	1	1	1	0.2518	1	1	1	0.421	2	2	2	0	0	0	0	0	0	0	0	3.5126	3	0	3
17256	Mea1	male enhanced antigen 1	0.2377	1	1	1	0.3109	1	1	1	0.2222	1	1	1	0.8355	1	1	1	0.4812	1	1	1	3.9924	5	0	5
83553	Tktl1	transketolase-like 1	0.2351	1	1	1	0.2235	1	1	1	0.2121	1	1	1	0	0	0	0	0.41	1	1	1	0.9648	5	5	3
58186	Rad18	RAD18 homolog (S. cerevisiae)	0.2339	1	1	1	0.1181	1	1	1	0	0	0	0	0.0421	1	1	1	0.0425	1	1	1	1.4401	3	3	2
66308	Mplkip	M-phase specific PLK1 intereacting protein	0.2319	1	1	0	0	0	0	0	0	0	0	0	0	0	0	0	0	0	0	0	5.7331	2	2	2
433813	Pusl1	pseudouridylate synthase-like 1	0.2314	1	1	1	0.2745	1	1	1	0.1009	1	1	1	0.1294	1	1	1	0.0599	1	1	1	5.0705	6	6	5
74405	Efhc2	EF-hand domain (C-terminal) containing 2	0.231	1	1	0	0	0	0	0	0.2182	1	1	0	0	0	0	0	0	0	0	0	4.501	7	2	6
26429	Orc5	origin recognition complex, subunit 5	0.2292	1	1	1	0.1693	1	1	1	0.238	2	2	1	0	0	0	0	0	0	0	0	7.654	4	0	4
24083	Gm16515	predicted gene, Gm16515	0.2284	1	1	0	0	0	0	0	0	0	0	0	0	0	0	0	0	0	0	0	2.2751	6	6	5
56043	Akr1e1	aldo-keto reductase family 1, member E1	0.2278	1	1	0	0.2087	1	1	1	0.7313	2	2	1	1.2028	3	3	2	0.6771	4	4	2	5.9282	8	8	6
233813	Vwa3a	von Willebrand factor A domain containing 3A	0.2272	1	1	1	0.2024	1	1	1	0.1471	1	1	1	0.1123	1	1	1	0.1428	1	1	1	4.1607	10	10	10
22437	Xirp1	xin actin-binding repeat containing 1	0.2264	1	1	0	0	0	0	0	0.1898	1	1	0	0	0	0	0	0	0	0	0	1.7266	9	9	9
74868	Tmem65	transmembrane protein 65	0.226	1	1	1	0	0	0	0	0.6579	1	1	1	0	0	0	0	0	0	0	0	6.9697	3	3	3
320678	Iffo1	intermediate filament family orphan 1	0.2254	1	1	1	0	0	0	0	0	0	0	0	0.0993	1	1	0	0	0	0	0	8.9139	3	3	3
271377	Zbtb11	zinc finger and BTB domain containing 11	0.2246	1	1	0	0.2225	1	1	0	0.1901	1	1	1	0	0	0	0	0	0	0	0	6.5976	10	10	7
69860	Eif1ad	eukaryotic translation initiation factor 1A domain containing	0.2241	1	1	1	0.1475	1	1	1	1.0473	2	2	2	0.3055	1	1	1	0.7389	1	1	1	3.2355	4	4	3
98415	Nucks1	nuclear casein kinase and cyclin-dependent kinase substrate 1	0.2223	1	1	1	0.1441	1	1	1	0.2178	2	2	2	0	0	0	0	0.2791	1	1	1	5.7668	4	0	3
26889	Cln8	ceroid-lipofuscinosis, neuronal 8	0.2212	1	1	1	0.0566	1	1	1	0.1009	1	1	1	0	0	0	0	0	0	0	0	5.7668	4	0	3
71817	Tmem50a	transmembrane protein 50A	0.2208	1	1	1	0.9613	2	2	2	0.2831	1	1	1	0	0	0	0	1.7938	2	2	1	3.7769	6	3	6
99349	Dnajc24	DnaJ (Hsp40) homolog, subfamily C, member 24	0.2208	1	1	0	0	0	0	0	0.5611	1	1	0	0.2606	1	1	1	0.2662	1	1	1	6.0177	8	8	7
54387	Mcm3ap	minichromosome maintenance deficient 3 (S. cerevisiae) associated protein	0.2207	1	1	0	0	0	0	0	0	0	0	0	0	0	0	0	0	0	0	0	2.6023	7	6	5
77055	Krt76	keratin 76	0.2197	1	1	0	0.5276	2	1	1	0.2449	2	1	1	0.7012	3	2	3	1.025	2	1	1	4.2603	1	0	1
329831	Fam166b	family with sequence similarity 166, member B	0.2189	1	1	0	0	0	0	0	0	0	0	0	0	0	0	0	0	0	0	0	4.5723	31	31	27
269639	Zfp512	zinc finger protein 512	0.2189	1	1	0	0	0	0	0	0.0182	1	1	0	0.5009	1	1	0	0	0	0	0	5.1716	7	7	5
11778	Ap3s2	adaptor-related protein complex 3, sigma 2 subunit	0.2181	1	1	1	0.5704	1	1	1	1.2204	2	2	1	0.4718	1	1	1	0.2191	1	1	1	1.9589	1	0	1
17755	Map1b	microtubule-associated protein 1B	0.2171	1	1	1	0.0143	1	1	0	0	0	0	0	0	0	0	0	0.0343	1	1	0	5.0378	25	25	24
67512	Agpat2	1-acylglycerol-3-phosphate O-acyltransferase 2 (lysophosphatidic acid acyltransferase, beta)	0.2157	1	1	1	0.1957	1	1	1	0.1511	2	2	1	0.1753	2	2	2	0.0599	1	1	1	2.6605	6	6	6
100504285	Abhd12b	abhydrolase domain containing 12B	0.2157	1	1	1	0.3639	1	1	1	0.2822	1	1	1	0.2431	1	1	1	0.5091	1	1	1	2.2923	6	6	5
21877	Tk1	thymidine kinase 1	0.2153	1	1	1	0.1062	1	1	1	0	0	0	0	0.0939	1	1	1	0.7569	2	2	2	4.4985	9	9	9
104002	Ctsq	cathepsin Q	0.2139	1	1	0	0	0	0	0	0.2644	1	1	0	0	0	0	0	0	0	0	0	6.4441	12	12	11
18974	Pole2	polymerase (DNA directed), epsilon 2 (p59 subunit)	0.213	1	1	0	0.4281	1	1	0	0.2012	1	1	0	0	0	0	0	0	0	0	0	1.3571	3	3	2
70310	Plscr3	phospholipid scramblase 3	0.2119	1	1	1	0.4335	1	1	1	1.8886	1	1	1	0.6305	1	1	1	0.4196	1	1	1	1.7331	2	2	1
109620	Dsp	desmoplakin	0.2117	1	1	1	0.0448	2	2	2	0.0599	1	1	1	0.2946	3	3	2	0.1645	2	2	1	0.0944	1	1	0
68020	Apopt1	apoptogenic, mitochondrial 1	0.2116	1	1	1	0	0	0	0	0.1159	1	1	1	0	0	0	0	0	0	0	0	1.5596	2	2	1
56715	Rabgef1	RAB guanine nucleotide exchange factor (GEF) 1	0.2095	1	1	1	0.0385	1	1	1	0.3561	2	2	2	0.1362	2	2	2	0.1737	2	2	2	2.2016	2	1	2
546623	Gm5958	predicted pseudogene 5958	0.2094	2	1	0	0	0	0	0	0.1026	1	1	0	0	0	0	0	0	0	0	0	2.6273	4	4	4
11657	Alb	albumin	0.2078	1	1	1	0.2804	1	1	1	0.5886	1	1	1	1.2942	3	3	3	1.0264	3	3	2	2.2128	4	4	4
100862310	LOC100862310	predicted gene, 21633	0.2078	1	1	1	0	0	0	0	0	0	0	0	0	0	0	0	0	0	0	0	6.0274	16	0	16
56297	Arl6	ADP-ribosylation factor-like 6	0.206	1	1	1	0	0	0	0	0.0948	1	1	1	0.1165	1	1	1	0.1649	1	1	1	6.0274	16	0	16
20399	Sh2b1	SH2B adaptor protein 1	0.2052	1	1	0	0.0472	1	1	0	0	0	0	0	0	0	0	0	0	0	0	0	4.4618	12	12	10
72650	2810006K23Rik	RIKEN cDNA 2810006K23 gene	0.2045	1	1	1	0.1513	1	1	1	0.2061	1	1	1	0	0	0	0	0	0	0	0	14.7018	1	1	1
66674	Spryd7	SPRY domain containing 7	0.2041	1	1	0	0.1452	1	1	0	0.1928	1	1	0	1.4469	2	2	2	0.3787	1	1	1	9.5146	11	11	11
14772	Grk4	G protein-coupled receptor kinase 4	0.2039	1	1	0	0	0	0	0	0	0	0	0	0	0	0	0	0	0	0	0	5.392	5	5	5
58911	Sumf1	sulfatase modifying factor 1	0.2038	1	1	1	0.2993	4	4	3	0.3115	3	3	3	0.3806	3	3	2	0.3705	3	3	2	7.6143	3	3	3
230594	Zcchc11	zinc finger, CCHC domain containing 11	0.2037	1	1	1	0.0812	2	2	2	0	0	0	0	0.2353	3	3	3	0.1555	2	2	2	3.0838	5	4	5
209003	Rbmx2	RNA binding motif protein, X-linked 2	0.2028	1	1	1	0.2102	1	1	1	0.0834	1	1	1	0	0	0	0	0.639	1	1	1	5.7865	2	2	2
68080	Gpn3	GPN-loop GTPase 3	0.2022	1	1	1	0.1253	1	1	1	0.4201	1	1	1	0.1821	1	1	1	0.3635	1	1	0	4.444	5	5	5
56369	Apip	APAF1 interacting protein	0.202	1	1	1	0.2396	2	2	2	0	0	0	0	0.2036	1	1	1	0.1182	2	2	2	4.7689	16	16	16
381921	Taok2	TAO kinase 2	0.2015	2	1	1	0.1275	1	0	1	0.0906	1	0	1	0.0377	1	0	0	0.2565	1	0	1	7.8922	6	0	5
15450	Lipc	lipase, hepatic	0.2006	1	1	1	0	0	0	0	0.1894	1	1	1	0	0	0	0	0	0	0	0	7.8922	6	0	5
17261	Mef2d	myocyte enhancer factor 2D	0.2002	2	1	2	0.1284	1	1	1	19.5493	2	1	2	0.0662	1	0	1	0.2394	3	1	3	0.195	2	2	2
78832	Cacul1	CDK2 associated, cullin domain 1	0.2002	1	1	1	0.1076	2	2	2	0.3507	2	2	2	0	0	0	0	0	0	0	0	2.7212	3	3	2
67824	Nmral1	NmrA-like family domain containing 1	0.2001	1	1	0	0	0	0	0	0	0	0	0	0.1546	1	1	1	0	0	0	0	6.3694	4	4	4
67526	Atg12	autophagy related 12	0.1992	1	1	1	0.2074	1	1	1	0	0	0	0	0.388	1	1	0	0	0	0	0	0.1688	2	2	1
20704	Serpina1e	serine (or cysteine) peptidase inhibitor, clade A, member 1E	0.199	1	1	0	0	0	0	0	0.3904	2	2	1	0	0	0	0	0	0	0	0	4.2173	7	7	6
17156	Man1a2	mannosidase, alpha, class 1A, member 2	0.1977	1	1	1	0.0729	1	1	1	0.2084	1	1	1	0.0389	1	1	1	0.0441	1	1	1	5.6731	2	2	2
66609	Cryzl1	crystallin, zeta (quinone reductase)-like 1	0.1956	1	1	1	0	0	0	0	0.4968	2	2	2	0	0	0	0	0.0777	1	1	0	0.9282	2	2	2
228140	Tnks1bp1	tankyrase 1 binding protein 1	0.1947	1	1	0	0.0427	1	1	0	0.0495	1	1	0	0	0	0	0	0	0	0	0	5.4352	3	0	3
12915	Atf6b	activating transcription factor 6 beta	0.1942	1	1	0	0.2388	2	2	1	0.2322	2	2	1	0	0	0	0	0	0	0	0	5.4352	3	0	3
73473	Iws1	IWS1 homolog (S. cerevisiae)	0.1936	1	1	1	0.2315	3	3	2	0.274	3	3	2	0.1512	2	2	1	0.131	2	2	1	1.5685	6	6	5
68501	Nsmce2	non-SMC element 2 homolog (MMS21, S. cerevisiae)	0.1929	1	1	0	0.2443	1	1	1	0.3735	1	1	0	0.1653	1	1	1	0.7073	2	2	0	5.3938	7	7	7
258443	Olfr164	olfactory receptor 164	0.1918	1	1	0	0	0	0	0	0.1812	1	1	0	0	0	0	0	0	0	0	0	0.4712	1	1	1
67286	Rabl5	RAB, member of RAS oncogene family-like 5	0.1914	1	1	0	0.6146	2	2	2	0.2839	2	2	1	0.4144	1	1	0	0.3089	1	1	1	4.5357	3	3	3
268958	Capn11	calpain 11	0.191	1	1	0	0.141	1	1	0	0.9141	1	1	0	0.1927	1	1	1	0.1125	1	1	0	8.315	5	5	4
101100	Ttll3	tubulin tyrosine ligase-like family, member 3	0.1906	1	1	0	0	0	0	0	0	0	0	0	0	0	0	0	0	0	0	0	2.9105	3	2	3
224640	Lemd2	LEM domain containing 2	0.1905	1	1	1	0.2652	2	2	1	1.6897	2	2	2	0.2922	2	2	2	0.0759	1	1	1	3.159	4	4	4
11486	Ada	adenosine deaminase	0.1904	1	1	0	0.0727	1	1	1	0.0876	1	1	1	0	0	0	0	0.0786	2	2	1	2.5814	2	2	2
65098	Zfand6	zinc finger, AN1-type domain 6	0.1896	1	1	1	0	0	0	0	0.1415	1	1	1	1.5441	1	1	1	1.0248	1	1	1	2.771	14	14	14
99712	Cept1	choline/ethanolaminephosphotransferase 1	0.1896	1	1	0	0.5588	1	1	1	0.5224	1	1	1	0.4398	2	2	1	0.1047	1	1	0	6.1938	4	3	4
67128	Ube2g1	ubiquitin-conjugating enzyme E2G 1	0.1893	1	1	0	0.1693	1	1	0	0.6346	1	1	1	0.5632	1	1	1	0.7099	1	1	0	6.934	2	2	2
54137	Acrbp	proacrosin binding protein	0.1892	1	1	1	0.2094	1	1	1	0.1444	2	2	1	0	0	0	0	0	0	0	0	13.7803	4	4	4
76469	Cmya5	cardiomyopathy associated 5	0.1884	1	1	0	0	0	0	0	0	0	0	0	0	0	0	0	0.0939	1	1	0	2.8633	9	9	8
26383	Fto	fat mass and obesity associated	0.188	1	1	1	0.0703	1	1	1	0.3623	1	1	1	0.0223	1	1	1	0	0	0	0	8.0323	5	5	5
106821	Oard1	O-acyl-ADP-ribose deacylase 1	0.188	1	1	1	0.1861	1	1	1	0.2539	1	1	1	0.2053	1	1	1	0	0	0	0	3.441	1	1	0
213012	Abhd10	abhydrolase domain containing 10	0.1873	1	1	1	0.0667	1	1	1	0.2415	1	1	1	0	0	0	0	0	0	0	0	7.3272	19	19	14
67710	Polr2g	polymerase (RNA) II (DNA directed) polypeptide G	0.1869	1	1	1	0.3929	1	1	1	1.0292	2	2	2	0.6559	1	1	1	0.5021	1	1	1	3.0375	4	4	2
20683	Sp1	trans-acting transcription factor 1	0.1867	1	1	1	0	0	0	0	0	0	0	0	0	0	0	0	0	0	0	0	3.3086	3	3	3
106025	Sharpin	SHANK-associated RH domain interacting protein	0.1867	1	1	0	0	0	0	0	0.1763	1	1	0	0	0	0	0	0	0	0	0	4.057	4	0	4
68441	Rraga	Ras-related GTP binding A	0.1865	3	1	2	0.1563	3	1	1	0.365	3	1	2	0.6027	1	0	1	1.2707	2	0	2	5.036	57	57	51
16493	Kcna5	potassium voltage-gated channel, shaker-related subfamily, member 5	0.1865	1	1	0	0	0	0	0	0	0	0	0	0	0	0	0	0	0	0	0	4.5865	33	28	28
218699	Pxk	PX domain containing serine/threonine kinase	0.1865	1	1	1	0	0	0	0	0	0	0	0	0	0	0	0	0	0	0	0	6.2701	7	7	7
74015	Fcho1	FCH domain only 1	0.1863	1	1	0	0	0	0	0	0.0913	1	1	0	0	0	0	0	0	0	0	0	2.7207	2	0	2
278676	AY358078	cDNA sequence AY358078	0.1861	1	1	0	0	0	0	0	0	0	0	0	0.1498	1	0	1	0.1486	1	0	1	3.9003	5	5	5
214424	Parp16	poly (ADP-ribose) polymerase family, member 16	0.1857	1	1	1	0	0	0	0	0.0937	1	1	1	0	0	0	0	0	0	0	0	6.776	6	6	6
69161	Manbal	mannosidase, beta A, lysosomal-like	0.1853	1	1	1	0	0	0	0	0	1	1	1	0.2585	1	1	1	0.1792	1	1	1	0.3551	2	2	1
56462	Mtch1	mitochondrial carrier homolog 1 (C. elegans)	0.1841	1	1	1	0.1708	1	1	1	0	0	0	0	0.5998	3	3	2	0.687	2	2	2	3.217	5	5	5
107242	AI837181	expressed sequence AI837181	0.1838	1	1	0	0	0	0	0	0	0	0	0	0	0	0	0	0	0	0	0	3.284	3	3	3
233876	Hirip3	HIRA interacting protein 3	0.1837	1	1	0	0.0585	1	1	1	0.0608	1	1	1	0.8109	1	1	1	0.1993	1	1	1	1.8102	7	7	6
108645	Mat2b	methionine adenosyltransferase II, beta	0.1834	1	1	1	0.0831	1	1	1	0.1039	1	1	1	0	0	0	0	0	0	0	0	6.1906	4	4	4
105446	Gmpr2	guanosine monophosphate reductase 2	0.1829	1	1	1	3.1074	2	2	2	0.571	1	1	0	0.1488	1	1	1	0.0434	1	1	1	3.7602	3	3	2
22439	Xk	Kell blood group precursor (McLeod phenotype) homolog	0.1824	1	1	0	0.1043	1	1	0	0	0	0	0	0	0	0	0	0	0	0	0	5.7909	23	23	22
407819	BC031181	cDNA sequence BC031181	0.182	1	1	1	0	0	0	0	0.1038	1	1	0	0	0	0	0	0	0	0	0	1.8558	1	0	1
328780	Prss34	protease, serine, 34	0.1819	1	1	1	0	0	0	0	0	0	0	0	0	0	0	0	0	0	0	0	1.8558	1	0	1
94245	Dtnbp1	dystrobrevin binding protein 1	0.181	1	1	1	0	0	0	0	0	0	0	0	0	0	0	0	0	0	0	0	1.7645	12	12	12
50490	Nox4	NADPH oxidase 4	0.1809	1	1	0	0.1718	1	1	0	0	0	0	0	0	0	0	0	0	0	0	0	2.3706	7	7	6
66513	Tab1	TGF-beta activated kinase 1/MAP3K7 binding protein 1	0.1806	1	1	1	0.7269	3	3	1	0.2397	2	2	2	0.1838	3	3	3	0.5738	3	3	3	16.2193	3	0	3
544922	Zkscan4	zinc finger with KRAB and SCAN domains 4	0.1798	1	1	1	0	0	0	0	0	0	0	0	0	0	0	0	0	0	0	0	5.1071	12	12	10
12567	Cdk4	cyclin-dependent kinase 4	0.1791	2	1	2	0.2179	2	0	1	0.8666	3	1	3	0.076	1	0	0	0.1208	2	0	0	3.6657	7	7	6
329251	Ppp1r12b	protein phosphatase 1, regulatory (inhibitor) subunit 12B	0.1784	2	1	1	0.0916	1	0	1	0.0776	1	0	1	0.2513	1	0	1	0.3191	1	0	1	3.6452	1	1	1
109136	Mmaa	methylmalonic aciduria (cobalamin deficiency) type A	0.1781	1	1	0	0	0	0	0	0	0	0	0	0	0	0	0	0	0	0	0	4.4916	3	3	3
80509	Med8	mediator of RNA polymerase II transcription, subunit 8 homolog (yeast)	0.1778	1	1	1	0	0	0	0	0.1847	1	1	1	0.1512	1	1	1	0	0	0	0	2.2767	2	0	2
74229	Paqr8	progestin and adipoQ receptor family member VIII	0.1772	1	1	1	0.1476	1	1	1	0.1674	1	1	1	0	0	0	0	0	0	0	0	7.1056	12	12	11
68251	Babam1	BRISC and BRCA1 A complex member 1	0.1765	1	1	0	0	0	0	0	0	0	0	0	0	0	0	0	0	0	0	0	4.3364	6	6	5
50798	Gne	glucosamine (UDP-N-acetyl)-2-epimerase/N-acetylmannosamine kinase	0.1761	1	1	0	0.4451	1	1	1	0.7177	3	3	3	0.1705	1	1	1	0.3983	3	3	2	5.0593	7	7	7
66690	Tmem186	transmembrane protein 186	0.176	1	1	1	0	0	0	0	0.1663	1	1	1	0	0	0	0	0	0	0	0	5.2272	12	12	9
79201	Tnfrsf23	tumor necrosis factor receptor superfamily, member 23	0.176	1	1	1	0	0	0	0	0.1662	1	1	0	0	0	0	0	0	0	0	0	2.5275	6	6	5
243219	2900026A02Rik	RIKEN cDNA 2900026A02 gene	0.1751	1	1	1	0.0572	1	1	0	0.352	2	2	1	34.0898	1	1	0	4.0589	2	2	1	2.3596	4	2	4
225020	Fez2	fasciculation and elongation protein zeta 2 (zygin II)	0.1746	1	1	1	0.1386	1	1	1	0.2242	1	1	1	0	0	0	0	0	0	0	0	9.0354	15	15	14
66700	Chmp3	charged multivesicular body protein 3	0.1742	1	1	1	0	0	0	0	0	0	0	0	0.4947	2	2	2	0.1283	1	1	1	1.2939	1	1	1
19720	Trim27	tripartite motif-containing 27	0.1737	1	1	0	0.0093	1	1	1	0	0	0	0	0	0	0	0	0.0089	1	1	1	0.5032	5	5	3
213993	A630007B06Rik	RIKEN cDNA A630007B06 gene	0.1705	2	1	1	0.0451	1	0	0	0.1415	2	1	0	0.0768	1	1	1	0.326	2	2	2	1.1753	4	4	3
52892	Sco1	SCO cytochrome oxidase deficient homolog 1 (yeast)	0.17	1	1	1	0.7696	1	1	1	0.6673	1	1	1	0.5591	1	1	1	0	0	0	0	1.4512	3	3	3
20708	Serpinb6b	serine (or cysteine) peptidase inhibitor, clade B, member 6b	0.1692	3	1	3	0.494	4	2	4	0.7967	3	2	2	0.8206	4	3	2	0.0652	3	2	3	3.5121	1	1	1
18938	Ppp1r14b	protein phosphatase 1, regulatory (inhibitor) subunit 14B	0.1684	1	1	1	0.2249	1	1	1	0.17	1	1	1	0	0	0	0	0	0	0	0	4.2942	1	1	1
11982	Atp10a	ATPase, class V, type 10A	0.1684	1	1	0	0.6373	1	1	0	0.4273	1	1	0	0.4004	1	1	0	0.4348	1	1	0	0.3307	1	1	1
213788	Chrm5	cholinergic receptor, muscarinic 5	0.1683	1	1	0	0.5395	1	1	0	0.3055	1	1	1	0.091	1	1	0	0.0879	1	1	0	1.9807	8	6	8
110265	Msra	methionine sulfoxide reductase A	0.1682	1	1	1	0.0733	1	1	1	0.1201	1	1	1	0.6146	2	2	2	1.218	2	2	2	6.1963	2	2	2
75725	Phf14	PHD finger protein 14	0.1681	1	1	0	0	0	0	0	0	0	0	0	0	0	0	0	0	0	0	0	4.3106	9	9	9
67586	Ubxn11	UBX domain protein 11	0.1678	1	1	0	0	0	0	0	0	0	0	0	0	0	0	0	0	0	0	0	3.5639	3	3	3
11855	Arhgap5	Rho GTPase activating protein 5	0.1676	1	1	1	0.0852	3	3	2	0.1868	3	3	3	0.1184	3	3	2	0.1442	4	4	3	2.1669	9	9	8
71865	Fbxo30	F-box protein 30	0.1674	1	1	1	0	0	0	0	0	0	0	0	0	0	0	0	0	0	0	0	5.56	3	3	3
27998	Exosc5	exosome component 5	0.1672	1	1	1	0.3498	1	1	1	0.2385	2	2	2	0	0	0	0	0.1182	1	1	1	4.6759	5	5	4
328162	Trmt61a	tRNA methyltransferase 61A	0.1666	1	1	1	0.0912	1	1	1	0	0	0	0	0	0	0	0	0	0	0	0	3.9414	13	11	12
100126768	Gm20516	predicted gene 20516	0.1666	1	1	0	0	0	0	0	0	0	0	0	0	0	0	0	0	0	0	0	4.9396	14	14	13
77011	Ticrr	TOPBP1-interacting checkpoint and replication regulator	0.1658	1	1	1	0.3273	1	1	1	0	0	0	0	0	0	0	0	0.0937	1	1	1	13.6542	1	0	1
241732	Tspyl3	TSPY-like 3	0.165	1	1	0	0	0	0	0	0	0	0	0	0	0	0	0	0	0	0	0	13.6542	1	0	1
68017	Ftsj2	FtsJ homolog 2 (E. coli)	0.1645	1	1	1	0.0715	1	1	1	0.1554	1	1	1	0	0	0	0	0	0	0	0	13.6542	1	0	1
19679	Pitpnm2	phosphatidylinositol transfer protein, membrane-associated 2	0.164	1	1	1	0.1352	1	1	1	0	0	0	0	0	0	0	0	0	0	0	0	1.8447	2	2	2
22682	Zfand5	zinc finger, AN1-type domain 5	0.1631	1	1	1	0.1365	1	1	1	0.0971	1	1	1	0.6976	2	2	2	0.1734	1	1	1	2.0184	2	2	1
69459	Ubl7	ubiquitin-like 7 (bone marrow stromal cell-derived)	0.1624	1	1	1	0.1267	1	1	1	0.118	1	1	1	0.2559	1	1	1	0.391	2	2	2	3.2316	5	5	5
69709	Ptrhd1	peptidyl-tRNA hydrolase domain containing 1	0.1621	1	1	0	0	0	0	0	0.4118	1	1	1	4.4825	2	2	2	0.4251	1	1	1	2.3547	6	6	6
13644	Efs	embryonal Fyn-associated substrate	0.162	1	1	1	0	0	0	0	0.3142	1	1	1	0.1273	1	1	1	0	0	0	0	3.8799	5	5	4
320100	Relt	RELT tumor necrosis factor receptor	0.1617	1	1	1	0	0	0	0	0.198	2	2	1	0	0	0	0	0	0	0	0	6.8233	6	6	6
20317	Serpinf1	serine (or cysteine) peptidase inhibitor, clade F, member 1	0.1597	1	1	0	0	0	0	0	0	0	0	0	0	0	0	0	0	0	0	0	2.5689	4	4	3
12816	Col12a1	collagen, type XII, alpha 1	0.1592	1	1	0	0	0	0	0	0.1959	1	1	1	0	0	0	0	0.0624	1	1	1	2.9707	2	0	1
243780	E330009J07Rik	RIKEN cDNA E330009J07 gene	0.1589	1	1	0	0.1576	1	1	1	0.1144	1	1	1	0.0472	1	1	1	0	0	0	0	9.74	1	0	1
223433	Fam105a	family with sequence similarity 105, member A	0.1566	1	1	1	0	0	0	0	0.3205	2	2	1	0	0	0	0	0.068	1	1	1	3.1841	7	7	6
71361	Aifm2	apoptosis-inducing factor, mitochondrion-associated 2	0.1566	1	1	1	0.4523	2	2	1	0.2098	2	2	2	0.2528	1	1	1	0.8036	1	1	1	0	0	0	0
242474	Tmem245	transmembrane protein 245	0.1565	1	1	1	0.1374	1	1	1	0.0894	1	1	1	0	0	0	0	0	0	0	0	2.116	5	5	4
57783	Tnip1	TNFAIP3 interacting protein 1	0.1562	1	1	0	0.16	1	1	0	0.7534	2	2	2	2.7966	3	3	3	1.9269	3	3	3	2.746	9	9	8
223650	Eppk1	epiplakin 1	0.1542	3	1	3	0.1542	2	0	2	0.1442	2	0	2	0.1998	2	0	2	0.591	3	1	3	3.0348	5	5	5
16886	Limk2	LIM motif-containing protein kinase 2	0.1534	1	1	1	0	0	0	0	0.0398	1	1	1	0.0532	1	1	0	0	0	0	0	4.3782	4	4	4
73324	1700034F02Rik	RIKEN cDNA 1700034F02 gene	0.1531	1	1	1	0	0	0	0	0.2358	1	1	1	0.2966	1	1	1	0.3031	1	1	1	0.705	4	4	3
17190	Mbd1	methyl-CpG binding domain protein 1	0.153	1	1	1	0	0	0	0	0.1446	1	1	1	0.4695	1	1	0	0	0	0	0	2.9233	7	6	5
27418	Mkln1	muskelin 1, intracellular mediator containing kelch motifs	0.1525	1	1	1	0.0283	1	1	1	0.1169	1	1	1	0.0463	3	3	3	0.0535	3	3	3	3.4793	3	2	3
56494	Gosr2	golgi SNAP receptor complex member 2	0.1523	1	1	1	0.2146	1	1	1	0.0598	1	1	1	0.9114	1	1	1	1.2343	2	2	1	7.0389	14	13	13
17354	Mllt10	myeloid/lymphoid or mixed-lineage leukemia (trithorax homolog, Drosophila); translocated to, 10	0.1522	1	1	0	0	0	0	0	0	0	0	0	0	0	0	0	0	0	0	0	2.6711	7	7	6
381511	Pdp1	pyruvate dehyrogenase phosphatase catalytic subunit 1	0.1522	1	1	1	0	0	0	0	0	0	0	0	0	0	0	0	0	0	0	0	1.5233	4	4	4
236312	Pyhin1	pyrin and HIN domain family, member 1	0.1521	1	1	0	0	0	0	0	0.1355	1	1	0	0.0675	1	0	0	0	0	0	0	2.0857	8	8	8
231430	Cox18	cytochrome c oxidase assembly protein 18	0.1515	1	1	1	0.1436	1	1	1	0.1045	1	1	1	0	0	0	0	0.1092	1	1	0	4.3113	34	34	31
107829	Thoc5	THO complex 5	0.1513	1	1	1	0.5189	4	4	4	0.7383	3	3	1	1.2611	3	3	3	1.4272	4	4	4	6.8303	7	6	6
66753	Erlec1	endoplasmic reticulum lectin 1	0.1501	1	1	1	0.1172	1	1	1	5.9688	2	2	2	0.251	2	2	2	0.1339	2	2	2	0.3051	1	1	1
238455	Macc1	metastasis associated in colon cancer 1	0.15	1	1	0	0.1445	1	1	1	0.1349	1	1	0	0.1436	1	1	0	0.2296	1	1	1	7.1939	6	6	5
100502698	1700021K19Rik	RIKEN cDNA 1700021K19 gene	0.1499	1	1	0	0.1967	1	1	0	0.1242	1	1	0	0.3623	1	1	0	0	0	0	0	4.0989	4	4	4
27398	Mrpl2	mitochondrial ribosomal protein L2	0.1493	1	1	1	0.1921	2	2	2	0.4833	3	3	3	0.0481	2	2	2	0.1701	2	2	1	1.6239	7	7	5
76246	Rtf1	Rtf1, Paf1/RNA polymerase II complex component, homolog (S. cerevisiae)	0.1491	1	1	1	0.1243	2	2	1	0	0	0	0	0.2412	3	3	2	0.4267	4	4	2	2.3804	4	4	4
216805	Flcn	folliculin	0.1488	1	1	1	0.1575	1	1	1	0.0926	1	1	1	0.0901	2	2	2	0.2487	2	2	1	4.8414	10	10	10
106582	Nrm	nurim (nuclear envelope membrane protein)	0.1478	1	1	1	0.0927	1	1	1	0.1793	1	1	1	0	0	0	0	0	0	0	0	3.3114	8	8	8
74125	Armc8	armadillo repeat containing 8	0.1478	1	1	1	0.2739	2	2	1	0.1455	1	1	1	0.2317	1	1	1	0	0	0	0	1.7113	3	3	3
20355	Sema4f	sema domain, immunoglobulin domain (Ig), TM domain, and short cytoplasmic domain	0.1477	1	1	0	0	0	0	0	0	0	0	0	0	0	0	0	0	0	0	0	1.5858	4	4	4
234309	Cbr4	carbonyl reductase 4	0.1467	1	1	1	0.4365	1	1	1	0.0941	1	1	1	0.5498	2	2	1	0.3696	1	1	1	1.4661	11	11	10
232413	Clec12a	C-type lectin domain family 12, member a	0.1466	1	1	0	0	0	0	0	0	0	0	0	0.7803	3	3	3	0.8471	3	3	2	0	0	0	0
72826	Fam76b	family with sequence similarity 76, member B	0.1459	1	1	1	0	0	0	0	0.1658	1	1	1	0.1508	1	1	1	0.4601	3	3	3	3.609	2	0	2
67554	Slc25a30	solute carrier family 25, member 30	0.1449	1	1	1	0.2833	2	2	2	0.1368	1	1	1	0.0409	1	1	1	0.1272	1	1	1	1.5102	3	3	2
[truncated: 6,618 more rows]

## Sheet: Dataset2
Supplementary Data 1. Proteins identified in WT DC2.4 and infection 6.5h
Dataset2: A list of 5980 proteins with at least one unique peptide and one strict peptide.
GeneSymbol	WT DC2.4-1	WT DC2.4-2	WT DC2.4-3	Infection 6.5h-1	Infection 6.5h-2	Infection 6.5h-3
Zzef1	0.0768587	0.0588535	0.0956715	0.0306883	0.018138	0.0355575
Zyx	0	0	0	0	0	0
Zyg11b	0.0455381	0.12266	0	0.78963	0.139494	0.488072
Zwint	0.564266	0.753998	0.500987	0.287334	0	0
Zwilch	0.261426	0.362539	0.197704	0.3081	0.452613	0.449099
Zw10	2.65257	1.81353	1.70489	2.69937	2.61775	2.05031
Zswim8	0.0354297	0.013717	0.0213838	0	0.00544364	0
Zscan26	0	0	0	0	0	0.554866
Zranb3	0	0.22438	0	0	0	0
Zranb2	2.62328	2.99161	3.97712	2.30358	4.17457	2.20064
Znrf2	0	0.093242	0.0527095	0.843777	0	0.957065
Znhit6	0.0425233	0.0571471	0.0323753	0.0535667	0.09634	0.0487791
Znhit2	0	0	0	0.140527	0.11193	0
Znfx1	0.0894474	0.258519	0.129644	0.709441	0.648089	0.45767
Zmynd8	0	0	0	0	0.421128	0
Zmym1	0	0	0	0	0	0
Zmpste24	13.0202	11.4208	9.39159	9.85097	9.44519	9.5106
Zmiz2	0.102862	0.0932808	0.0339088	0.173633	0.409699	0.218915
Zmiz1	0.31964	0.119757	0.363827	0.487711	0.348935	0.316324
Zmat2	0.0659973	0	0	0.110293	0	0
Zkscan8	0	0	0	0	0.0946857	0
Zkscan4	0.17979	0	0	0	0	0
Zgpat	0.414381	0.0293925	0	0.216372	0.781428	0.272924
Zfyve26	0	0.0322748	0.0261772	0.0805346	0.107393	0.0555437
Zfyve21	0.0385642	0	0.0364242	0	0	0
Zfyve20	0	0	0	0.0203074	0.0847284	0
Zfyve19	0.122689	0.237602	0.286602	0	0.477354	0
Zfr	1.47638	1.14564	1.4298	0.821902	1.43648	1.16406
Zfp947	0.499544	1.14478	0.623718	1.1445	1.32368	1.203
Zfp91	0	0.0105524	0	0	0	0
Zfp830	0.0556131	0	0	0.0560988	0.354934	0.0751438
Zfp787	0	0	0.745535	0	0	0
Zfp641	0	0	0	0.613665	0	0
Zfp622	0.932752	2.40884	1.88948	1.53184	2.28452	2.20787
Zfp598	1.57635	1.60728	2.11584	1.21586	2.07501	2.32938
Zfp593	5.58892	11.3593	6.95676	7.56366	3.86654	8.23552
Zfp36l2	0	0	0	0	0	3.03428
Zfp369	0	0.089988	0	0	0	0
Zfp346	0.461353	0	0	0	0	0
Zfp330	0.0689849	0.0204161	0.206359	1.51128	1.19295	0.631998
Zfp326	0.789021	0.519743	0.734357	0.537952	1.07852	0.806358
Zfp318	0	0	0	0.0442136	0	0
Zfp281	0	0.028747	0	0	0.101861	0
Zfp275	0	0	0	0.533123	0	0
Zfp259	8.50595	7.27285	6.32422	6.85513	6.02407	4.41683
Zfp207	1.15669	1.32864	1.39286	1.78572	3.58093	1.12819
Zfp106	0	0.297011	0.24143	0	0	0
Zfml	0.538484	0.457393	0.495857	0.515703	1.21392	0.497817
Zfhx3	0	0	0	0.00671921	0	0
Zfat	0	0	0	0	0	0.0659694
Zfand6	0.18965	0	0.141507	1.54409	1.02483	1.27585
Zfand5	0.163073	0.136468	0.0971141	0.697635	0.173417	0.639972
Zdhhc9	0	0	0	0	0.0666557	0
Zdhhc6	0.787252	0.496678	0.5924	1.81281	1.0246	0
Zdhhc5	0.21888	0.553474	0.396446	0.457124	0.346365	0.319465
Zdhhc21	0	0	0.036188	0	0	0
Zdhhc20	1.38206	2.34194	1.58182	1.35948	1.81163	1.57873
Zdhhc13	0.123135	0.27915	0.2747	0.152107	0.224169	0.134058
Zdbf2	0	0	0	0.331503	0.336399	0.100019
Zcchc9	0.72301	0.762148	0.712965	0.220776	0.155998	0.552053
Zcchc8	0.0049624	0	0	0.185816	0.0259877	0
Zcchc6	0	0.461131	0.0296651	0.0259001	0.101845	0
Zcchc2	0.022238	0.0103434	0.021004	0	0	0
Zcchc17	0	0	0	0	0	0.0338381
Zcchc11	0.203743	0.0811588	0	0.235301	0.155489	0.134603
Zc3hc1	0.22001	0.0819356	0.193464	0.0787169	0.100748	0.580034
Zc3hav1l	0.125038	0.0900517	0.118099	0	0	0
Zc3hav1	1.68747	2.05149	1.58083	2.46747	3.02706	2.71113
Zc3h8	0	0.176567	0	0.101909	0	0
Zc3h7b	0.0718758	0.146488	0.490006	0.427343	0.324494	0.586093
Zc3h7a	0.118677	0.250065	0.166094	0.136664	0.186851	0.233497
Zc3h4	0.0211146	0.016716	0.00979539	0	0.0703349	0
Zc3h18	0.429242	0.490008	2.30653	0.157184	0.607545	0.132254
Zc3h15	30.3046	22.1437	23.453	74.37	26.7775	37.7913
Zc3h14	0.0927891	0.144774	0.0181032	0.306991	0.15808	0.108615
Zc3h13	0.0574564	0.284835	0.0235793	0.0148779	0	0.0667844
Zc3h12c	0	0	0.0114492	0	0	0
Zc3h11a	1.66323	0.625195	1.67399	1.24946	1.25272	1.22433
Zbtb4	0.0291369	0	0	0	0	0
Zbtb39	0	0	0	0.0259433	0	0
Zbtb26	0	0	0.280863	0	0	0
Zbtb11	0.224597	0.222503	0.190061	0	0	0
Zbed3	0.317783	0	0	0	0	0
Zadh2	0.749923	1.69844	1.00051	1.6351	1.2585	0.874814
Yy1	0.323364	0.347656	0.184897	0.411951	0.545492	0.277015
Ywhaz	77.4827	74.5476	86.4488	99.1604	104.544	83.0456
Ywhaq	30.609	27.9578	28.3	37.6791	32.2958	29.9844
Ywhah	41.3748	44.7709	41.9753	44.9087	52.2289	65.0355
Ywhag	170.568	92.9373	75.4789	220.013	73.3899	155.353
Ywhae	180.512	216.497	195.516	186.246	211.634	208.391
Ywhab	34.977	31.8398	36.0024	51.3582	52.6056	49.6903
Ythdf3	2.94752	4.28362	3.29938	3.38239	3.71189	3.47721
Ythdf2	6.37651	4.00527	7.01154	18.8847	15.1056	11.496
Ythdf1	7.17023	3.25555	7.98561	12.2771	14.1652	14.5253
Ythdc2	0.125635	0.17675	0.112758	0.373743	0.336224	0.591046
Ythdc1	0.550674	0.338591	0.877152	0.465358	0	0.274397
Yrdc	0.483612	0.673122	0.460058	0.625581	0.560452	0.505107
Yme1l1	9.99781	12.425	8.08972	2.74596	3.73819	4.1081
Ylpm1	0.437602	0.107371	0	0.0211602	0.00273902	0.0368693
Ykt6	10.1767	7.30165	8.81841	11.557	13.7848	12.0722
Yipf6	0.256164	0.632697	0.634359	0.247953	1.28086	0.252735
Yipf5	0.24002	0.0860682	0.237799	0.377686	0.582633	0.394429
Yipf4	0.280256	0.347339	0.611937	7.61334	0	0
Yipf3	0.459281	0.594285	0.961404	0.887782	2.07958	6.05381
Yif1b	1.61532	1.49769	1.75454	1.73345	2.03431	1.40545
Yif1a	0	0	0	0.208399	0.272216	0.184586
Ydjc	0	0	0	0	0.0533549	0
Ybx3	101.969	127.129	119.91	140.029	166.477	152.491
Ybx1	173.632	226.355	176.674	203.226	219.041	169.044
Yars2	2.87456	2.68055	1.70396	3.56996	1.20513	3.133
Yars	11.5825	9.22114	11.0908	10.7795	17.1439	13.274
Yaf2	0	0	0	0	0.0340142	0
Xxylt1	0.118135	0.705643	0.732383	0.0932614	0.20724	0.399631
Xrn2	4.89897	5.08922	4.92957	0.691489	1.64495	0.50321
Xrn1	0.522541	0.729528	0.122146	2.89257	3.27223	6.93591
Xrcc6bp1	0	0.107284	0	0	0	0
Xrcc6	0.0566995	0.342662	0	0.0757305	0.275323	0.17884
Xrcc5	0.0480131	0.0678987	0	0	0.0335021	0.167625
Xrcc1	0.559089	0.0970267	0.158185	0.105173	0.471779	0.211658
Xpr1	0.732866	0.590487	0.738402	0.0140675	0	0
Xpot	7.99261	10.8114	8.76801	2.86165	3.67668	2.60548
Xpo7	0.988534	1.1557	1.19269	0.431007	0.938787	0.447494
Xpo6	0.238335	0.0507294	0.750516	0.493992	0.706571	0.348979
Xpo5	3.70686	5.09828	3.74348	5.17823	4.38488	4.11577
Xpo4	0.90481	0.70277	0.907008	0.540353	0.334664	0.358685
Xpo1	10.9468	10.7372	10.9585	6.21003	6.42611	5.98299
Xpnpep3	1.22051	0.948337	1.27185	0.400198	0.104904	0.306751
Xpnpep1	0.89565	1.3848	0.951686	1.27593	1.55771	0.259105
Xpa	0	0	0	0	0.0398388	0
Xirp2	0.109466	0	0.00201471	0.0539272	0.137923	0.0748039
Xiap	0.0388811	0	0	0	0	0
Xdh	0.0392362	0.0760338	0.0631261	0.0200067	0.00919849	0.0073072
Xab2	1.60195	1.19722	1.19266	0.152194	0.137874	1.21323
Wwp2	1.45799	2.27381	0.862328	0.698198	0.802604	0.541786
Wtap	0.197195	0.247767	0.15671	0.453283	0.404497	0.48676
Wrnip1	2.71019	0	1.67334	0.205189	0	0
Wrb	0	2.91381	3.99853	0	0	4.59053
Wnt11	0	0	0	0	0	0.102182
Wnk1	0.353521	0.871516	0.661436	0.645374	1.36933	0.721618
Wls	0.445026	0.60738	0.545148	0.327301	0.866394	0.707246
Wiz	0	0.0330141	0.032768	0.185533	0.578607	0.0752902
Wipi2	0.0970392	0.284946	0.0916543	0.190935	0	0.254231
Wipf1	2.60622	0.0157809	1.35907	18.1167	1.13922	9.30927
Wibg	51.3177	24.6249	46.8506	26.9785	23.4521	23.6602
Whamm	0	0	0	0.0258893	0	0
Wdr92	0.427428	0.25991	0.312301	5.07068	0.513441	0.453231
Wdr91	0.0788365	0.0410561	0.32053	0.278781	0.250905	0.244899
Wdr89	0.0795102	0.18549	0.0632473	0.0811735	0.08299	0.228451
Wdr83	0.0372496	0	0	0	0	0
Wdr82	1.82464	1.09182	0.849573	1.92501	1.72869	1.67841
Wdr81	0.0503121	0.00360832	0	0	0	0
Wdr78	0.075339	0.0984597	0	0	0	0.0258669
Wdr77	10.6174	10.6171	6.82703	4.36761	7.99166	6.60868
Wdr76	0.521643	0.0790042	0.132101	0.0535449	0.00649726	0
Wdr75	2.56204	11.6051	13.7603	1.62994	2.16401	4.26105
Wdr74	2.72306	2.69162	3.25175	1.29364	2.61336	1.62769
Wdr70	0.0241354	0.0163125	0.0730139	0	0.11553	0
Wdr7	0.0272341	0	0	0.00571638	0	0
Wdr67	0	0	0	0.0105459	0	0
Wdr61	4.38971	6.02617	2.9179	12.7871	5.19409	4.47956
Wdr6	0.38459	0.439351	0.190147	0.238012	0.349685	0.276383
Wdr5b	0	0	0	0	0.357574	0
Wdr59	0	0	0	0.00195324	0	0
Wdr55	0.198082	0.19499	0.0431088	0.183525	0.37803	0.478118
Wdr5	2.17814	3.84892	4.80523	10.3212	11.4834	9.88346
Wdr48	0.949115	0.775146	1.71338	1.58692	2.18798	0.916403
Wdr46	2.2984	2.31766	3.65976	1.28092	1.15015	1.20788
Wdr45b	0.789838	1.30724	0.13721	1.04789	0.71145	0.803055
Wdr43	2.84678	4.6864	4.51885	4.18081	2.73872	4.75444
Wdr41	0.337692	0.116316	0.136105	0.0879264	0	0
Wdr4	0.26795	0.774131	0.295712	0.0640452	0.247736	0.113201
Wdr37	0.275567	1.03026	0.401335	2.45873	0.841386	2.66144
Wdr36	2.55292	2.0654	2.19262	1.6296	1.58595	1.06217
Wdr34	0.0844837	0.105637	0.0479491	0.27812	0.279002	0.0244753
Wdr33	0.247317	0.152434	0.313168	0.0892331	0.162871	0.0569268
Wdr3	7.53701	3.41824	3.54566	1.669	2.62675	1.96511
Wdr26	0.418319	0.397528	0.311672	0.116281	0.144559	0.436802
Wdr20a	0.0957462	0.136835	0.0981052	0	0	0.116968
Wdr18	3.28945	4.3299	2.91838	3.78702	2.93803	2.78185
Wdr16	0	0	0	0	0.235448	0
Wdr13	0	0	0	0	0	0.0388891
Wdr12	4.95897	8.71919	12.0945	6.98035	8.80943	5.05934
Wdr11	0.293376	0.107462	0.180139	0.172612	0.216515	0.187993
Wdr1	24.5804	21.1684	17.3438	30.5281	38.6826	38.3334
Wdhd1	0	0.00843656	0.0215542	0	0.0131714	0
Wdfy4	0.49382	0.393967	0.524467	0.538919	0.486298	1.01605
Wdfy3	0.102145	0.0493221	0.0431763	0.0708523	0.0309195	0.112765
Wdfy2	0.338353	0.578434	0.165839	0.704839	0.169838	0.8486
Wbscr22	2.22034	1.90117	3.18554	3.4437	1.8658	1.26205
Wbscr16	2.1749	0.31262	0.118317	0	0	0
Wbp4	0	0.113615	0	1.24575	0.371597	0.0805219
Wbp11	2.53213	0.785869	3.16816	2.86701	1.42698	1.24021
Wash	1.0493	0.70753	0.59082	2.4322	1.44794	0.702288
Wasf2	4.43144	7.57609	4.58744	11.9079	9.24384	6.77967
Was	15.1843	14.1493	17.4744	6.52234	8.62396	7.45126
Wars2	1.15779	1.79065	1.73795	0	0	0
Wars	2.84668	3.80005	3.47194	3.24373	5.09235	2.83467
Wapal	0.426233	0.707315	1.01135	0.475122	1.14014	1.05779
Vwa8	1.21317	1.44444	1.22466	0.505954	0.635624	0.729511
Vwa5a	0.134528	2.0248	0.213951	0.461154	0.39098	0.17801
Vwa3a	0.227166	0.202414	0.147123	0.112296	0.142827	0.17414
Vti1b	15.1507	8.74308	12.1994	14.4917	21.0697	10.0822
Vti1a	14.4932	1.75946	2.44704	5.48348	6.84496	1.84308
Vta1	4.20376	4.31367	2.58517	2.28861	2.55055	2.64732
Vrk3	0.62488	0.0909537	0.590686	0.304251	0	0.197719
Vrk2	1.16439	1.19738	0.765239	0.0233896	0.0780842	0.0942081
Vrk1	7.43243	7.20229	5.00058	13.0163	12.62	14.4146
Vps8	0.0704862	0.391189	0.102892	0.0994576	0.16171	0.241117
Vps72	0	0	0.0727648	0	0	0.696421
Vps53	1.05329	1.47645	1.58525	2.45481	2.94119	1.76095
Vps52	0.808976	0.29182	0.650559	1.86732	2.84956	2.36834
Vps51	0.489771	0.42827	0.864249	1.58234	1.863	1.3359
Vps4b	6.73183	4.8243	5.46898	3.82386	3.77754	4.08762
Vps4a	0.915236	1.09018	0.612333	1.51143	1.22591	1.44239
Vps45	3.36765	1.52225	2.25545	3.9368	1.97644	2.08228
Vps41	2.67808	4.48481	3.35546	1.55767	1.8051	1.63951
Vps39	2.01023	2.91907	2.16703	1.54605	1.33288	1.38539
Vps37c	0	0	0	0.228456	0	0
Vps37b	1.1221	1.426	1.61342	2.16158	1.72549	2.35255
Vps36	1.15385	1.10029	0.355467	4.97835	10.4305	5.58669
Vps35	37.1437	40.9024	32.3646	34.3367	32.9566	35.383
Vps33b	5.39803	0.610645	5.99099	2.17572	1.74572	1.72663
Vps33a	3.80369	3.53539	5.05466	5.34615	3.33666	3.26144
Vps29	40.6937	16.9276	29.3134	39.9547	33.6706	34.28
Vps28	2.61307	3.09277	2.29222	2.48333	3.01417	3.54684
Vps26b	6.6379	6.62587	6.48486	1.42592	3.2835	3.15342
Vps26a	21.6574	20.1698	18.4501	13.9807	12.9079	14.8255
Vps25	0.77256	0.480979	0.628941	1.49884	3.66433	3.30184
Vps18	4.41444	3.46669	6.85223	3.61661	3.65696	3.48658
Vps16	5.5153	5.32399	4.16338	3.23521	3.80334	4.93606
Vps13c	2.2487	2.3701	2.01593	1.91281	1.96027	2.18756
Vps13a	0.4104	0.247918	0.403502	0.234459	0.177308	0.316456
Vps11	3.79874	3.97685	3.00205	3.59117	3.78841	2.12085
Vprbp	0.0105205	0	0.0313188	0	0	0
Vnn1	0	0	0	0	0.035478	0
Vmp1	0.295214	0.447604	0.893137	0.735821	2.76844	2.25186
Vmn2r19	0	0	0.121517	0	0	0
Vmn1r212	0.463081	0	0	0	1.38198	0
Vma21	63.8096	67.4447	74.61	32.2017	26.3562	19.3922
Vkorc1l1	7.03634	2.20561	5.4641	1.20833	2.08216	0.702751
Vkorc1	3.87795	9.36866	4.31632	2.42302	9.96931	3.90754
Vipas39	2.76625	2.28598	1.88998	0.589724	0.376134	0.319034
Vimp	1.41901	2.86769	1.55014	1.6362	0.363478	1.00338
Vim	399.673	380.152	334.224	390.249	474.02	376.714
Vezt	0.123635	0.076356	0.168163	0	0.0390204	0
Vdac3	73.7062	108.692	71.255	13.1904	8.59223	13.9499
Vdac2	157.398	173.862	146.535	86.6456	87.5771	112.314
Vdac1	69.4934	71.2758	67.4493	53.7484	53.4722	51.3688
Vcpip1	0.035933	0.0556394	0.0187902	2.39876	0.0938255	1.08455
Vcp	53.9399	53.2556	44.4677	40.6972	41.7538	40.7006
Vcl	3.2717	3.06798	2.71012	2.92213	3.09447	2.77742
Vbp1	20.4834	10.1725	13.3395	9.71969	4.87321	6.33688
Vav3	0.0809206	0.0427977	0.0327991	0.121139	0.325944	0.341402
Vav1	5.92495	8.20759	4.82777	5.92731	7.53646	4.80442
Vat1	27.6979	27.6369	25.7835	16.2549	14.2968	15.341
Vasp	5.62741	4.58428	4.93342	9.11693	6.69268	9.22746
Vars2	0.459801	0.450046	0.231371	0	0	0
Vars	17.1315	17.2707	16.9208	18.2229	17.3652	16.4466
Vapb	54.7223	41.2586	77.9544	43.7456	47.5989	36.728
Vapa	119.227	77.288	108.711	108.946	109.832	88.9374
Vangl1	0.100055	0.37576	0.231825	0.387953	0	0.382422
Vamp8	40.2632	83.6932	57.6086	86.125	68.8581	56.5907
Vamp7	14.6897	11.1915	11.2106	19.3577	17.1252	19.212
Vamp4	24.9457	21.1492	34.0154	9.42768	8.26954	12.6384
Vamp3	18.0843	27.1767	25.7785	18.1339	19.2409	23.782
Vac14	3.4039	3.31982	4.71044	2.58473	1.44935	1.43076
Uxt	0	1.28314	0.255721	0.0569326	0.151394	0.106389
Uxs1	0	0	0	0.6874	0.0417546	0.108673
Uvrag	0.540409	0.260196	0.223612	0.887157	0.263432	0.420529
Utrn	0.34984	0.102589	0.119377	0.205071	0.070888	0.0886086
Utp6	4.33397	3.63775	2.89895	1.80954	3.82676	3.40228
Utp3	1.80485	1.24144	1.78145	1.3201	0.900032	1.77253
Utp20	2.64305	1.73834	2.33157	1.04882	0.864119	1.1523
Utp18	4.78938	5.18151	4.22075	3.43919	3.40846	2.35471
Utp15	1.66065	1.28749	1.61993	1.7514	0.847353	0.970361
Utp14a	1.84779	2.81246	2.14748	2.37539	1.1847	4.17736
Utp11l	2.20709	3.27903	4.05136	4.31686	4.82829	3.15561
Usp9x	0.386822	0.550824	0.526156	1.16436	0.831734	0.796429
Usp8	0.395776	0.482653	0.424109	1.11634	0.177645	0.959286
Usp7	1.43189	0.828553	0.700402	0.714263	0.519446	0.619343
Usp6nl	0.120557	0.0681079	0.127256	0.245926	0.0298585	0.334273
Usp5	3.66228	3.02567	3.0598	2.68068	1.83868	2.29921
Usp48	0.0174437	0.0101224	0.00962338	0.0198311	0	0
Usp47	0.256632	0.158786	0.345452	0.54245	0.579375	0.56506
Usp46	0.103665	0.534538	0.544297	0.0885587	0.287098	0.211536
Usp45	0	0.0589092	0.0437578	0	0	0
Usp4	1.55143	1.04898	0.869071	1.5346	1.86382	1.59981
Usp39	1.21075	1.27924	1.55288	0.462525	0.622568	0.512529
Usp36	0.151559	0.216865	0.220026	0.104756	0.19812	0.256385
Usp34	0	0	0.00258464	0	0	0.0130828
Usp33	0.102562	0	1.21664	0	0	0
Usp32	0.00889837	0	0	0	0	0
Usp30	0.0251396	0	0	0.00371182	0.00624466	0.0998116
Usp3	0.0617893	0.258427	0.16824	0.421434	0.377461	0.264826
Usp25	0.00761464	0.00697354	0.00948317	0.244951	0.0262779	0.0161986
Usp24	0.453026	0.25982	0.41666	0.231412	0.389649	0.286231
Usp19	0.489473	0.432308	0.42567	1.77529	1.23269	1.08587
Usp16	0.0447843	0.0338863	0.0422991	0.0322569	0.0332719	0
Usp15	0.583343	0.458756	1.10324	3.65971	2.62025	4.01047
Usp14	32.743	26.4903	31.4931	15.0197	15.1747	13.9986
Usp12	0.108848	0.153223	0.20225	0.0929867	0.0757645	0.11855
Usp10	2.55174	2.8791	2.65045	3.25659	3.62685	3.38242
Usp1	0	0	0	0.0453949	0	0.0332272
Uso1	3.29907	3.09472	4.06544	4.09861	4.32451	4.89773
Ush2a	0.012149	0	0.00952984	0	0	0
Use1	1.69971	1.20903	1.23866	2.28639	2.00864	0.925907
Urm1	0.403068	2.23341	0.150676	0	0	0
Uri1	0.251008	0.869534	1.65389	2.52344	2.7258	1.83547
Urb2	0.58897	0.33841	0.489731	0.0474426	0.0247159	0.0690523
Urb1	0.13121	0.0973963	0.0948788	0	0	0
Uqcrq	3.96499	1.82607	3.3676	2.00164	2.18786	1.52989
Uqcrh	35.2609	40.7297	28.7218	32.6751	22.6703	25.1304
Uqcrfs1	17.0107	24.4704	25.3931	17.1006	14.4278	23.1758
Uqcrc2	45.6156	55.7171	57.936	40.6895	43.5183	43.6177
Uqcrc1	31.9013	38.7355	37.95	27.4275	32.679	29.9288
Uqcrb	37.0685	45.9683	53.4571	23.3511	24.8974	27.6938
Uqcr10	53.4187	29.483	34.8803	26.7359	12.8842	20.9316
Uqcc	1.17877	1.65305	1.457	1.26639	0.877872	1.24964
Uprt	0.268712	0.720632	0.230046	0.0853503	0.0409154	0.0852257
Upf3b	2.43331	2.00786	1.34765	2.23669	2.37077	2.33094
Upf2	0.916005	0.464624	0.493817	0.654986	0.245207	0.381042
Upf1	12.4766	12.4483	12.2937	14.9696	14.9459	15.0126
Unk	0	0.00750078	0.0317009	0.0618526	0.0389941	0.87719
Unc93b1	2.45703	1.34753	1.38234	2.07723	4.6489	3.24718
Unc79	0	0	0	0.0419568	0	0.0271579
Unc5b	0	0.0348718	0.0423968	0	0	0
Unc45a	0.575135	0.544714	0.36682	1.04478	0.671441	0.509751
Umps	9.40774	6.19473	7.4716	7.56868	7.31804	10.1038
Uhrf1bp1l	0	0	0	0.0706333	0.0387896	0.0462151
Uhrf1bp1	0	0	0.010218	0.00730163	0.00903296	0.0178151
Uhrf1	0.780855	0.959102	0.857377	0.756891	1.37088	0.807857
Ugt1a9	0.278825	0.194992	0.26787	0.134419	0.16777	0.321377
Ugt1a7c	3.46364	4.85174	3.2021	2.23982	2.82628	3.10049
Ugp2	0.533717	0.862528	1.38123	0.0109626	2.39931	3.54504
Uggt1	10.5728	10.7928	8.59535	7.71001	6.41334	6.24683
Ugdh	0.0668319	0	0	0.0881561	0	0
Ufsp2	3.40646	3.47372	2.9929	1.51353	1.90269	0.926249
Ufm1	17.322	17.373	20.0588	6.74265	7.0685	9.35906
Ufl1	2.47754	3.03953	2.19148	2.53594	2.45395	2.5905
Ufd1l	2.29308	4.14122	2.36092	3.44839	3.26032	3.51601
Ufc1	5.24708	3.65715	4.22754	3.09276	0.725574	1.73305
Uevld	0	0	0	0.104944	0.0785293	0.12345
Uck2	8.9304	4.8763	6.06257	1.99056	5.56405	5.77526
Uchl5	23.1076	30.6704	28.0791	32.0313	31.0529	21.6421
Uchl3	9.34919	6.60932	6.51073	6.01565	6.67858	10.1733
Uchl1	0.279352	0.291279	0.0836788	0	0.263965	1.65582
Ubxn4	2.87064	2.13929	2.43531	3.34821	4.08405	2.58431
Ubxn1	1.5775	0.373875	4.17346	3.97409	6.07602	3.04238
Ubtf	4.86255	12.3368	4.47261	3.91232	3.00233	4.31063
Ubtd1	2.02192	2.17731	1.8218	2.51175	1.89439	3.09456
Ubr7	0	0	0.105929	0.28412	0.292886	1.0164
Ubr5	0	0	0.0479223	0	0	0
Ubr4	0.546024	0.553314	0.592652	0.44309	0.4521	0.349835
Ubr2	0.0343118	0.0669333	0.0235937	0.0271032	0.0110255	0.0093447
Ubqln4	1.14	0.589868	1.78707	3.34709	2.33227	3.593
Ubqln2	4.21052	3.98551	4.73332	2.11373	0.915834	1.38582
Ubqln1	5.20141	5.31458	4.72344	3.1571	4.07831	3.08383
Ubp1	0	0	0.205627	0.082934	0	0
Ublcp1	3.10921	0	10.9229	0.830939	0.882779	0.434671
Ubl7	0.162355	0.126715	0.117976	0.255867	0.390967	0.110725
Ubl3	0	0.281286	0.258	0.745544	0.708647	0.468874
Ubfd1	2.36234	3.44172	2.00152	0.125421	1.90638	1.04856
Ube4b	1.24524	1.08995	1.2495	0.685036	0.990113	1.33321
Ube4a	0.140954	0.242409	0.327164	0.0225109	0	0.0553232
Ube3c	0	0.0229149	0.0163528	0	0.026678	0.0211072
Ube3b	1.19404	0.668417	0.00994816	0	0	0
Ube3a	0.63376	1.36148	0.544747	0.31489	1.58594	2.81497
Ube2z	0.629049	2.12135	0.704739	1.30596	1.70569	1.25737
Ube2v2	15.9515	32.762	30.9161	24.9827	22.5015	17.6075
Ube2v1	21.2131	34.0384	33.0472	25.7717	22.3142	19.4683
Ube2t	1.4115	0.69974	3.41539	0.576953	3.04281	1.99882
Ube2s	5.72452	3.8951	6.33463	9.32918	9.18966	9.89166
Ube2r2	0.123946	0.335764	0.429791	0	0.333036	0
Ube2q2	0.627665	0.570302	1.02151	1.94024	1.62201	1.71883
Ube2q1	1.60716	0.912387	1.04624	3.20888	2.66842	1.90543
Ube2o	1.223	1.49022	2.07639	1.57926	2.16665	1.21924
Ube2m	14.7839	19.2436	12.9388	12.8251	17.5405	11.3418
Ube2l6	0	0	0	0	0.206095	0.105379
Ube2k	22.2379	16.77	25.2733	15.5823	23.6036	19.8171
Ube2j2	1.03479	0.948055	0.919299	0.263088	0.262748	0.160984
Ube2j1	4.0901	5.18857	2.92578	3.38762	4.30481	2.43993
Ube2h	0	0	0.22795	0	0	0.164166
Ube2g2	4.24352	3.69716	5.17169	2.45124	1.56662	0
Ube2g1	0.189335	0.1693	0.634561	0.563207	0.709863	2.86004
Ube2f	0.691521	0.922644	1.00758	1.33133	2.52364	2.11262
Ube2e3	1.05746	1.3868	0.636464	1.70124	1.99325	1.21338
Ube2e1	4.10072	3.49148	4.5357	4.66331	7.27816	3.71206
Ube2c	16.5785	16.242	21.507	26.6987	14.283	8.37833
Ubash3b	0.189415	0.217332	0	2.20218	1.87421	1.37277
Ubap2l	22.1953	24.5728	19.1723	29.5606	33.1937	29.2291
Ubap2	6.65802	3.88346	5.59279	9.41605	10.3241	9.55826
Ubac2	0.668662	2.40965	1.05597	0.0588562	0.201537	0
Ubac1	0.384332	0.18921	0.0909348	0	0.0269353	0.0586993
Uba6	2.11904	1.37261	2.11725	2.37603	2.24885	3.47415
Uba5	0.615215	1.03578	0.700144	0.383018	1.15688	0.694085
Uba3	0.301337	0.706965	0.285582	0.865848	0.514445	0.181765
Uba2	3.86646	4.67468	3.12202	7.79873	11.3774	7.46694
Uba1	12.8529	11.7494	12.6966	13.8464	12.6119	9.70752
Uap1l1	3.27214	3.93329	3.01309	2.59847	4.33748	1.92083
Uap1	0	0	0.0695624	0.0706858	0.0311981	0.0227759
Uaca	0.166755	0.108974	0.291562	0.42834	1.40448	0.222595
U2surp	1.46395	1.54997	1.67699	3.21324	5.86453	4.20261
U2af2	19.7654	22.389	22.1492	9.68013	15.145	9.85609
U2af1	5.09969	5.16793	5.65041	5.27152	6.90868	6.19383
Tyw1	1.76136	0.910546	2.10606	0.901231	1.2602	1.11855
Tysnd1	0.358178	0	0.338302	0.278493	0.27963	0
Tyms	1.93863	1.62352	4.37774	4.7664	3.20032	1.72531
Tyk2	0.123814	0.185332	0.245194	0.223552	0.123144	0.126391
Txnrd2	0.460203	0.209693	0.158951	0.0363011	0.461567	0.975104
Txnrd1	3.64128	3.06091	3.85432	3.97008	2.87204	3.97786
Txnl4a	1.29192	0.199696	0.615991	1.54664	0.287708	3.9283
Txnl1	14.5427	20.1482	16.2341	13.0943	14.7204	14.0553
Txnip	5.22722	3.67697	3.99394	1.28578	0.564507	2.62729
Txndc9	2.46532	3.56218	1.8785	2.45851	4.37476	3.56855
Txndc5	6.24712	3.55905	7.77126	4.83577	3.68336	5.01431
Txndc17	3.52168	8.57802	2.40422	3.75848	3.5633	5.31395
Txndc15	0.494242	0.17545	0.740317	1.67702	0.921854	1.70317
Txndc12	1.11333	0.0453088	1.51455	1.97677	1.17648	0.962691
Txn2	6.53973	7.16807	3.0138	1.90753	1.6651	1.36306
Txn1	39.7395	36.8722	49.4514	78.5222	86.3244	95.5412
Txlng	0.155383	0.147353	0.124223	1.07748	0.871561	1.47183
Txlnb	0.155968	0	0	0.262203	0.249552	0.292863
Txlna	16.392	14.3246	14.3582	32.9236	29.608	35.9227
Twistnb	1.39573	1.04343	0.663592	0.613328	0.937028	0.413825
Twf2	3.58043	4.74072	3.14609	6.75823	4.22958	3.77581
Twf1	1.47195	3.3068	2.22494	1.38001	0.623511	0.80943
Tufm	36.0587	37.6681	32.4083	21.8351	19.0324	19.7589
Tubgcp6	0.0442968	0.021956	0	0	0	0
Tubgcp5	0	0	0	0	0.091961	0
Tubgcp4	0.40941	0.898349	0.185017	0.316424	0.336584	0.161066
Tubgcp3	0.445089	0.332964	1.40349	1.28569	0.173607	0.345388
Tubgcp2	0.262566	0.598386	0.426886	0.954388	0.469527	0.822262
Tubg1	1.86966	1.81589	2.06645	1.95588	3.02359	1.8842
Tubb6	35.4764	40.2787	33.4459	27.9549	31.8849	36.0531
Tubb5	159.287	186.47	170.171	141.495	138.82	145.338
Tubb4b	67.9323	81.4635	67.4741	61.957	62.7543	67.4585
Tubb4a	49.8291	64.8671	54.0205	43.2915	46.4485	44.7897
Tubb2a	54.1225	62.2466	54.0992	48.595	55.4418	57.9715
Tubal3	4.24873	8.56446	5.4229	8.07095	9.15497	4.35825
Tuba4a	45.364	51.5089	48.1688	36.2182	42.618	32.7089
Tuba1c	72.5619	79.119	51.0969	56.1806	53.7549	57.1306
Ttyh3	0.0727851	0.124536	0.0359965	0.00435591	0	0
Ttyh2	1.11711	0.466786	0.719002	0.182879	0.102817	0.300015
Ttpal	2.28233	2.19501	1.4174	1.56318	0.931605	0.606774
Ttn	0.000962608	0.0106779	0.00197444	0.00110453	0	0.0178578
Ttll8	0	0.205878	0	0	0	0
Ttll5	0.0292396	0	0	0.0867555	0	0
Ttll12	3.1195	3.62245	2.68833	2.07106	1.04008	0.977311
Ttk	0.683162	0.83121	0.416405	0.394088	0.607725	0.599923
Tti2	0.0327887	0.056579	0	0.0785179	0	0.0928984
Tti1	0	0.0234698	0	0.0263051	0.0143413	0
Ttf2	1.68324	0.881993	1.73079	1.44103	1.69603	1.34141
Ttc7b	0.385229	0.127767	0.286467	0.0627252	0.216464	0.105171
Ttc7	0.0219918	0.0196637	0	0.304259	0.597479	0.400153
Ttc5	0.614559	0	0.128716	0.140002	0.077166	0.0548037
Ttc4	0.499759	0.925114	0.457671	0.154937	0.379105	0.503617
Ttc39b	0.338849	0.409859	0.191585	0.120289	0.103314	0
Ttc37	1.05058	0.664867	0.838094	0.531582	1.44367	0.67264
Ttc33	0.113147	0.0329718	0.112887	0.263965	0.193042	0.358911
Ttc27	2.85694	2.70207	2.23955	1.12349	1.06018	0.676612
Ttc23l	0.0270438	0	0	0	0	0.0834834
Ttc21b	0	0.0180607	0.0643611	0.0169755	0.0738063	0.0140117
Ttc19	0.0398896	0.664547	0.512359	0	0	0
Ttc17	0	0	0	0	0	0.00764804
Ttc13	0.0667643	0	0.295715	0.125928	0.0430441	0.0244576
Ttc12	0	0.0229275	0	0	0	0
Ttc1	1.73521	2.80273	2.25743	1.82323	3.09275	1.39399
Tstd3	0	0	0.237769	0	0	0
Tsta3	0.578453	0.289095	0.350138	0.646098	0.402554	0.226656
Tssk1	0	0	0	0.482358	0.220126	0.215726
Tssc4	0.477259	0.28007	0.347523	0	0.0632279	0
Tssc1	0.435378	0.243134	1.28072	0.661339	1.19713	1.14954
Tsr2	0.070585	0	0	0.372948	0.335152	0.517251
Tsr1	3.09432	2.95307	2.63988	3.09332	2.3544	2.34731
Tspan5	0	0.0623159	0	0	0	0
Tspan4	0.426175	0	1.41479	1.43907	0.57055	1.49464
Tspan31	1.00154	0.404995	0.801847	1.69581	1.04467	0.745412
Tspan3	0	1.51173	1.36043	3.27588	6.14661	3.49003
Tspan14	0.280671	0.722198	0.393521	0.423724	0.323181	1.23418
Tsnax	4.28007	4.36058	1.94533	5.45565	4.65122	5.96485
Tsn	9.60468	10.4302	8.54164	17.0454	17.3903	11.1921
Tsg101	1.31671	0.84056	1.03056	2.80251	3.42285	3.01701
Tsfm	6.78661	7.72832	7.49023	3.18774	4.00544	3.71663
Tsen34	0	0	0	0	0.0507234	0
Tsc22d4	0.0424065	0	0.115526	0	0.03	0
Tsc22d2	0.0508878	0	0.138631	0.0405197	0	0
Tsc2	0.00497495	0.0316709	0	0.0439179	0	0.0443198
Tsc1	0.021511	0	0	0.0382431	0	0.161822
Trub1	0.118715	0.255897	0.202197	0.14726	0.347923	0
Trrap	0.0461139	0.064535	0.0685876	0.0256619	0.0103151	0.0412868
Trpv2	10.8894	13.4839	9.39145	10.0591	13.0751	10.0076
Trpm7	0.159116	0.498682	0.139965	0.371465	0.26553	0.189402
Trp63	0	0	0	0.193304	0	0
Trp53bp2	0	0	0.0711498	0	0	0
Trp53bp1	0	0	0	0.0326218	0.0293707	0
Trp53	1.91117	3.99075	2.61555	0.137211	0.190792	0.259682
Trove2	0	0.0452864	0	0	0	0.108389
Troap	0.99657	0.707619	1.37444	1.42081	1.24154	1.92153
Tro	3.18919	0.365066	0.0347237	3.28078	0.0706395	0
Trnt1	5.28081	4.78694	5.03288	3.88619	1.74374	2.29227
Trnp1	0	0	0	0.833989	0	0
Trmu	0.318703	0.341173	0.383982	0	0	0
Trmt61a	0.166562	0.091238	0	0	0	0
Trmt6	0.728768	1.40316	0.679733	1.18775	0.484417	0.882538
Trmt5	0.0603705	0.0260361	0	0.0273325	0.127138	0
Trmt2a	1.90517	2.93186	1.62213	3.22981	1.91877	4.58309
Trmt1l	0.265821	0.170028	0.140315	0.0772688	0.195511	0.100416
Trmt112	12.6106	13.6773	13.0605	7.44677	16.4281	4.56585
Trmt11	0.0259822	0.0330477	0.012561	0	0	0
Trmt10c	2.78901	3.456	3.22096	2.21511	1.36757	1.52371
Trmt10a	0	0.534596	1.07312	9.81158	2.22311	0.394391
Trmt1	1.91603	0.78504	1.2194	2.77675	0.834499	2.34139
Trip4	1.41044	1.04502	1.24484	1.31043	2.18172	1.27655
Trip13	3.73859	3.16295	3.76847	2.52947	1.3794	2.45843
Trip12	2.31689	2.11865	2.14471	1.63487	1.72416	1.39184
Trip11	0.0738771	0	0.0259045	0.0853547	0.0037481	0.0703205
Trip10	6.77403	0.83022	1.94276	2.85039	2.1084	6.50855
Triobp	0.183633	0.0181821	0.140975	0.758312	0.856311	0.566844
Trim65	0	0.374519	0.582275	0.00759679	0	0
Trim56	0.0508683	0.0412192	0.0848148	0.0894639	0.303825	0.0774196
Trim47	0	0	0	0.291735	0.424346	0.718374
Trim33	0.548822	1.07401	0.866809	0.919396	0.530625	0.419371
Trim32	0.358454	0.421013	0.342477	0.341006	0.860443	0.540935
Trim31	0.0694649	0	0.0835181	0.0676284	0	0
Trim28	11.1812	10.911	11.6624	11.05	12.056	11.8294
Trim27	0.173686	0.00934374	0	0	0.00889868	0
Trim26	0.732271	0.141896	0.691636	0	0.0236057	0.030181
Trim25	6.81422	8.85592	6.78842	10.2985	10.5304	11.647
Trim24	0.0989531	0.0296537	0.093462	0.0207667	0	0
Trim17	0	0.277018	0	0	0	0
Trim16	0	0	0	0.16069	0.027942	0
Triap1	1.23341	2.03149	0.693054	1.69981	1.73538	2.24039
Trf	0	0	0	0	0.0588908	0.140621
Trex2	0	0.820913	0	0	0	0
Trex1	2.15584	3.14917	2.91032	2.51627	2.54029	2.66599
Trem2	1.28944	2.96941	2.13253	2.82397	3.36198	3.83314
Trappc8	0.417684	0.551912	0.447177	0.482051	0.67614	0.19814
Trappc6b	9.63414	3.77636	8.15385	2.19999	1.9308	2.4532
Trappc5	5.02545	3.48389	1.36353	2.73851	6.02878	3.76024
Trappc4	1.66858	1.33206	1.16617	1.19841	0.958254	0.720085
Trappc3	6.22022	6.08016	6.75528	9.95989	7.47292	9.69095
Trappc2l	0.263094	1.24061	0.430298	0	0	0
Trappc13	0.674376	0.0745418	0.830963	0.167601	0.157577	0.158546
Trappc12	1.39426	0.628776	0.741455	1.49175	0.91182	1.36017
Trappc11	0.189698	0.224968	0.512232	0.394713	0.912289	0.260972
Trappc1	1.55736	1.31762	1.12375	1.27809	0.887471	0.676142
Trap1	51.1599	50.9481	42.5329	64.485	59.4578	45.3454
Tram2	0.0569372	0.0309289	0	0.0267207	0.0827682	0
Tram1	5.23548	5.70074	6.17066	2.83812	1.80502	1.55964
Traip	0.246313	0.19737	0.280459	0.156781	0	0
Traf7	0.0962681	1.2124	0.314783	2.15535	2.52391	0.601382
Traf6	0	0.00702198	0	0.785238	0	0
Traf3ip3	0	0	0	0	0.0250897	0
Traf3	0.0357293	0.0172232	0.0252526	0.442232	0.16999	0.17031
Tradd	0.701915	1.15321	0.856489	2.06706	1.60934	1.46699
Trabd	1.04342	0.676313	0.381792	0	0	0
Tra2b	18.741	9.93793	12.7549	2.8327	2.84254	2.78847
Tra2a	2.45777	2.77028	1.8615	2.48316	4.45249	4.34918
Tpx2	1.48859	1.37061	1.79668	3.33389	2.63984	3.1377
Tpte	0	0	0.104354	0.105485	0.163922	0.0895471
Tpt1	381.578	417.362	281.622	289.745	308.076	265.982
Tprn	0.0494729	0.0278475	0.0302502	0.0973665	0.135175	0.0357061
Tprkb	0.851506	0.249676	0.804254	0	0	0
Tpr	5.7625	3.80284	4.86932	4.91782	4.91005	5.13329
Tpp2	6.31192	4.54084	5.94962	5.33446	5.09941	5.15032
Tpp1	1.25465	0.661924	1.15349	1.53902	1.83662	2.24233
Tpm4	17.9687	21.3472	17.2089	30.2927	42.7246	32.3214
Tpm3	320.952	309.722	259.728	447.057	450.518	504.94
Tpm2	21.0618	28.5558	19.4356	41.7777	57.5936	46.7778
Tpm1	107.801	146.481	114.148	173.927	170.63	165.617
Tpi1	94.4897	59.2273	108.671	60.3019	56.8044	53.9349
Tpd52l2	22.1584	18.1112	14.5077	24.1063	26.0965	23.3151
Tpd52	12.4103	11.7581	16.8279	20.9501	19.1916	17.3043
Tpcn1	1.5645	1.75545	1.28012	0.873943	1.14752	0.883372
Tpbpa	0	0	0	0.415713	0	0
Tox4	0.0588972	0.186522	0.343652	0.0280998	0.0303424	0.0205034
Tor4a	0	0.0296738	0	0.116453	0	0
Tor3a	0.773552	0.126332	0.125472	0.268877	0.028218	0.233097
Tor1b	1.19338	1.49013	0.228989	0.277307	0.257408	0.388366
Tor1aip2	1.40359	1.64109	2.28832	0.655102	0.936861	0.861599
Tor1aip1	1.28901	1.47164	1.26956	0.738382	1.25884	0.801049
Tor1a	0.995114	0.967972	1.2552	0.937587	0.454624	0.816478
Topbp1	0.0206541	0	0.00590136	0.0676168	0	0
Top3b	0.279676	0.179914	0.640434	0.383325	0.897429	0.244075
Top2b	2.85555	2.58028	3.15325	2.08889	2.4426	2.07559
Top2a	17.4728	20.6369	16.7574	15.924	15.866	13.8769
Top1mt	2.84057	1.31928	1.90568	1.03461	1.03317	1.32489
Top1	22.9791	22.9845	21.6855	19.7945	20.6686	22.7822
Tonsl	0.07917	0	0	0	0	0
Tomm70a	15.8345	12.3836	13.8083	11.0555	14.7924	13.509
Tomm7	0.63702	0.596549	0.211805	1.0313	1.02563	0.799737
Tomm6	16.4821	21.9486	20.6827	5.11526	15.1972	9.19093
Tomm5	1.73586	4.63041	5.5263	4.91	4.53281	0
Tomm40	45.409	36.3783	42.0981	11.2177	9.57788	16.7131
Tomm34	21.1427	13.9661	22.4422	8.36072	13.0419	10.7775
Tomm22	22.8117	28.3912	10.6763	5.60184	5.42422	4.85837
Tomm20	17.1562	39.8395	26.8837	94.2721	59.1706	55.1221
Tom1l2	0	0	0.0162595	0.0816542	0.0250165	0
Tom1	0.353266	0.61889	0.477893	1.51386	1.30529	0.983145
Tollip	1.28503	1.03764	1.03348	0.708632	0.707366	0.257784
Toe1	0	0	0	0.593756	1.35642	0.864958
Tob2	0	0	0.258648	0.117981	0.295911	0
Tns3	1.28885	0.958257	0.898395	1.65452	1.61755	1.02372
Tnrc6c	0.0380222	1.00164	0.100475	0.694749	0.423364	0.641871
Tnrc6b	0.0329566	0.0961946	0.0511739	0.0133608	0.00359975	0.00807077
Tnrc6a	0.0217688	0.921304	0.0827517	0.665268	0.334263	0.334774
Tnpo3	2.52896	4.89871	3.68517	0.617967	1.01743	0.985462
Tnpo2	0.375725	0.273361	0.188877	0.728455	0.322495	0.314718
Tnpo1	11.7483	11.2412	11.9072	8.42762	10.0439	7.2109
Tnk2	0	0	0	0.283508	0	0.282278
Tnip3	0	0	0	0.601555	1.03858	0.485437
Tnip2	0	0	0	0	0	0.0261305
Tnip1	0.156223	0.16004	0.75338	2.79659	1.92689	2.93746
Tnfrsf26	0	0	0	0.0788531	0.091264	0.0736085
Tnfrsf23	0.175995	0	0.166229	0	0	0.100102
Tnfrsf22	0.0302666	0	0	0	0.104398	0
Tnfrsf1b	0	0	0	0.0283915	0	0.0601758
Tnfrsf11a	0.527112	0.262811	0.688177	0.785583	0.222153	0.213958
Tnfaip8l2	3.17241	2.36525	4.03489	0.443534	0.322668	0.543419
Tnfaip8	7.37304	7.36383	6.1437	3.4309	1.21006	0.920437
Tnfaip2	0	0	0	0.128186	0	0
Tnfaip1	0.671185	0.0335231	0.414422	1.00287	0.203677	0.712658
Tmx4	0.517976	0.996416	1.03327	0	0.343541	0.288343
Tmx3	15.0478	4.42709	14.4756	2.76452	4.17953	3.56469
Tmx2	2.13687	1.75943	1.4613	1.58231	3.2687	1.65134
Tmx1	19.3631	9.68851	26.5037	23.4663	12.0486	9.44027
Tmub2	1.97403	0.862702	0.661028	0.0911613	0.0998559	0.0894453
Tmtc3	0.633567	1.41349	1.20151	1.85235	1.97724	1.15382
Tmsb15a	0	0	0.653509	0	0	0
Tmppe	1.70062	1.46561	1.52501	0.717816	0.276425	0.491564
Tmpo	9.51712	10.8345	8.99526	14.6707	16.9279	14.6506
Tmod3	28.1098	25.9713	30.0859	18.8489	22.4302	22.1667
Tmod2	2.32588	0	0.488684	0	0	0
Tmod1	0	0	0	0	0.0205874	0.0221321
Tmlhe	2.79217	2.24377	1.08564	0	0.014963	0.0201429
Tmf1	0.00479556	0	0	0.0365252	0.0446216	0
Tmem9b	4.5686	2.59181	3.38202	4.88415	2.41264	1.51021
Tmem97	34.3992	28.0726	26.2449	29.4878	32.291	33.7033
Tmem9	0.530068	0.506812	1.08461	0.606346	0.563734	0
Tmem87a	1.01608	0.647148	0.987694	1.09209	0.952515	1.49811
Tmem70	2.67155	2.07963	4.54677	2.53697	2.45383	3.28877
Tmem68	0	0.23669	0.399969	0	0	0.0452743
Tmem66	0.733898	0.845512	0.349792	0.310151	0.374772	0.192274
Tmem65	0.226	0	0.657933	0	0	0
Tmem63b	2.21322	2.19546	1.49695	3.87539	3.86229	2.13361
Tmem63a	0.463083	0.178347	0.420996	0	0.044821	0
Tmem57	0.587023	0.147982	0.151487	0.272383	0.965122	1.0492
Tmem55b	3.60995	1.87179	2.97231	1.10209	1.15689	0.373023
Tmem55a	3.5626	5.50961	5.35367	8.53276	5.3013	7.35536
Tmem51	0.110486	0	0	0.445453	0.183211	0
Tmem50a	0.220751	0.961295	0.283054	0	1.79383	0.668918
Tmem43	5.10803	2.38375	3.58488	2.30944	1.45354	2.58137
Tmem41b	0.728178	1.25454	1.59743	0	0	0
Tmem41a	0.278277	0.084956	0.167703	0.0691336	0	0
Tmem40	0	0.125371	0.110277	0	0	0
Tmem33	5.73698	7.00674	3.90011	7.86596	6.97461	5.15187
Tmem30a	3.65585	3.12829	3.11101	5.75758	7.56697	6.95217
Tmem259	0.363841	0.320644	0.400752	0	0.0760968	0
Tmem247	0	0	0	0	0.262035	0.260558
Tmem245	0.156468	0.137409	0.0894222	0	0	0.0193019
Tmem242	0.0808192	0	0	31.3554	0	0
Tmem237	0.12074	0.0353338	0.375371	0.575497	0	0.325398
Tmem230	0	4.87426	2.51726	0.957811	2.79938	2.6909
Tmem214	2.09784	2.36489	2.44288	3.13621	5.63367	3.22055
Tmem209	0.516054	0.0620739	0.381609	0.0780698	0.672501	0.1321
Tmem208	3.12584	1.27431	1.02768	0.460906	0.488551	1.68098
Tmem206	3.66831	8.71542	4.09003	1.08113	0.962915	1.14418
Tmem205	6.84733	4.9973	5.83924	3.03457	3.474	1.96201
Tmem2	0.163663	0.0997751	0.070543	0.0498808	0.176274	0.175793
Tmem199	1.24249	1.36312	1.55813	1.09823	1.25288	1.41407
Tmem194	0.244553	0	0	0	0.0231176	0
Tmem192	1.43125	1.0719	4.03557	2.89298	2.22644	2.82529
Tmem19	0	0.218235	0.17508	0.355266	0.314611	0.513699
Tmem189	0.747464	2.19364	0.922739	3.33746	3.54604	1.78136
Tmem186	0.176033	0	0.166265	0	0	0
Tmem185b	0.14165	0.591389	0.276388	0	0.347662	0.219518
Tmem181a	0.139371	0	0.158818	0.285512	0.250054	0.253177
Tmem179b	0.409735	0.518916	0.482483	0.451976	0.873679	0
Tmem177	0.405825	0	0	0.284615	0	0
Tmem176b	0.240865	0.590885	0.200776	0.257008	0	0.400898
Tmem175	0.250772	0.386228	0.325802	0.234285	0.218548	0.174976
Tmem173	3.54547	2.9891	3.83142	5.58845	5.26597	3.54671
Tmem168	0.0467771	0.0630828	0.1171	0.0514173	0.0537391	0.0537374
Tmem167	1.27966	1.35946	0.841967	0	3.1501	1.94826
Tmem165	0.781492	0.170021	0.732751	0.28154	0.56402	0.359693
Tmem164	0.37626	0.288475	0.268974	0	0	0
Tmem163	0.0233608	0.0626294	0.0278233	0.323011	0.0781349	0.215486
Tmem160	5.08392	7.17644	5.56341	3.24527	6.47868	3.44105
Tmem154	5.37803	3.44372	8.31939	9.34955	9.82687	8.91394
Tmem14c	0	0	0	1.51361	5.65516	1.08153
Tmem147	0.250162	1.23402	0.364444	0.263688	0.168712	0
Tmem144	0.885858	1.53937	0.602899	0.540298	0.537511	0.435073
Tmem131	0.00579296	0.0215641	0	0	0.0192676	0.02329
Tmem128	0.472295	0.230469	0.369254	0.140966	0.154162	0
Tmem126b	0.69442	39.0508	11.9204	1.89986	0.370522	0.219043
Tmem126a	2.67814	3.11695	1.76266	1.91221	1.89352	0.48439
Tmem120a	3.15685	5.61719	4.5214	0.765488	1.04941	1.08708
Tmem115	0	0	0	0	0.35202	0
Tmem11	1.50428	0.66065	0.521002	0.86724	0.997531	1.48953
Tmem109	16.7249	18.2712	19.6524	9.89254	9.03612	17.8761
Tmem106b	0.685936	0.289422	0.617721	0.368508	1.53471	0.172768
Tmem104	0.130445	0.322613	0.514512	0.709697	0.59027	0.540072
Tmed9	22.4662	20.9645	26.2693	20.3776	15.0258	16.9483
Tmed8	1.09201	0.545878	0.0607819	0.108881	0.206335	0
Tmed7	1.76266	2.72194	2.00949	5.21242	3.91425	2.39555
Tmed5	24.3017	24.3624	25.077	17.3768	16.7042	15.4633
Tmed4	7.71355	9.60743	8.13878	8.9411	5.73263	3.66987
Tmed3	0.140366	0.437624	0.320836	0.107523	0.101941	0
Tmed10	39.8153	31.38	30.7143	53.7818	40.3711	66.2756
Tmed1	2.81528	3.38501	4.18509	0.877228	1.6303	1.46079
Tmco1	3.81752	3.86752	7.75635	4.63078	2.76968	4.05478
Tmc5	0	0	0	0	0.0806005	0
Tmbim6	0.612315	0.694368	0.767709	0	0.23916	0
Tmbim1	0.77038	0.538879	0.908519	0.604177	0	0.793279
Tma16	5.12038	5.60095	4.24337	4.11735	5.86959	8.31504
Tm9sf4	2.9977	3.01369	1.0136	0.874931	1.83027	0.847819
Tm9sf3	4.14794	1.97169	2.16825	2.71253	4.50673	3.25847
Tm9sf2	2.38664	2.19094	1.86371	1.65363	1.50099	1.24951
Tm9sf1	1.88535	0.47907	1.05116	0.84355	1.51839	0.755422
Tm7sf3	1.55263	1.20803	2.00288	0.458179	0.295641	0.116291
Tm6sf1	0.134978	0.46331	0.453582	0.114162	0.239085	0.0944385
Tm2d2	0.627069	0.355836	0.701517	0.510756	1.18089	2.27017
Tlr9	0.0865545	0.282314	0.214142	0.0289093	0	0
Tlr2	10.3961	12.238	11.4531	12.2751	12.8318	13.9185
Tlr13	3.25838	3.41345	5.39242	2.89022	1.754	3.47663
Tln2	0.573991	0.326943	0.348093	0.622869	0.573938	0.423154
Tln1	18.0827	18.6887	18.7176	18.8883	18.9075	18.9583
Tlk2	0.117494	0.137839	0.0670431	0.21601	0.216225	0.682052
Tlk1	0.142034	0.140212	0.0952315	0.205068	0.205271	0.256901
Tle4	0.0813939	0	0.022734	0.167913	0.128656	0.10517
Tle3	0.035863	0	0.0225446	0.129396	0.120159	0.130419
Tldc1	0.05894	0	0	0.475759	0.871941	0.342015
Tktl1	0.235062	0.223456	0.212073	0	0.409969	0.267852
Tkt	68.9552	77.9813	69.8117	89.3113	67.2704	89.6777
Tk1	0.215303	0.106221	0	0.093945	0.756936	0.652233
Tjp3	0	0	0	0.191126	0	0
Tjp2	1.25889	1.74623	1.83832	3.03979	5.88835	5.81559
Tjap1	0	0	0	0.446852	0	1.07943
Tiprl	0.357025	0.615014	0.832566	1.56382	0.752274	0.431439
Tipin	0.0132617	0	0	0	0.0851868	0.0514829
Timmdc1	0.0436497	0.0402776	0.0398206	0	0	0
Timm9	33.5407	33.635	30.7187	27.2188	19.9323	20.5013
Timm8b	11.5854	11.6058	16.5633	1.43365	1.49106	0
Timm8a1	28.5422	23.6626	37.0662	13.8799	24.6515	20.7747
Timm50	21.8133	19.1451	22.2618	16.7665	17.5366	19.5153
Timm44	16.6139	16.6353	15.273	14.3172	11.6332	15.6661
Timm23	11.654	11.6435	10.3255	7.44243	6.41267	8.01865
Timm22	1.06271	1.72199	0.766761	0.245651	0.284387	0.263291
Timm21	0.131502	0.121249	0.124205	0	1.18755	0
Timm17b	1.68661	0.61395	0.500754	0.624185	0.344229	0.267486
Timm17a	2.85292	0.534693	0.562225	0.473433	1.15459	1.08532
Timm13	128.538	102.474	136.907	58.5499	60.1742	72.9033
Timm10b	3.54508	1.84563	2.48423	2.8793	1.25344	1.05705
Timm10	20.4287	25.9499	23.2722	25.5524	12.4573	22.4996
Timeless	0.0277838	0.0111032	0.0641978	0	0	0.0126038
Ticrr	0.165795	0.327333	0	0	0.0937391	0.0981094
Tial1	3.87173	5.97235	5.53606	5.44462	9.21259	3.61467
Tia1	1.07654	1.83605	2.40887	0.611955	0.484158	1.66043
Thyn1	0.912493	1.35206	0.599646	1.56945	0.786358	0.622554
Thumpd3	0.162015	3.38712	0.260192	0.828169	0.286871	0.528584
Thumpd1	7.72021	6.54234	7.00989	2.75188	3.75635	5.78353
Thrap3	3.04207	2.86734	2.46167	1.76013	4.00231	2.77743
Thop1	8.8463	5.92687	7.73866	8.61776	5.4527	7.94068
Thoc7	1.1083	0.925213	0.637512	0.197083	2.68035	0.417506
Thoc6	1.40938	1.0387	1.26724	1.9296	1.02726	1.49397
Thoc5	0.151277	0.518928	0.738299	1.26106	1.42721	1.19021
Thoc3	0.704186	1.11835	1.00169	0.26862	0.189055	0.328336
Thoc2	0.372984	0.21021	0.184486	0.152635	0.253685	0.415358
Thoc1	2.64239	0.655568	1.21125	0.733694	0.7217	0.181799
Thnsl1	0.0386801	0	0	0	0	0
Themis2	0.0518501	0	0	0.0816427	0.0767062	0.0753571
Them6	3.41415	2.83367	3.49214	2.2222	2.38904	1.16675
Them4	0	0.390453	0.101948	0	0	0
Thada	0.572775	0.703216	0.671447	0.167563	0.127631	0.0850134
Tgs1	0	0	0.00533301	0	0.0144221	0
Tgm5	0	0	0	0.499115	0	0
Tgm1	0	0	0.0219309	0.0510522	0	0
Tgfbr1	0.0717195	0.147945	0.0710918	0	0.0556116	0
Tgfb1	1.29085	0.67785	0.986869	0.587964	0.784034	0.356877
Tfrc	87.9306	110.908	100.415	66.6127	79.085	79.7676
Tfip11	0.509255	0.231464	0.441428	0.892464	0.731825	0.411032
Tfg	1.10944	0.406009	1.31446	0	0	0
Tfe3	0.125352	0.360807	0.0392232	0.0747762	0.222157	0
Tfdp1	0	0	0.0802448	0.0386858	0	0.0632188
Tfb2m	0.638603	0.428681	0.54347	0	0	0
Tfb1m	0.587194	0.711657	0.800535	0.130828	0.182749	0.106418
Tfam	8.76175	8.46678	8.91155	4.18306	6.80139	5.26488
Tex30	0.26211	0.202783	0.337632	0.395614	0.408384	0.2281
Tex264	1.0693	0.611472	1.40707	5.08613	4.84994	1.80805
Tex10	0.376335	0.361527	0.504669	0.52739	0.206146	0.234737
Tes	1.7992	2.31175	2.11427	2.11547	2.51322	2.50324
Terf2ip	0	0	0	0	0.0883777	0.0664971
Tep1	0.0331111	0.0206862	0.0485651	0.0162122	0	0
Telo2	0.278841	0.266602	0.251734	0.0173024	0	0
Tefm	1.8197	0.612007	1.49878	0.12906	0.0310722	0.0262274
Tecr	18.8381	12.3933	20.4752	18.2578	9.29004	14.2892
Tecpr1	0.00311711	0	0.0187326	0.0214599	0	0
Tec	0	0.017226	0	0.0727012	0.0264171	0
Tdrd7	0	0.048935	0.308421	0.145714	0.059085	0
Tdrd6	0.113047	0	0	0	0	0
Tdrd3	0.452869	0.808967	0.685107	0.372728	0.885596	0.646541
Tdrd1	0	0	0	0.216764	0	0
Tdp2	0	0	0	0	0	0.253234
Tdp1	0.0927955	0.127923	0.13823	0.0990612	0.224045	0.0765484
Tcp1	141.284	136.198	126.841	142.972	155.346	137.551
Tcof1	0.842163	0.758036	0.314635	0.710385	0.268849	0.492418
Tcirg1	20.157	20.2761	22.2852	13.4318	13.6949	11.9483
Tcf25	0.388402	0.286191	0.460012	0.631649	0.330599	0.619244
Tcerg1	5.7933	5.47567	4.88512	8.1628	8.07873	12.0356
Tceb3	0.312052	0.546205	0.300264	0.162482	0.137462	0.670121
Tceb2	11.5254	10.0015	12.9363	19.5777	17.4808	11.7143
Tcea1	27.427	16.2404	28.4458	46.7792	45.4702	21.9717
Tbrg4	3.82868	9.34034	4.19643	0.539751	10.9818	5.03379
Tbpl1	0	0	0	0	0.100201	0.156626
Tbl3	4.99827	5.30794	7.07833	4.04658	5.69429	5.10712
Tbl2	7.6799	9.54203	9.30117	7.40922	6.63632	6.84596
Tbl1xr1	0.234447	1.93604	0.569648	0.782031	1.63557	1.29831
Tbl1x	0.283037	1.79831	0.493267	0.751953	2.04253	1.24838
Tbkbp1	0	0	0	0.0205284	0	0
Tbk1	1.34515	1.9172	1.5749	2.12402	2.7453	2.61236
Tbck	0.0313891	0.152814	0.313463	0.0588986	0.170533	0.471027
Tbcel	0	0	0	0	1.37186	0
Tbce	0.0422616	0.0596351	0.0464161	0.0469322	0.0565374	0.0465916
Tbcd	0.82956	0.923843	1.05806	1.06358	1.00443	0.784533
Tbcc	0.106055	0.0729677	0.0233302	0.695408	1.23383	0.241643
Tbcb	3.0086	1.93297	2.24768	2.20774	4.25487	3.64321
Tbca	5.09627	5.1585	4.60416	11.1349	12.0785	13.7803
Tbc1d9b	0.0884047	0.0178687	0.0131427	0	0	0
Tbc1d9	0	0.0218935	0.0535107	0	0.069463	0.0814865
Tbc1d8b	0	0	0	0.0464313	0.0231227	0.0470357
Tbc1d5	0.156217	0.293807	0.18317	1.50316	1.72617	2.05021
Tbc1d4	0.173178	0.00526788	0.170105	0.295149	0.588961	0.125543
Tbc1d25	0	0	0	0.0434849	0.114545	0.0632359
Tbc1d23	0	0.184046	0	0	0.00846244	0.00798581
Tbc1d20	0	0.0369549	0.12044	0.219145	0	0
Tbc1d2	0	0	0	0.0438157	0.148481	0
Tbc1d15	2.8244	3.26349	2.03192	2.49784	2.33487	2.35132
Tbc1d10b	1.51664	2.24617	2.3633	0.498634	0.932149	0.291836
Tbc1d10a	0.177767	0.216638	0.216349	0.241712	0.898023	0.563649
Tax1bp1	0.102873	0.11672	0.0163028	1.33059	2.00114	0.569347
Tatdn1	0.0510781	0.101311	0.0677432	0	0.0924727	0
Tarsl2	0.105675	0.0864659	0.0702915	0.100542	0.35645	0.126746
Tars2	3.16207	3.8558	5.44837	2.19063	2.72366	1.78393
Tars	9.97378	8.66637	8.2179	8.51677	8.41501	8.4596
Tardbp	30.4217	35.5202	36.2686	27.019	23.7962	28.5698
Tarbp2	3.59449	2.88691	4.35221	0.735471	0.344469	0.709048
Tapt1	0.30131	0.247691	0.647385	0.766377	0.204324	0.0760116
Tapbp	1.21952	1.04221	0.637636	0.620149	0.433706	0.551867
Tap2	0	0	0.160624	0	0	0.149849
Tap1	0	0	0	0.11621	0.0853189	0.0431942
Taok3	4.83562	3.4586	3.6039	3.27483	5.58811	3.9414
Taok2	0.201528	0.12747	0.0905768	0.0377189	0.256471	0.197417
Taok1	0.780122	0.678661	0.521501	0.833047	1.32813	1.41104
Tank	0	0	0	0.0415698	0.0889259	0.0398721
Tango6	0.231274	0.0476185	0.00693417	0.0170558	0.0284586	0.0320409
Tanc2	0.0132346	0.250385	0.194348	0.0305153	0.0406418	0.0454518
Tanc1	0.724967	0.47933	0.682469	0.82891	0.927958	0.866091
Tamm41	0.663478	0.795778	1.21747	0	1.00369	0.180628
Taldo1	7.83847	8.98615	6.44848	9.45611	14.2513	9.31606
Tal1	0	0	0	0	0.1413	0
Tagln3	0	0	0	6.72104	3.10782	3.10816
Tagln2	77.2083	72.4795	70.5268	94.327	83.6416	84.7937
Taf9	0	2.18089	0.0253143	0.148641	0.399505	0.0741057
Taf6l	0.0117499	0.0237068	0	0.00915419	0.0264028	0
Taf5l	0	0.125982	0.12939	0.263076	1.17807	0.0271278
Taf5	0	0.00836684	0	0	0.01593	0
Taf15	4.2674	7.49658	6.58977	9.50513	9.34277	5.77737
Taf10	0.0907236	0	0	0	0	0
Tada3	0	0	0	0.254454	0.35841	0.268351
Taco1	4.46494	2.72852	4.0603	0.570338	0.826413	1.53629
Tacc3	0.850117	0.565242	0.598119	0.432121	0.315128	0.418322
Tacc1	2.20424	0.718849	1.75163	3.08582	3.74356	2.61713
Tab3	0	0	0	0	0	0.0214816
Tab2	0.0817746	0.107385	0.0994873	0.527742	0.229065	0.383768
Tab1	0.180585	0.726947	0.239653	0.183796	0.573766	0.0689177
Szrd1	0	0	0	1.86585	1.21597	0.298252
Syvn1	1.42045	0.542785	1.18691	1.48373	0.799325	2.2592
Syt9	0	0	0	0	1.36362	0
Syt17	0.507514	0.0440287	0.378892	0.912933	0.614805	0.582525
Sypl	11.8176	5.18378	11.7736	18.0066	13.9686	10.06
Synrg	0.204447	0.0888942	0.0542221	0.469987	0.483772	0.22522
Synpr	0.785843	0.730996	0	0	0	0
Synm	0	0	0	0	0.185442	0.188247
Synj2bp	7.82511	7.03047	11.0201	4.52264	8.64314	8.64743
Synj2	0	0	0	0.0137606	0.0174101	0.00769629
Synj1	0.125596	0.0162118	0.0643906	0.762697	0.430377	0.41077
Syngr2	6.70406	2.80099	4.83276	1.01918	0.859647	0
Syngr1	2.43384	1.67399	2.13729	1.22472	1.64734	0.540433
Syngap1	0.0227107	0.104551	0	0	0.157023	0
Syne3	1.12439	1.08917	0.913646	0.548452	0.843823	0.998288
Syncrip	104.64	97.1124	94.3013	77.9591	97.0112	86.7464
Sympk	0.436178	0.386311	0.428804	1.67546	1.22834	1.09184
Syk	1.5775	1.58506	1.29369	3.77418	2.24015	1.94968
Syf2	0.136403	0	0	0	0.195293	0
Sycp2l	0	0	0	0.018338	0	0
Sycp1	0	0	0	0	0.0636189	0
Syap1	0.0456306	0.0859981	0.15739	0.128019	0.29878	0.118093
Swap70	12.5561	10.4962	11.2799	19.582	14.509	16.4153
Svil	0.203366	0	0	0.0702419	0.0667977	0.0109691
Sv2a	0	0.241971	0.0689055	0	0	0
Suz12	0.250849	0.494296	0.3637	0	0.0745962	0.02597
Susd1	0	0	0	0	0.0520092	0
Surf6	3.06399	1.27309	0.454826	3.11524	3.07772	3.66423
Surf4	12.9687	14.5113	14.6718	16.6035	10.1381	7.63445
Surf2	0.0564481	0	0	0.103579	0	0.0595096
Surf1	2.23664	3.60049	3.20568	2.28578	2.03009	1.99649
Supv3l1	0.655993	0.749831	1.26029	0.213921	0.148029	0.121284
Supt7l	0	0.0671123	0	0.0310989	0	0
Supt6	0.961765	0.952585	1.27942	0.756825	0.418651	0.930944
Supt5	2.09964	3.23763	2.22051	1.69731	1.588	1.4709
Supt16	9.09745	13.2156	9.87703	8.17782	8.2509	8.49259
Sun2	0.270618	0.171219	0.167546	0.813242	0.175659	0.161666
Sun1	0	0.196595	0.145827	0	0	0
Sumo3	20.5458	11.0046	8.63435	16.0745	15.9098	12.938
Sumo1	2.18416	2.07084	3.23805	0	0	0
Sumf2	1.96932	2.29766	1.7777	8.20517	10.2607	19.0021
Sumf1	0.20383	0.299333	0.31145	0.380568	0.370482	0.155784
Sulf2	0	0	0	0	0	0.0483262
Sugt1	7.26125	4.8849	8.07213	12.6692	19.4753	12.4132
Sugp1	0.281393	0.204877	0.703412	0.0533222	0.103205	0.0545481
Suclg2	10.5231	9.76153	10.9828	5.73753	6.15436	6.23815
Suclg1	10.6297	10.679	10.339	6.58277	9.77333	9.82291
Sucla2	12.0101	10.8292	9.6073	6.49253	9.62698	8.49845
Sub1	47.9719	43.4312	47.7441	32.3186	37.915	36.2451
Stxbp5	0.00694253	0.148813	0.0486929	0	0	0.0147173
Stxbp3a	3.21269	3.50923	3.71015	3.55701	4.4041	1.99873
Stxbp2	8.64789	10.6899	9.81508	10.437	8.2628	6.58023
Stxbp1	0.214045	0.387208	0.177265	1.34783	1.52652	1.90056
Stx8	9.85768	10.6015	8.31688	9.71432	12.9593	10.1872
Stx7	35.7013	40.4033	40.0046	39.7521	50.0012	34.5295
Stx6	2.8601	1.22533	3.45802	3.57099	5.60155	2.47447
Stx5a	0.391758	1.46645	0.654731	0	0	0.0670717
Stx4a	10.9801	7.18879	6.19228	7.70408	6.37181	7.6312
Stx3	1.95692	2.52456	2.51893	0.401447	7.07112	6.00471
Stx2	1.50165	0	0.0588012	1.95485	1.07292	0
Stx18	2.01959	0.835248	1.52661	0.147687	0.139256	0.441542
Stx17	0.59304	0.225856	0.244453	0.73038	0.11743	0.40899
Stx16	1.23213	1.10714	0.87813	0.389409	0.678025	0.288667
Stx12	8.01953	10.2661	11.4972	5.19876	10.9956	6.87302
Stub1	6.37654	5.77608	3.1447	6.43812	10.3262	6.07811
Stt3b	4.30518	3.75422	2.68329	3.1019	1.93338	2.30513
Stt3a	24.0705	17.1537	20.8205	19.7256	13.0492	15.0809
Sts	0	0	0	0	0	0.399878
Strn4	0.153788	0.0856211	0.141212	0	0.0846238	0.641279
Strn3	6.51818	3.38895	5.83929	4.39136	6.67153	14.0706
Strn	0.374945	0.561798	0.305552	0.863232	1.30273	1.15084
Strip1	0.531329	0.520779	0.407395	0.553518	0.32942	0.169279
Strbp	4.00379	2.83889	1.96449	2.00437	2.01059	2.93964
Strap	55.735	83.012	57.9273	57.3832	52.8162	52.9188
Ston2	0	0	0.0376192	0	0	0.0240155
Stoml2	16.9423	22.152	20.1441	14.5398	18.0139	18.3432
Stom	8.53243	7.83023	7.33379	19.7836	14.0329	29.6781
Stmn2	0.188488	3.74203	0.586085	0.452721	3.67937	1.2006
Stmn1	24.9333	34.0267	25.3636	23.7568	40.0158	24.0439
Stk4	6.32841	6.13308	5.21421	3.02437	2.83171	2.72584
Stk38	0.302395	0.315936	0.680199	1.27523	1.32273	1.15664
Stk3	0.971415	1.94468	1.11447	1.20334	1.16306	0.950921
Stk24	2.40897	3.02349	2.33074	1.66665	1.34467	2.52895
Stk16	0	0	0	0	0	0
Stk11ip	0.608014	0.248989	0.499019	0.214569	0.147772	0
Stk11	0	0.0698585	0	0	0	0
Stk10	2.87384	3.11742	1.72372	1.89929	3.9504	6.59175
Stip1	50.5408	46.6391	52.0933	68.3565	59.2625	49.1934
Stim2	0.659977	0.999515	0.825696	0.31531	0.561934	0.39605
Stim1	0.423099	0.775188	0.345204	0.171401	0.236869	0.20814
Steap3	9.77822	12.5569	8.4185	15.1076	12.7733	14.7893
Stau2	0.0334662	0.0983359	0.193435	0.25166	0	0.0701293
Stau1	1.53226	2.09669	0.784529	1.49424	0.505658	1.21003
Stat6	0.595789	0.358093	0.566181	0.390337	0.952891	0.18875
Stat5b	0.264536	0.211836	0.721735	0.326474	0.435708	0.0286971
Stat5a	0.230032	0.160827	0.78543	0.327254	0.39741	0.0280449
Stat3	1.6301	1.79275	1.38962	1.96516	1.99346	1.26643
Stat1	0.25674	0.240113	0.59381	1.00264	0.677514	0.75128
Stard7	0.263155	0.136723	0.175506	0	0	0
Stard3nl	3.13442	1.96999	1.16619	1.63159	1.39159	1.01928
Stard3	4.01576	3.03324	3.40464	1.44328	1.66869	2.06596
Stap1	16.2023	10.6285	12.2704	11.905	11.2152	8.22635
Stambpl1	4.75831	5.21149	5.38368	6.30269	5.21719	3.18413
Stambp	0.250769	0.694243	1.14514	1.6312	1.16019	1.31627
Stam2	1.44698	1.0399	1.08222	2.30168	5.92363	2.57785
Stam	0.184898	0.0752526	0.334249	0.175549	0.180501	0.346829
Stag2	0.880372	0.398654	0.873588	0.480178	0.0921171	0.343246
Stag1	0.19763	0.456263	0.333296	0.112081	0.0235985	0.0654051
St8sia6	0	0	0.035115	0	0	0
St3gal5	0.0326019	0.641066	0.0926184	0.0190239	0	0
St14	0.0636802	0.046025	0.0601465	0.0473932	0.0100878	0.0185404
St13	36.3316	47.4562	40.033	88.3484	82.7694	79.9849
Ssu72	1.66364	0.394181	1.08981	0.926441	0.542306	1.72625
Sssca1	5.54524	6.38232	5.22338	24.5564	24.4111	21.1149
Ssrp1	8.94459	8.9205	9.98005	9.24846	8.40594	8.203
Ssr4	146.852	154.918	98.6254	46.4497	39.4451	41.8675
Ssr3	31.5167	27.7403	21.712	16.6284	21.3337	18.2911
Ssr2	1.7863	0.510295	0.704595	0.818086	0	10.4218
Ssr1	33.6491	25.9972	24.7026	33.3759	29.4058	31.394
Ssna1	0.750142	0.748279	0.233194	0.454739	0	0.141163
Ssfa2	0.065035	0.0946689	0.0335043	0.0707799	0.0543639	0.148442
Ssbp1	9.62624	5.79284	3.60346	2.96175	3.95318	3.21146
Ssb	22.2129	25.6384	19.251	18.6645	18.5551	17.252
Srsf9	12.8957	6.4331	13.9146	7.83294	6.21252	9.19872
Srsf7	21.0864	20.0759	17.1165	27.5904	20.5406	17.114
Srsf6	41.7958	27.9444	34.1401	28.1971	32.5207	25.3229
Srsf5	49.5177	32.6383	33.5516	46.3606	41.5012	43.2782
Srsf4	8.98212	8.28892	7.28385	9.6893	15.8972	8.72325
Srsf3	13.7355	15.3051	12.3171	14.2475	9.77478	7.38529
Srsf2	23.2308	36.2049	33.0692	44.8288	25.3229	25.2142
Srsf11	0.816817	0.574561	1.201	2.50889	3.92296	1.60704
Srsf10	8.40199	6.15739	4.81962	3.59262	4.64658	3.40829
Srsf1	140.303	156.122	138.502	161.183	194.328	161.408
Srrt	6.44377	6.02499	6.32243	5.42038	3.92317	5.3006
Srrm4	0	0.0570587	0	0.0802323	0	0.0825362
Srrm2	1.19234	1.15125	1.24208	1.24073	4.78969	1.11935
Srrm1	0.488654	2.06295	2.37084	1.53449	2.97466	1.56935
Srprb	35.9262	47.4149	36.6359	31.3519	36.4271	32.8323
Srpr	7.15845	4.88475	6.95045	3.91749	6.48108	4.06188
Srpk2	0.500063	0.305391	0.252334	0.859393	0.620289	0.687446
Srpk1	6.13677	6.43597	7.70385	2.65194	5.91038	5.25108
Srp9	9.44505	8.63817	9.4879	17.7111	12.1978	13.507
Srp72	16.3509	16.3471	13.6666	13.8606	17.7191	14.2458
Srp68	10.3515	10.279	13.6967	12.2395	12.0196	10.4783
Srp19	7.6331	7.93366	8.24247	3.81229	7.16232	4.59281
Srm	25.0877	34.6126	33.0805	21.6869	20.9261	23.5718
Sri	0.648383	0.748811	0.712484	0.252358	0.271968	0.0839347
Srgap3	0.0501437	0	0	0	0.0509005	0.0259953
Srgap2	7.55079	5.03886	5.25023	5.60613	5.62601	6.41338
Srfbp1	1.61753	2.41124	0.991201	0.667062	0.583551	0.918569
Srek1	0.385193	2.05048	1.41231	1.10706	1.44481	0.20128
Srebf2	0.0626289	0	0.0130097	0	0.081615	0.133949
Srbd1	1.82102	0.288146	0.495391	2.24267	2.31059	5.9419
Sra1	0.633191	0.466385	0.688502	0.995695	0.761606	0
Sqstm1	4.2716	2.82871	2.65564	3.81062	4.46153	4.30673
Sqrdl	0	0.056522	0.0389069	0	0	0
Sqle	1.95396	1.81069	2.63651	0.673646	1.11477	0.557403
Spty2d1	0	0	0	0.503267	0.0371798	0
Sptlc2	9.77849	8.57163	5.73454	7.4585	4.51182	4.49514
Sptlc1	4.24161	3.99022	4.97753	5.07907	4.45862	3.20377
Sptbn2	0.0359927	0	0	0	0.00602781	0.0544037
Sptbn1	0.0697236	0.0614563	0.0449126	0.354127	0.255098	0.0811571
Sptb	0.0276432	0	0	0	0.00279466	0
Sptan1	0.00705276	0.0803545	0	0	0.0457304	0
Spta1	0.0148333	0	0	0	0.0156739	0
Spryd7	0.204144	0.145168	0.192815	1.44692	0.378722	0.569502
Spryd4	0.969453	0.658062	0.157829	0	0	0
Spryd3	0.308237	0.0166872	0.190216	0.186174	0.359328	0.157769
Spred2	1.07503	0.717985	0.247366	0.749718	0.332238	0.180581
Spred1	3.07352	1.61649	1.62525	3.18335	3.88045	1.60408
Spr	5.03852	2.47016	5.75981	4.86501	3.69231	3.21696
Sppl2b	0	0.0171825	0	0.0452797	0.202192	0.0364723
Sppl2a	1.34958	1.18866	1.14819	0.869693	0.658962	1.40982
Spp1	0.509102	0.56628	1.20397	1.9989	3.69151	2.90303
Spock3	0	1.43287	0	0	0	0
Spock2	38.343	3.62887	2.80096	18.0573	0	0
Spocd1	0	0	0	0	0.0201089	0
Spns1	1.24569	2.06828	1.0728	0.92941	1.13937	0.942901
Spin1	0.121313	0.272027	0.226976	0.346341	0.405974	0
Sphk2	0	0	0	0.086603	0.106115	0.413717
Spg7	0.047661	0.0585425	0.0404239	0	0.472346	0
Spg21	3.72084	3.31787	3.51752	5.16876	4.04331	6.29509
Spg20	0.0453863	0.038059	0.0904339	0.116805	0.133144	0.0200785
Spg11	0.0189327	0.0231756	0.0262649	0.278862	0.139105	0.12457
Spert	0.115388	0.167549	0	0.122065	0.254269	0
Spen	0.160644	0	0.120472	0	0.0326544	0.0184061
Speg	0.119704	0.095377	0.00161384	0.320752	0.133232	0.216071
Specc1l	0	0.109198	0.145637	0.00816988	0	0
Specc1	1.4855	3.02444	4.41301	3.65541	3.25128	7.41222
Spdl1	0.0332576	0.0960375	0.0607741	0.127166	0	0.131097
Spcs3	14.2652	11.9118	10.9021	8.0029	9.88909	16.8697
Spcs2	9.30917	10.9922	8.864	7.45595	8.11793	8.17477
Spcs1	11.3478	8.20758	8.39394	7.21344	4.72333	3.93265
Spc25	2.35616	2.8246	2.90796	0.882654	1.84012	1.14702
Spc24	2.65671	2.05064	2.29236	2.72147	1.17379	2.4599
Spats2	9.84879	8.38543	5.5056	7.48397	3.2578	2.51612
Spata5l1	0.162307	0.132526	0.412561	0.287156	0.0611559	0.257293
Spata5	0.590677	0.410916	0.698056	0.437455	0.654997	0.67985
Spata18	0	0	0.0590365	0	0	0
Spast	0.901714	1.0252	1.19431	0.79334	1.42181	2.38263
Spag9	0.385628	0.49567	0.219438	0.239262	0.225214	0.253653
Spag7	0.119152	0.122809	0	6.91523	0.588264	8.3545
Spag5	1.2258	0.0345037	0.185088	1.49162	1.07214	1.73873
Spa17	0	0	0.499713	0	0	0
Sp5	0	0	0	0	0.521949	0.247834
Sp140	0	0.117558	0	0	0	0.106598
Sp110	0	0.0669491	0.108401	0.151985	0.188978	0.106526
Sp1	0.186709	0	0	0	0	0.233495
Sos1	0.122276	0.0416086	0.0544746	0.220226	0.424973	0.392347
Sort1	3.97263	3.78054	3.36953	1.53165	2.12735	0.978017
Sorl1	2.98216	3.64619	3.62656	3.94199	4.18127	4.11989
Sord	2.69973	2.82749	2.65981	1.98595	3.97368	4.127
Sorbs1	7.898	9.50756	5.93203	4.24029	2.85691	3.84147
Son	1.10978	0.715668	0.65105	0.545298	0.499255	0.924115
Solh	0	0	0.00321478	0	0	0
Sohlh2	0	0	0	0.364701	0	0
Sod2	29.0668	17.0956	20.1477	11.8903	15.4896	22.0668
Sod1	48.3123	48.5913	47.1532	56.3267	35.082	36.0465
Sobp	0	0	0	0.14194	0	0
Soat1	6.69742	9.53087	7.8161	4.98381	7.92626	13.0669
Snx9	12.5465	11.1997	11.0978	13.9488	12.8814	16.2174
Snx8	1.59828	2.25671	2.84505	2.03012	2.22927	2.70762
Snx7	0.599069	0.386628	0.579768	0.656882	0.605797	0.782056
Snx6	9.54216	7.56723	9.60468	7.36023	7.83628	12.0784
Snx5	21.7092	20.008	22.7887	30.7316	34.604	27.9139
Snx4	2.67642	3.14797	2.76157	2.28109	4.38052	3.38599
Snx30	0.396465	0.600768	0.482175	0.669432	0.948325	0.890408
Snx3	13.5177	8.72506	10.6207	24.7067	23.787	23.8686
Snx27	7.36155	5.97537	5.885	5.30259	7.95389	6.51817
Snx24	0	0	0.132809	0	0	0
Snx20	0.482336	0.273536	0.22989	1.3884	0.325136	1.67763
Snx2	26.1728	32.4174	26.5007	28.9571	26.0822	25.4338
Snx18	1.20136	0	0	0	0	0
Snx17	2.81628	4.16852	2.18212	3.4635	7.27457	3.46563
Snx16	0.0614535	0.300261	0.877762	0.461667	1.67454	0.405194
Snx14	0.030003	0	0	0	0	0
Snx12	1.64243	3.15596	2.6181	18.5362	8.08026	8.86131
Snx10	0	0	0	0	0	0.0522066
Snx1	10.2867	17.9114	14.178	19.7409	14.6321	13.936
Snw1	2.32462	2.51176	2.46584	3.79613	3.11414	4.25561
Snupn	0.0316256	0.0484895	0.0701179	0	0.0532498	0.0308966
Sntb2	2.79461	2.4721	1.49931	1.2297	1.21547	1.09481
Snrpg	16.7824	6.51473	12.6812	8.49983	11.0916	12.6122
Snrpf	2.85992	3.08987	3.40303	8.53641	11.0081	12.8634
Snrpe	4.98764	6.47343	8.94505	18.9063	10.4617	3.64515
Snrpd3	37.8327	40.1788	24.0003	17.3037	13.6731	15.2794
Snrpd2	36.9502	40.6529	42.5822	27.9759	37.0638	32.5993
Snrpd1	13.1818	18.1865	9.99374	20.0496	20.6638	13.675
Snrpc	13.783	13.4463	14.8282	6.8521	14.0259	5.26361
Snrpb2	2.89515	2.60504	0.663913	4.8487	2.40706	3.04065
Snrpa1	35.1449	38.5241	32.607	26.1914	21.1431	20.3966
Snrpa	57.4476	95.56	67.2192	5.47352	4.46239	5.44572
Snrnp70	14.0094	19.623	14.7921	15.6688	14.473	17.0615
Snrnp40	2.77435	0.345892	1.01903	0.417181	0.989595	0.803414
Snrnp27	0.644929	0.419009	0.426157	3.25621	7.34997	3.00026
Snrnp200	8.30675	8.85803	8.81483	7.57888	7.26039	7.69371
Snip1	0.0726117	0	0.38462	0.0976962	0.160274	0.149986
Snf8	1.46591	3.20096	2.33023	5.40859	3.9056	4.12336
Snd1	60.5328	61.4426	58.6546	79.8286	74.1262	67.0249
Snapin	4.07382	3.50433	3.78077	3.777	5.59298	5.28937
Snapc4	0	0	0.123882	0	0	0
Snap47	0.543419	0.52304	0.327319	0.323743	0.448151	0.520587
Snap29	1.72534	1.53276	2.51362	1.35489	1.42666	1.87273
Snap25	1.11628	8.39815	0.685739	1.09456	0.568863	2.15116
Snap23	6.86618	14.4431	6.18273	7.56135	8.28301	10.7205
Smyd5	0	0.0568672	0	0.0593732	0	0.0165314
Smyd3	0	0	0	0	0	0.0113912
Smyd2	0.702644	1.06123	0.433743	1.64548	0.603034	0.978073
Smu1	1.50186	2.92581	3.45487	2.85745	4.29774	1.75335
Smpdl3b	13.654	12.861	9.57214	8.70527	10.7219	7.54861
Smpdl3a	0	0	0.208042	0	0	0
Smpd4	0.203479	0.267993	0.354772	0.985077	0.894504	0.448196
Smpd2	0.0526027	0.031202	0.0496837	0	0	0
Smpd1	0	0	0.0624607	0	0	0
Smndc1	0.921884	0.370124	1.33695	2.55226	2.14921	2.31357
Smn1	0.808344	0.459289	0.602089	1.09349	1.41848	0.789295
Smim8	0	0	0	1.65136	0	0
Smim12	1.48113	0.435061	2.53483	0	0.57922	0
Smg9	0.0602623	0	0.238742	0.709214	0.916568	2.43142
Smg8	0.709195	0.787049	0.613253	0.429201	0.52072	0.340098
Smg7	0	0	0.0136479	0	0.365178	0.138379
Smg6	0	0.0196987	0	0.0713715	0.0365189	0.0112736
Smg5	0.0134058	0.0270531	0	0.0623385	0.242859	0.0451722
Smg1	0.0924351	0.0741134	0.0527651	0.0816624	0.123445	0.051581
Smek2	0.0118473	0.0706656	0.00984074	0.0515426	0.0276006	0.0575333
Smek1	0.489418	0.518129	0.579665	1.18431	0.918829	0.51817
Smcr8	0.0435328	0.0181445	0.0612124	0	0	0
Smco1	0.792317	0.481111	0	0	0.426926	0.404518
Smchd1	2.02778	1.24348	1.47555	1.04001	1.60648	1.14787
Smc6	0.0485233	0.0421922	0.0224134	0	0.155107	0
Smc5	0.405487	0.102349	0.352766	0	0.0691053	0.167346
Smc4	4.44269	5.12089	4.44948	10.8462	9.08849	12.0779
Smc3	4.39173	3.91912	4.49483	4.28721	4.30483	2.86336
Smc2	16.609	20.7692	20.3102	20.1554	23.2494	18.4196
Smc1a	4.3838	3.42576	3.85617	3.63866	3.62092	3.39862
Smarce1	1.02681	1.60949	2.521	3.1894	4.11302	1.93094
Smarcd2	0.595035	0.331901	0.289806	0.512468	2.40731	0.374637
Smarcd1	0.122237	0.0496688	0.133305	0.110276	0.246653	0.179659
Smarcc2	0.723531	0.806418	0.946501	0.655278	0.991918	1.31305
Smarcc1	2.04117	2.43118	2.66307	3.61882	2.8902	2.57729
Smarcb1	1.12964	0.395773	1.19116	0.802279	0.381439	0.911494
Smarcal1	0.0154179	0.0519451	0.0144266	0	0.0400499	0
Smarcad1	0.083592	0.201643	0.131885	0.247639	0.216066	0.221383
Smarca5	6.01659	4.6474	6.01738	6.50332	6.25541	5.02832
Smarca4	2.13463	0.501659	0.61166	0.509072	0.90751	0.643282
Smarca2	1.10414	0.108523	0.0897507	0.105362	0.216799	0.140816
Smap2	0.49999	1.45986	1.07602	1.90559	1.94092	2.46845
Smap1	0.746634	0.26217	0.312184	0.71317	0.591513	0.585136
Smad4	0.0057364	0.0368088	0	0.114421	0	0
Smad2	0	0.257183	0.133714	0.117422	0.711656	0.0384114
Slu7	0.138552	0.0312336	0.172959	0.331292	0.975112	0.18849
Sltm	1.17282	1.19335	1.29524	0.771437	0.459413	1.02802
Slmo2	0.269181	0.361482	1.259	0	0	0
Slmap	0.11303	0.358587	0.432747	0.138199	0.292019	0.552969
Slk	10.3141	5.89006	8.5965	4.15626	5.46721	6.10347
Slirp	2.35749	6.0337	4.49036	2.41922	2.61667	1.82745
Slfn9	0.0945321	0.089928	0.0490027	0.0375669	0.247701	0.0593769
Slfn2	0	0	0	0.266598	0.13429	0.12538
Slco4a1	0	0.00865788	0	0.0927664	0	0
Slc9a6	5.16989	7.69689	3.68678	0.636936	0.447158	0.194956
Slc9a3r1	5.40647	4.73904	3.69987	3.7822	5.75579	2.27511
Slc9a2	1.41159	0.81648	1.27012	0.677956	0.761584	0.236916
Slc8a2	0.141812	0.0669619	0.0942202	0.0408009	0.0527895	0
Slc7a8	5.94863	6.46409	6.78907	3.57526	4.88257	5.43584
Slc7a6os	0	0	0	0.242168	0.260446	0
Slc7a6	1.79803	2.15928	2.13227	4.35223	2.24416	2.85746
Slc7a5	18.8995	35.332	25.6216	22.6565	30.9265	23.7698
Slc7a2	3.09775	2.367	2.42307	1.55021	1.21584	0.545172
Slc7a11	0	0	0	0.199967	0.175205	0.118668
Slc7a1	6.23802	5.43288	5.55619	3.2758	5.32989	5.38861
Slc6a9	0.430632	0.380968	0.366556	0.0897525	0	0
Slc6a8	0.604039	0.378536	0.31716	0.269889	1.37353	0
Slc6a6	6.30622	9.19942	6.74997	4.87248	5.76587	6.83418
Slc6a15	0.0107868	0	0	0	0	0
Slc5a6	0	0	0	0	0	0.0320212
Slc5a3	0	0.54455	0.41547	0.021764	0	0
Slc4a7	1.38426	1.90724	1.53864	2.88478	2.13899	2.22228
Slc4a2	0.715006	0.741194	0.60522	1.55405	1.70868	1.07343
Slc4a1ap	0	0	0.0983496	0.0118781	0	0
Slc48a1	0.0441137	0.08462	0	0	0	0
Slc45a4	0.0259346	0.0367972	0.0275963	0.0867257	0.0332543	0
Slc44a2	2.20825	1.60945	0.533222	0.186826	1.66228	1.62491
Slc44a1	0.191783	0.452128	0.503991	0.300884	0.195777	0.177774
Slc43a2	0.0398173	0.158757	0.146504	0.296713	0	0.800887
Slc3a2	48.5836	45.6888	64.142	61.949	80.794	60.78
Slc39a7	2.38651	0	1.53219	0.416055	0.735784	0.733768
Slc39a6	0	0.287479	0.138346	0.74407	1.03524	0.281126
Slc39a14	1.33423	0.489159	0.74954	1.37522	0.185573	1.63825
Slc39a11	4.80772	1.50068	2.25938	1.38205	3.11645	2.01842
Slc39a10	2.80192	5.30134	4.8778	9.33964	15.6306	10.1643
Slc39a1	0.963234	0	0.0196125	0.924543	0.880394	1.30615
Slc38a9	0.103663	0.250587	0.350135	0.0074888	0	0
Slc38a7	0.48171	0.184281	0.924205	0.35015	0	0
Slc38a2	3.2338	4.178	3.7876	4.57738	4.5738	4.23529
Slc38a1	6.81824	4.44397	4.0485	5.99254	5.45046	4.17613
Slc37a4	0	0	0	0	0.121215	0
Slc37a2	10.5433	12.3005	13.4475	10.074	9.74069	7.56286
Slc35f6	1.1479	0.701198	0.608242	0.328329	0.805318	1.19227
Slc35c2	0	0	0.124072	0	0	0
Slc35b2	0	0	0	0.226173	0.244913	1.11406
Slc35b1	0.438285	0.352125	1.11504	0	0	0
Slc35a1	0	0	0.0331215	0	0	0
Slc33a1	0.641705	0.784353	0.485969	0.255285	1.39468	0.792075
Slc31a2	0	0	0	0.0990612	0	0.0923119
Slc31a1	0	1.84217	1.86909	0	0	0
Slc30a9	0.0431811	0.671973	0.326214	0.121947	0	0
Slc30a7	1.11093	1.33229	1.13917	0.753836	0.785302	0
Slc30a1	1.87998	3.01517	2.18897	1.29697	1.24662	0.47455
Slc2a6	0	0.0261562	0	0.0950216	0	0.0193586
Slc2a3	0.995336	0.307334	1.20612	0.160738	0.199507	1.57744
Slc2a1	31.6772	35.3824	32.4805	28.7248	36.506	21.111
Slc29a2	1.11921	0.928751	0.44808	1.01541	1.33572	1.8962
Slc29a1	10.1093	6.02128	8.68859	3.8747	6.16318	3.9358
Slc28a1	0	0	0	0.128264	0	0
Slc27a4	0.0795373	0.472968	0.464281	0.320957	0.265194	0.0939116
Slc26a6	0	0.0140491	0	0	0.0251277	0
Slc26a3	0	0	0	0.0507438	0	0
Slc26a2	0	0.0261852	0.0311436	0	0.0437375	0.0325459
Slc25a5	324.764	366.464	413.452	203.695	172.986	182.957
Slc25a46	0	0	0	0	0.0667183	0
Slc25a44	1.42718	0	0	0.139474	0	0
Slc25a4	73.9695	65.3061	77.3347	40.6049	47.5306	52.5697
Slc25a33	0.291962	0	0	0	0.30235	0.374388
Slc25a32	0.351121	0.289179	0.4377	0.0430094	0.0622605	0
Slc25a31	8.64675	9.06528	17.8559	10.5975	8.89583	24.3418
Slc25a30	0.144862	0.283257	0.136823	0.040895	0.127219	0.0619093
Slc25a28	0.121171	0.0610292	0.166329	0	0	0
Slc25a25	0.312433	0.271203	0.311646	0	0.0323461	0
Slc25a24	5.89057	7.87135	8.09461	2.88973	3.4697	7.2953
Slc25a22	1.07931	1.13439	0.864032	0.556492	0.645063	0.607304
Slc25a20	0.931483	0.455117	0.584182	0.119548	0.164842	0.0954006
Slc25a17	0.630423	0.33007	0.289356	0.379963	0.430648	0.36295
Slc25a13	17.4752	14.417	23.4293	13.1982	11.182	12.874
Slc25a12	21.3853	18.0614	23.5081	5.92961	6.22604	4.89655
Slc25a11	9.02364	7.30922	9.37312	11.4727	6.02528	9.35976
Slc25a10	2.74496	1.11797	1.67364	1.57556	1.62814	0.890724
Slc25a1	1.48862	2.3539	1.7279	2.00813	0	4.32225
Slc23a2	0.517189	0.614267	0.21177	0.067431	0.0675181	0.0417427
Slc22a1	0	0	0.0936456	0	0.131137	0.2075
Slc20a2	0	0	0	0.0303559	0	0
Slc20a1	4.83981	3.67626	6.17611	3.45335	3.21155	4.67586
Slc1a5	19.6085	33.3762	28.985	30.2705	25.7488	28.2938
Slc1a4	2.57724	2.54469	1.77819	2.31893	1.63249	1.27704
Slc19a2	0	0	0.0529867	0	0	0.00974622
Slc19a1	0.324612	0.620431	0.166473	0	0	0.0439122
Slc17a5	0.0511768	0.0367048	0	0.143127	0.0655554	0.149523
Slc16a6	0.866427	1.67262	1.10354	0.91792	0.439792	0.395518
Slc16a3	77.1936	80.5436	116.055	92.1721	90.4649	93.5649
Slc16a13	0.434267	0.155872	0.144563	0.270857	0.333355	0.104384
Slc16a10	4.04775	4.83065	2.97506	3.67075	6.54313	10.8625
Slc16a1	38.7264	43.3742	47.9318	39.4635	26.1822	61.7643
Slc15a4	6.78798	4.63314	10.6166	7.93098	2.6399	6.16863
Slc15a3	3.41261	1.7288	2.04657	2.45323	1.56464	1.93216
Slc12a9	0.986036	0.913992	1.07499	0.750947	0.606519	0.326652
Slc12a7	2.56457	1.38797	2.21532	2.41437	0.970231	3.06154
Slc12a6	0.636442	0.457678	0.463714	0.723725	0.444321	0.529438
Slc12a4	3.35806	0.604111	3.4504	0.985698	0.966539	0.647681
Slc12a2	2.41684	1.95692	2.77345	2.53534	1.95801	1.99723
Slc11a2	0.0404319	0	0	0	0	0
Slbp	0.102298	0	0.244981	0.0631066	0.140733	0.316886
Slain2	0	0	1.03807	0.226891	1.44699	0.296282
Skp1a	21.8644	19.8685	13.6354	11.5692	24.6136	23.3656
Skiv2l2	5.14161	2.52071	4.20604	1.42071	1.96509	1.56852
Skiv2l	0.640996	0.4476	0.515737	0.20661	0.482367	0.553164
Skap2	3.50745	3.67802	4.52417	7.50066	14.3935	8.805
Ska3	0	0	0	0.847942	1.08883	1.38185
Ska2	0	0	0	0	0.164604	0
Ska1	0.304018	0.292307	0.161925	0.0563426	0.288072	0.589175
Sirt7	1.88572	2.63966	0.956461	0.218842	0	0.139153
Sirt5	0	0	0.019089	0	0	0
Sirt2	3.15758	0.734145	3.07925	2.00058	1.0556	0.125793
Sirpa	49.7897	41.3034	34.7262	32.0109	25.8566	29.5185
Sipa1l3	0	0.00726201	0.0180422	0.0252292	0.134184	0
Sipa1l1	0	0.0646029	0.0144839	0.0960532	0.0151067	0.011455
Sipa1	1.65957	2.72308	2.34716	1.78199	1.6246	1.95843
Sin3a	0.815141	0.24544	0.810801	0.199341	0.523566	0.841535
Sil1	0.311064	0.0597983	0.158249	0.059762	0.0555361	1.00252
Sike1	0.896012	0	0	0.0918997	0.454289	0.121726
Sik3	0.307514	0.154941	0.67067	0.299222	0.400752	0.42153
Sigmar1	8.29262	4.13663	7.20413	5.67237	5.25983	8.09535
Sidt2	0	0	0	0	0.278537	0
Siae	0.248792	0.373807	0.269668	0.390865	0.577234	0.671484
Shroom4	0	0	0.0269204	0	0	0
Shox2	0	0.454659	0	0	0	0
Shoc2	0.0791687	0.0340066	0.253392	0.0995727	0	0
Shmt2	93.8174	94.1801	100.265	72.7286	77.8921	78.6667
Shmt1	11.2769	11.7338	6.89185	7.29683	7.76658	8.0529
Shisa9	0.560637	0	0.261753	0	0	0.193668
Shcbp1	1.25778	1.02097	1.98857	0.649123	1.15386	1.04444
Shc1	1.44182	1.52392	1.0745	4.24753	3.81168	1.44561
Sh3pxd2b	1.5668	1.54812	1.51985	1.53538	1.19095	0.894643
Sh3pxd2a	0.125554	0.0302811	0.0856252	0.0128339	0	0
Sh3kbp1	0.935032	1.34831	1.39747	1.14973	1.29795	1.61805
Sh3glb2	3.94713	5.15048	2.68452	1.79319	2.13366	1.31953
Sh3glb1	6.60526	7.31273	4.0226	8.46154	4.84577	7.56971
Sh3gl1	2.73584	2.82831	2.18905	7.07411	4.59943	6.32384
Sh3d21	0	0	0	0.18689	0	0
Sh3d19	0	0.233108	0	0.0123147	0	0
Sh3bp1	1.95942	1.17429	2.21739	0.692146	1.38902	1.79077
Sh3bgrl3	43.6218	26.8079	39.3939	53.7274	64.3233	60.768
Sh3bgrl2	0.67931	0.684847	0	0	0	0
Sh3bgrl	6.67142	2.19313	2.31839	4.38424	3.93532	7.30412
Sh2d3c	0	0	0	0	0.292641	0
Sh2b2	0.558235	0.818623	0.837976	1.22277	0.680551	0.608508
Sgta	4.78743	7.72131	5.27928	7.03616	3.78755	6.82327
Sgpp1	0.0553923	0.0488545	0.0915956	0.144124	0	0
Sgpl1	1.93458	2.81151	2.24341	2.78609	2.71829	2.86747
Sfxn3	1.33406	0.857781	0.701608	0.0460926	0	0.0659692
Sfxn1	41.0097	36.0936	38.2541	24.2596	30.886	19.9717
Sft2d2	0.526723	0.904593	0.397269	0.851171	1.52124	1.0798
Sfswap	0.0190822	0	0	0	0	0.0532786
Sfrs18	0	0.277437	0	0	2.84981	0.313526
Sfr1	0.0291493	0.0313126	0	0	0	0
Sfpq	23.4275	27.6269	22.299	26.7414	25.2686	24.1908
Sfpi1	0	0	0	0.974419	0.798023	0.371434
Sf3b5	4.55141	5.41243	2.36106	10.2713	11.352	7.08896
Sf3b4	6.92224	2.62218	2.04001	4.96491	1.26019	2.17011
Sf3b3	10.4465	9.30075	10.2537	8.16962	10.3535	8.10977
Sf3b2	6.79859	5.28374	5.57299	10.208	10.7477	10.8573
Sf3b1	8.93329	8.7859	12.8664	4.53566	18.2661	6.37443
Sf3a3	5.92386	4.74281	4.07558	5.88164	3.41897	4.57005
Sf3a2	1.9483	2.52357	1.66057	3.18778	3.6496	2.41459
Sf3a1	4.10696	4.7177	5.13882	6.00298	6.79586	5.64492
Sf1	4.04031	4.73908	3.59297	4.64007	6.12404	5.36402
Setdb1	0.438601	0.0541804	0.153255	0.190848	0.157873	0.0575848
Setd3	2.83886	2.87209	1.96146	3.6049	4.38607	3.27433
Setd2	0.0154293	0	0.0430374	0.092633	0.257038	0.0150752
Setd1b	0	0.0768851	0	0	0	0
Set	96.1422	139.628	139.05	92.9474	111.197	88.302
Sestd1	0.165478	0.208464	0.137157	0.0407015	0.108853	0.130177
Sesn1	0	0	0	0	0.26679	0
Serpinb9	0	0.256758	0.169537	1.27007	2.57181	4.72886
Serpinb8	0	0	0	0.239183	0	0
Serpinb6c	0.0814509	0.1448	0.350323	0.026859	0.0229842	0.0301823
Serpinb6b	0.169155	0.49404	0.796673	0.820636	0.0652211	0.078317
Serpinb6a	5.8285	5.63181	6.40235	4.94635	5.21973	5.61641
Serpinb1a	0.132259	0	0.0968974	0.459771	0.241417	0.580213
Serpina1e	0.198962	0	0.390357	0	0	0
Serinc3	0.84427	2.08031	1.26954	0.427918	1.25319	0.511599
Serinc1	0.896285	0.986893	0.598557	0.620362	0.301677	0.255832
Serhl	1.74538	0.897456	0.573703	0.379209	4.43371	4.61653
Serf2	10.414	6.61204	3.99308	15.6725	10.227	5.5155
Serbp1	198.571	153.764	177.693	262.429	238.98	271.686
Sepsecs	0	0	0	0	0.0464297	0
Sepn1	0	0.0345162	0.155873	0.0696644	0	0
Sephs2	0	0	0.0489064	0.231669	0	0
Sephs1	0.529124	1.10814	2.76396	1.01615	1.9634	3.44499
Senp3	0.585299	1.11054	1.24305	6.23372	3.17656	2.02796
Senp1	0	0	0	0.13054	0.249942	0.368292
Sema4d	0.304958	0.660399	1.35612	0.955674	3.3158	1.23991
Selt	2.4006	2.70939	2.42934	2.86032	3.29414	2.80222
Selrc1	0.993054	1.7435	1.21606	0.299941	0.708476	0.599715
Selk	0	1.3423	1.18226	2.46821	4.08695	4.95773
Sel1l	0.2474	0.340982	0.343284	1.0726	0.854226	0.602364
Seh1l	1.82022	4.7057	1.17577	1.11394	3.52951	1.03512
Secisbp2l	0	0	0	0.0121869	0	0
Secisbp2	0.0790246	1.32692	0.608406	1.43353	1.42172	0.6419
Sec63	14.1425	8.10728	10.7615	9.61962	9.73084	7.34785
Sec62	8.60831	7.16841	6.05814	5.22553	4.77211	5.60868
Sec61b	16.9326	27.2171	13.9756	41.0629	41.3013	27.2597
Sec61a2	6.67256	5.65897	6.16751	3.91069	4.85778	6.21966
Sec61a1	11.551	8.76658	8.87024	35.1289	15.7907	25.5828
Sec31a	15.7918	12.2426	12.6489	11.8988	13.276	9.96907
Sec24d	0.413665	0.354638	0.526851	0.942494	0.878097	0.700641
Sec24c	6.31406	7.26874	6.82288	5.28313	6.08098	3.96315
Sec24b	2.54608	2.74213	2.84385	2.56955	1.30847	2.36763
Sec24a	2.10642	2.09011	3.20624	2.4549	3.36202	2.8147
Sec23ip	3.38937	3.02991	2.99777	3.70157	4.7404	4.20725
Sec23b	17.7723	14.9828	15.1154	9.58419	8.51515	6.69193
Sec23a	3.96934	2.85793	2.14947	5.81622	6.66946	5.82599
Sec22b	40.4827	79.9595	54.3908	45.4747	63.3049	55.5284
Sec16a	0.0971447	0.0106035	0.0584862	0.0135518	0.106482	0.0214465
Sec14l1	0.138954	0.00790507	0.0510745	0	0.0288468	0.584274
Sec13	16.9861	21.0717	15.4544	14.5811	22.4101	14.2496
Sec11c	6.37512	3.6043	5.38187	1.9341	0.852321	5.25273
Sec11a	11.2175	10.7149	10.0115	5.58869	8.12883	6.09488
Sdhc	0	0	0	0	0.605114	0.582255
Sdhb	11.8472	7.20615	14.2969	3.8097	4.62843	4.69428
Sdhaf2	5.23902	0	5.54533	0.0941049	0	0.0944467
Sdha	29.761	29.8161	27.369	16.6674	24.5033	18.0819
Sdf4	0.252132	0.129909	0.263901	0.266246	0.117308	0.183324
Sdf2l1	2.11686	1.92719	1.94819	0.9304	0.0855476	0.825544
Sdf2	0	0	0	1.61201	0	0.950017
Sde2	1.91522	2.50119	0.699968	4.13049	17.1466	5.43571
Sdc1	0.508462	0.251665	0.902024	0.775553	0.458597	0.339523
Sdad1	2.62772	5.99448	1.70716	3.92041	2.61816	2.95269
Scyl2	3.95085	2.61873	2.80089	3.14984	3.12612	2.15217
Scyl1	0.114533	0.0657896	0.124692	0.318403	0.446489	0.30389
Scrib	1.9309	1.94137	1.48958	3.45629	4.68127	3.10856
Scpep1	2.98512	4.43739	6.21484	3.42813	9.88473	7.61805
Scp2	7.0234	4.98682	5.87185	7.24583	8.06404	12.647
Sco2	1.70621	2.63948	1.95334	4.65067	3.13802	0.214961
Sco1	0.16996	0.769632	0.667264	0.559083	0	0.58888
Scnm1	0.751552	0.291332	0.992806	2.40706	1.13972	0.795053
Scn3a	0.33874	0	0	0	0	0
Scn10a	0	0	0	0	0.0269007	0.0332472
Scly	0.135246	0.116692	0	0.0672516	0.0737347	0.0759065
Scfd2	1.1978	0.747936	0.914717	0.840175	0.487799	0.477964
Scfd1	6.3189	5.26399	7.89409	8.84525	9.70121	7.23834
Scd2	20.6419	19.6387	17.3264	19.1148	15.5302	17.3477
Scarb2	2.27583	1.50587	2.10721	2.24891	2.18101	2.73037
Scarb1	2.22583	2.15944	1.0742	0.255243	0.594879	0.194359
Scaper	0	0.0126071	0	0.0244483	0	0.00546579
Scamp4	0.942221	0	0.35207	0	0.284044	0
Scamp3	21.6538	23.5786	18.483	23.1595	21.7719	24.9949
Scamp2	6.7366	7.58275	5.53633	6.00256	7.51911	5.80993
Scamp1	12.8741	7.4315	18.3754	5.75696	6.4992	7.734
Scaf8	0.451836	0.374613	0.2757	0.203281	0.189388	0.0407551
Scaf4	0.606217	0.442039	0.382858	0.028777	0.375361	0.0244303
Scaf11	0.685502	0.451803	0.451364	0.475251	0.322544	0.666052
Sc4mol	1.14333	1.54921	1.2432	0.823191	0	0
Sbno1	1.18532	1.02413	1.39293	1.04281	0.736399	1.16899
Sbf1	0.521179	1.27887	0.426645	0.352177	0.761149	0.7398
Sbds	3.37826	4.60391	5.30687	14.2175	9.27099	14.7835
Sass6	0	0.576888	0	0	0.538074	0.148986
Sash1	0	0	0	0	0.0634638	0.0773291
Sart3	1.61292	3.80173	1.63443	0.487368	2.08651	0.334824
Sart1	2.72558	2.452	2.15963	2.80321	2.55443	2.87434
Sars2	0.671539	0.185849	0.53016	0.136094	0.304776	0.407816
Sars	17.9781	17.8114	13.2043	17.7824	17.9107	17.9661
Sarnp	15.5001	28.2516	25.6776	17.8623	12.3673	23.5673
Sar1b	6.86071	12.3406	9.286	12.317	12.476	13.9887
Sar1a	2.89625	5.90356	4.9541	6.77169	4.95616	8.24221
Sapcd2	0.373829	0.269289	0.188721	0.137188	2.46083	0.0480566
Sap130	0	0.0967674	0.0436889	0	0	0
Samsn1	0	0	0.101349	0	0	0
Samm50	2.83956	3.42737	4.70305	1.50875	1.7684	1.47451
Samhd1	3.9414	3.19431	3.34143	4.06068	2.44413	3.18338
Samd9l	0	0	0	0.180176	0.12456	0.159542
Safb2	3.07066	5.06945	4.66349	3.54548	5.43171	4.85884
Safb	1.59217	2.12585	2.04786	2.93031	2.42721	2.49621
Sae1	2.94931	2.29048	2.3158	3.39417	2.58286	4.34313
Sacs	0.466064	0.133517	0.475442	0.808044	0.596093	0.531689
Sacm1l	3.46231	4.12415	3.7447	5.34404	4.46938	3.9654
Sac3d1	0	0	0	0	0	0.0438394
Saal1	0.0638204	0.0326496	0.0935102	0.140288	0.212852	0.23273
S100a6	54.0611	39.99	50.7938	56.2625	51.3125	45.8898
S100a4	193.128	160.787	187.999	185.064	243.938	260.349
S100a13	2.45296	0.874167	1.72935	6.57856	2.40412	2.31968
S100a10	699.148	919.096	878.155	719.403	708.456	696.183
Ryr2	0	0	0	0	0	0.00252916
Ryr1	0.128982	0.0239361	0.0584077	0.25221	0.00640695	0.161742
Rxrb	0.105592	0.0878649	0.122137	0.315813	0	0
Rwdd4a	1.3649	2.61915	1.8964	3.57377	2.37976	1.5472
Ruvbl2	16.5301	13.9737	19.0036	16.9458	18.1211	16.3063
Ruvbl1	27.6972	26.8507	27.4825	17.4287	22.3083	21.6328
Runx1	0.541131	0	0.0559655	0.0196446	0.0269665	0
Rufy3	1.65864	1.40746	1.71319	3.84231	1.18424	1.96131
Rufy1	1.2157	1.15353	1.05058	4.40136	2.22422	3.53608
Rtn4ip1	0	0.0823879	0.0455424	0.0321443	0	0
Rtn4	42.9634	62.1724	52.8968	61.9302	67.4666	55.5789
Rtn3	3.29547	3.30867	3.02834	11.4199	10.4479	10.4152
Rtfdc1	2.05978	1.47766	3.05442	1.14362	1.23694	0.993772
Rtf1	0.149106	0.124275	0	0.241207	0.426651	0.242442
Rtca	0.281976	2.56558	0.37875	0.143439	0	0.073625
Rsu1	17.8882	17.9987	17.1615	11.3154	13.2064	15.0537
Rsrc2	0.552072	1.23502	1.17224	0.802767	1.19606	1.25893
Rspry1	0.0819511	0.211753	0.664735	0	0.0529995	0
Rsl24d1	8.27637	4.44291	6.89598	0.892611	0	0
Rsl1d1	21.822	22.6746	32.0805	28.8242	24.7774	17.6371
Rsf1	0.0162389	0.0051089	0	0	0	0
Rsbn1	1.43958	1.5258	1.57246	1.7691	0.98525	1.04295
Rrs1	5.89625	3.69739	4.41145	2.26249	4.96375	2.03043
Rrp9	3.18575	4.09637	3.88082	4.52665	4.30782	2.957
Rrp8	1.10053	0.44129	0.528934	0.293396	0.587466	0.372133
Rrp7a	4.04792	2.39959	3.5305	1.39349	0.995397	0.935692
Rrp36	13.0576	2.98878	0.803595	2.57998	2.72988	1.51013
Rrp1b	2.46365	2.1457	2.10118	1.14328	1.78058	1.54475
Rrp15	0.266654	0.575225	0.225172	0.731805	1.28175	1.76839
Rrp12	2.19347	3.46634	2.11837	2.67168	2.68804	2.69461
Rrp1	0.661913	0.236327	0.788647	2.46529	1.51276	1.9442
Rrn3	0.802076	0.260497	0.555479	0.328119	0.0436646	0
Rrm2	16.8356	14.0325	11.9756	12.7971	12.3744	17.7565
Rrm1	6.5542	6.49843	7.08578	7.13035	9.73084	7.05739
Rrbp1	17.3152	20.8445	15.2529	24.8367	23.3383	22.4542
Rragc	0.851341	1.06106	0.420988	0.192815	0.169991	0.259334
Rraga	0.186466	0.156288	0.36503	0.602725	1.27066	0.648127
Rqcd1	3.58049	3.13468	2.97357	4.10167	2.98145	5.89592
Rpusd4	0.312455	0	0.404736	0.119647	0.492497	0.281934
Rpusd2	0	0	0	0.0389985	0.059617	0.0568115
Rptor	0.16345	0.17768	0.11988	1.00377	1.5061	1.23905
Rps9	569.055	595.931	704.839	675.022	510.707	603.407
Rps7	146.741	134.293	127.946	242.948	205.559	157.165
Rps6kb1	0.118396	0.214967	0.507702	0.292609	0.149673	0.218422
Rps6ka5	0.0258539	0	0.03072	0	0	0.0612774
Rps6ka4	0.0475513	0.0434404	0.0834758	0.538521	0.610907	0.460926
Rps6ka3	0.867456	0.722107	1.06653	0.297659	0.31295	0.922074
Rps6ka1	1.68914	2.16098	2.33216	0.682757	1.48568	1.54816
Rps5	325.484	280.766	259.125	193.163	234.798	206.826
Rps4x	332.342	290.505	243.03	273.943	259.365	319.182
Rps3a1	262.918	230.338	238.156	258.7	282.769	238.241
Rps3	612.73	650.874	600.988	589.061	611.766	538.287
Rps29	4.09671	2.2622	3.50091	10.1367	3.42193	8.28241
Rps28	593.936	846.812	565.927	1152.43	1054.6	964.328
Rps27l	120.686	128.764	159.397	110.352	148.296	134.677
Rps26	328.247	301.87	356.784	471.58	429.295	495.057
Rps25	289.563	263.374	330.217	321.98	341.908	396.148
Rps23	43.649	75.9043	48.4215	83.2989	64.8663	87.1149
Rps21	161.579	177.716	125.648	112.874	142.454	149.574
Rps20	1077.32	1074.62	1066.78	783.636	694.033	898.851
Rps19bp1	3.25392	1.25567	3.13996	6.62107	7.94099	5.55445
Rps19	615.441	716.802	639.963	733.12	632.697	828.045
Rps18	238.914	297.127	307.364	354.252	544.239	484.304
Rps17	279.768	271.944	269.819	276.668	309.442	276.335
Rps16	169.423	153.749	166.837	154.791	159.711	90.0899
Rps15a	266.096	305.979	271.819	280.779	264.974	216.437
Rps15	59.056	47.0954	50.5216	96.6801	50.9365	63.7382
Rps14	311.433	312.217	350.607	398.681	433.175	333.22
Rps11	221.593	205.078	214.678	242.756	161.902	184.316
Rps10	555.212	538.83	545.941	555.944	578.893	575.758
Rprd2	0.176848	0.174031	3.97506	0.147933	0.136758	0.0230865
Rprd1b	7.54231	10.963	6.11269	3.36653	20.2477	15.1707
Rprd1a	0.308018	0.378936	0.397236	0	0	0.0317675
Rpp40	7.57996	3.11993	3.05663	0	0	0
Rpp38	0.234308	1.18137	0.202405	0.0952596	0.184349	0.234906
Rpp30	0.560852	0.399066	2.20552	0.963176	1.35119	1.0951
Rpp25l	0	0	0	0	0.12582	0
Rpp14	0	0.207791	0.166081	0.36149	0	0
Rpn2	78.7169	94.8766	82.1619	55.8381	54.3583	39.99
Rpn1	68.6873	75.5801	60.0387	57.5586	58.0763	52.4143
Rplp2	855.958	759.519	818.251	902.964	1017.97	943.747
Rplp1	77.975	71.8399	38.4516	11.9657	6.72644	19.0551
Rplp0	602.042	569.945	589.295	463.911	549.905	484.105
Rpl8	109.563	78.7191	76.5403	261.313	174.76	204.157
Rpl7l1	9.32036	12.7177	10.5556	2.60021	2.10845	2.5228
Rpl7a	248.109	239.539	303.652	256.502	289.006	295.939
Rpl7	438.481	460.111	415.045	377.864	445.341	404.738
Rpl5	253.472	249.184	273.317	216.234	222.298	214.795
Rpl4	319.169	421.04	393.351	410.42	463.088	453.325
Rpl38	593.067	346.362	433.547	1005.02	1014.12	932.372
Rpl37a	20.3763	8.29007	10.8144	24.1829	23.6601	25.0516
Rpl35	158.104	132.73	139.327	676.381	645.001	1023.6
Rpl3	72.8992	84.7271	77.0276	114.524	105.618	108.548
Rpl27	263.678	172.792	282.765	261.265	229.202	251.772
Rpl26	320.672	234.327	223.309	205.146	210.367	222.968
Rpl22l1	24.2051	16.9513	22.0625	64.0317	54.8526	47.2223
Rpl19	269.371	315.714	298.138	281.371	287.598	273.426
Rpl18a	283.314	288.821	335.733	423.867	424.794	401.434
Rpl18	632.906	509.912	576.061	748.762	726.077	713.026
Rpl14	746.976	833.538	663.063	1062.34	549.108	497.258
Rpl13a	327.235	285.179	245.409	460.597	452.798	450.137
Rpl12	315.247	404.699	357.036	363.824	355.69	307.403
Rpl11	73.9422	116.665	105.556	101.615	117.397	130.161
Rpl10a	693.65	612.45	668.266	429.625	451.791	452.58
Rpia	1.34522	0.655357	1.27057	0	0	0
Rpgrip1l	0	0	0	0.00174643	0.0769637	0
Rpgr	0	0	0	1.21065	0.835825	0
Rpf2	6.5149	6.7519	10.4832	7.69432	4.06141	3.84255
Rpf1	1.8849	0.899638	1.33629	0.19425	0.554757	0.257667
Rpe	1.51618	0.785956	0.918181	1.10486	0.785437	1.09166
Rpap3	5.2142	4.37555	2.57638	3.94075	3.22887	4.46181
Rpap2	1.70773	1.42115	1.35151	0.344288	0.183789	0.318205
Rpap1	0.146604	0	0	0.213398	0.229946	0.510205
Rpa3	3.61909	3.28218	2.71325	1.78395	2.4109	1.35297
Rpa2	1.85864	2.51262	4.37635	2.43622	5.43571	2.42896
Rpa1	7.27595	6.6697	7.73141	3.78248	7.00329	5.62866
Rp2h	3.82122	3.18247	4.58131	0.996017	0.818706	1.72613
Romo1	14.7216	21.8887	10.3497	14.9123	9.39005	7.18182
Rogdi	0.0309895	0	0.0333944	0	0	0
Rock2	1.06888	0.824744	1.56151	15.1314	3.59916	10.3148
Rock1	0.190343	0.327479	0.308881	0.073886	0.498861	0.141083
Rnps1	5.77071	3.97319	4.51803	3.76438	2.33194	2.04934
Rnpep	7.75461	7.61597	11.0299	2.75605	3.49454	2.79811
Rnmtl1	5.15011	4.53239	9.58953	0.482517	1.51722	0.928213
Rnmt	2.94055	3.63452	3.13768	2.04801	2.70286	2.53651
Rnh1	17.0559	18.9843	12.2917	17.0438	13.5654	12.5437
Rngtt	0.218164	0.162071	0.368063	0.201847	0.212238	0.0483214
Rnf40	0.318874	0.172078	0.20035	0.736703	1.0406	0.446859
Rnf25	2.95248	1.90039	1.45899	0.355297	0.198656	0.407787
Rnf219	0.30918	0.164977	0.16904	0.391156	0.76923	1.3418
Rnf214	0.237082	0.0402728	0	0.0600922	0.252075	0.140151
Rnf213	2.37181	2.13888	2.17285	2.4295	2.55577	2.77168
Rnf20	0.425812	0.82962	0.906013	1.12673	1.2875	1.00237
Rnf2	0.860157	1.10627	0.57317	0.494392	0.0519112	0.689227
Rnf181	0	0	0	0	0	2.16
Rnf167	0.260093	0.153953	0.39957	0	0	0
Rnf149	0.247995	0.413795	0.553501	0.968669	1.43221	0.480448
Rnf138	0.104395	0	0	0	0	0
Rnf133	0	0	0	0	0	0.100286
Rnf130	0.21055	0.148406	0.0667928	0.124798	0.126948	0.082024
Rnf126	1.23293	1.80956	1.34949	0.779179	1.92251	2.32309
Rnf115	0	0	0	0.147799	0	0.121257
Rnf114	0.0884246	0	0.124704	0.0389999	0.0360213	0
Rnf113a2	0	0	0.0186795	0.0814219	0.0733007	0.0227675
Rnf10	0	0	0	0.0265365	0	0
Rnaseh2c	1.6389	2.52268	0	2.23518	0.826981	3.22101
Rnaseh2b	1.1354	1.3016	0.470706	0.119768	0.328264	0
Rnaseh2a	1.56999	1.32107	2.24722	2.52598	4.96039	2.71878
Rnaseh1	0.125087	0.326906	0.12345	3.44719	2.19643	1.48216
Rmdn3	2.85861	4.39966	2.24307	0	2.96608	1.61893
Rmdn2	0.0222799	0	0	0	0	0
Rmdn1	4.75699	0.519256	4.49302	0	0	0
Ripk3	0.284752	0.227509	0.593697	0.225526	0.395447	0.264278
Ripk2	0.119209	0	0.112594	0	0.709115	0
Ripk1	1.05832	1.80947	2.48697	3.05415	2.32153	3.62083
Riok2	1.85768	0.567055	1.12447	1.12903	0.902491	0.544356
Riok1	1.64954	0.511768	2.63156	1.44968	0.67108	1.28033
Rint1	0	0.044659	0	0	0	0
Rin3	0.0138412	0.0217878	0.0465538	0.104523	0.0854569	0
Rif1	0.394667	0.208392	0.373696	0.264623	0.595776	0.581537
Rictor	0	0.0451826	0	0.0108493	0.195066	0.0298737
Ric8	0.563798	0.587531	0.626983	0.38411	0.560851	0.535279
Rhot2	1.19152	1.20003	1.13099	0.350047	0.590713	0.359553
Rhot1	3.58623	3.35527	3.10586	1.61334	0.967852	1.50376
Rhog	43.283	38.581	37.0866	38.5339	43.8411	44.1301
Rhof	1.58241	2.50235	1.7633	1.73688	0.957982	0.899635
Rhoc	46.5314	39.2017	18.6954	21.5427	21.4218	15.0093
Rhob	13.2945	12.7779	8.89839	9.70559	9.72434	9.51198
Rhoa	266.75	110.372	69.9787	151.143	62.0709	130.881
Rhebl1	0	0.47277	0	0	0	0.960371
Rheb	6.57927	4.08068	7.47859	3.11105	2.77385	3.3057
Rhbdf2	0.114707	0.0584833	0.140314	0.0777648	0.292373	0.193293
Rhbdd1	0	0	0	0	0.140326	0
Rgs3	0.227682	0.101422	0.176144	0.282644	0.372264	1.32954
Rgs19	5.97506	4.26495	2.16094	2.47426	1.23012	1.88513
Rgs16	0	0	0	0	0	0.137248
Rgs14	1.06598	1.09905	0.875201	1.06548	1.61056	0.972291
Rgs10	6.68737	11.5296	11.4978	8.81584	7.94155	10.3683
Rgs1	0	0	0	0.495609	0.530328	0.671931
Rgl1	0.0987593	0	0.093279	0	0.0620961	0
Rgag1	0	0.0492013	0.0324513	0	0.093845	0
Rfxap	0	0	0.0526901	0	0.0268951	0
Rfx4	0.0431014	0.0419944	0	0	0	0
Rftn1	2.9841	3.63784	3.34331	3.87458	5.16999	4.97505
Rft1	0	0.00630923	0	0	0	0
Rfc5	1.84768	2.4472	2.11212	2.1999	2.01371	1.55881
Rfc4	5.62161	5.38433	6.23516	4.22501	5.24049	3.5312
Rfc3	7.12712	8.39402	5.85282	3.91065	3.25389	8.67331
Rfc2	2.96578	5.33164	4.05468	6.79883	7.1789	4.89983
Rfc1	1.29006	1.41732	1.17864	1.31039	2.25702	1.34383
Rexo4	2.79059	1.17262	2.63665	0.604966	1.46756	0.950979
Rexo2	4.18721	5.92742	3.72266	6.5039	3.00864	5.3059
Rev3l	0	0	0	0.0223484	0.0214694	0
Retsat	2.25242	1.57054	2.02546	0.941815	1.53332	0.833922
Rest	0	0	0	0	0.00176668	0
Rer1	6.90183	12.3635	6.97776	7.20679	13.3231	7.85608
Reps1	0.124418	0.10995	0.0824282	0.493286	0.564863	0.2374
Relt	0.16167	0	0.197975	0	0	0.0224436
Rela	0.767357	0.820015	0.254972	0.343301	0.485273	0.443853
Reep6	2.55186	3.99903	5.41626	1.79197	2.63794	0.882946
Reep5	14.0951	9.29849	12.9208	10.5201	6.55537	12.0545
Reep4	2.04378	0.235178	1.57259	0	0.508974	0
Recql	0.0620334	0.0613899	0	0.0141146	0.0170212	0.0191365
Rdx	46.7741	41.6014	50.7998	48.2946	48.5618	39.1952
Rdh14	0	0	0	0.260373	0.266987	0
Rdh13	8.89156	9.28134	3.86825	7.64278	11.3794	32.5499
Rdh11	2.87782	1.60554	1.53148	0.576207	1.22491	0.500123
Rdh10	0.0584476	0	0	0	0	0
Rcsd1	0	0	0	0	0.0737089	0
Rcor1	0.140598	0.0823664	0.0535117	0.354483	1.35177	0.287146
Rcn2	6.32588	4.75938	5.20774	3.37574	1.83977	3.38697
Rcl1	0.874756	1.38496	0.709213	0.299671	1.20429	0.751148
Rce1	0.273229	0.853647	0.216826	0.728473	0.667133	0.79377
Rcc2	30.9029	38.4223	30.6196	29.1642	30.0371	28.7013
Rcc1	13.7006	10.4969	11.3765	11.4689	14.9216	11.9205
Rc3h1	0	0	0.217618	0	0.0103198	0.0313415
Rbpj	2.77982	3.68612	4.25471	2.53038	2.90695	4.5439
Rbmxl1	9.51622	7.17154	8.94105	6.28972	7.14089	5.42172
Rbmx2	0.20283	0.210173	0.0834036	0	0.639032	0
Rbmx	7.76357	6.65881	7.77542	6.24771	7.26	5.42172
Rbms1	8.39161	5.00051	8.39439	15.2031	14.9201	15.5495
Rbm8a	12.1435	13.1949	11.8632	7.06672	8.61067	11.9035
Rbm7	0	0.035964	0.0189119	0	0	0
Rbm6	0.113067	0.259886	0.254527	0	0.248295	0.0365609
Rbm5	0.020288	0	0.0265167	0.360243	0.133006	0.0747189
Rbm47	0.961099	1.17762	1.18058	1.21691	1.2231	1.2386
Rbm45	0.338577	0	0.198437	0.108718	0.378786	0
Rbm42	0.368614	0.235201	0.525843	0.786619	0.799729	0.640558
Rbm4	0.595675	0.346975	0.223647	0.797247	0.35465	0.0551454
Rbm39	10.3595	11.9317	14.0458	12.7085	14.5896	13.2036
Rbm34	0.607226	0	0	0	0.249388	0
Rbm33	0.0434819	0.0264744	0.00895766	0.523532	0.152111	0.314327
Rbm3	9.92691	8.72674	12.4226	10.2842	9.51833	8.55517
Rbm28	3.82915	4.09354	4.01354	3.55557	2.55722	4.18338
Rbm27	1.67575	1.09576	2.4982	0.523616	0.458261	0.676464
Rbm26	1.7427	1.00478	1.56966	1.33518	1.8386	1.58693
Rbm25	4.38337	4.38402	5.19072	3.39624	4.1534	2.80654
Rbm22	0.694578	0.747042	1.56172	0.512264	0.665336	0.515914
Rbm19	1.16724	0.947075	1.36683	1.10178	1.13366	1.15495
Rbm17	1.50252	1.56088	2.20783	0.724406	0.398691	0.314771
Rbm15b	0.0459359	0	0	0.0224481	0.0300918	0
Rbm15	0.166797	0.251081	0.195163	0.330924	0.159463	0.460667
Rbm14	5.15461	4.96126	4.3016	6.36238	4.68899	4.2173
Rbm12	2.0431	2.04609	2.46007	1.69255	1.7729	2.33855
Rbm10	0.265962	0.289612	0.266945	0.0880475	0.106706	0.31294
Rbl1	0.0412635	0.0388541	0.0280114	0.0633099	0.182847	0.032338
Rbfa	0.313731	0.332575	0.186649	0	0	0.0696591
Rbck1	0	0.0462841	0	0	0	0
Rbbp7	24.8915	16.3699	16.3824	29.0397	23.4794	13.2574
Rbbp6	0.274014	0	0.243628	0.0434059	0.106984	0.145869
Rbbp5	0.897634	0.152897	1.01895	0.835248	0.643002	0.380706
Rbbp4	13.0481	12.6728	11.3548	11.8351	11.2514	13.7606
Rb1	0	0.0411297	0.0275948	0.024555	0.047645	0.048711
Raver1	3.95698	4.87111	4.58697	6.00081	6.20135	4.75866
Rassf8	0.140237	0.339891	0.0338438	0.308555	1.05576	1.50927
Rassf5	0.348812	0.750889	0.0670401	0	0.0394128	0
Rassf4	0.39206	0.439094	0.687735	0	0	0
Rassf2	0.739051	1.02178	0.286074	0.244509	0.358807	0.317954
Rassf1	0	0	0.0420801	0	0	0
Rasip1	0.144427	0.0989731	0.136413	0	0.0998265	0.143364
Rasgrp3	0	0	0	0.16289	0.141301	0
Rasal3	0.990126	1.1296	0.324638	0.249455	0.319243	3.28417
Rasal1	1.24467	0.487786	0.812724	1.03338	1.20864	1.81115
Rasa4	0	0.0521796	0.0135995	0.974116	0.492735	0.0268978
Rasa3	1.65163	1.77502	2.07639	1.92089	4.15773	4.3033
Rasa2	2.73272	3.55536	2.5739	3.36879	1.87628	1.53115
Rasa1	1.99662	2.88773	2.45097	2.03618	1.96938	2.40577
Rars2	0.781275	1.00807	0.904143	0.123184	0.24838	0.4767
Rars	23.3027	22.2119	21.5819	24.0331	21.1062	24.5258
Rapgef6	0	0	0.0172216	0.0449848	0.037817	0.0579721
Rapgef2	0	0	0	0.0503867	0.0500939	0.0532947
Rap2c	6.48142	8.51395	7.79369	10.78	12.9496	14.3591
Rap2b	4.34992	5.1241	4.00543	6.6073	10.8126	8.19174
Rap2a	0.773188	2.31124	1.35228	4.22803	5.7874	5.67851
Rap1gds1	3.17904	3.39393	2.17709	1.60891	3.31539	1.08152
Rap1b	70.786	69.2472	67.6474	71.1521	78.9487	65.7975
Rap1a	102.398	119.995	127.525	99.057	112.616	86.6832
Rangap1	26.6724	31.2227	24.2795	26.6775	24.9752	23.4068
Ranbp9	1.13555	1.01537	3.52116	0.534802	1.5669	1.13302
Ranbp3	0.899665	0.839551	1.22391	1.33679	1.10575	1.50499
Ranbp2	0.68745	0.816844	0.929865	0.658438	0.700274	1.07068
Ranbp10	0.0158001	0	0	0.218098	0.14008	0.0449204
Ranbp1	22.5564	25.6024	41.0216	37.1872	37.5167	43.6106
Raly	13.6738	8.15608	8.34975	13.468	10.1715	16.5107
Ralgapb	1.31421	0.250434	1.19459	0.0968199	0.0174691	0.0169558
Ralgapa2	0.372897	0.367754	0.213375	0.239711	0.233674	0.172717
Ralgapa1	0	0.138343	0	0.0112908	0	0.0212395
Ralbp1	0	0	0.0188722	0	0.0428325	0.0704102
Ralb	89.0319	103.385	82.7768	79.1677	59.1685	85.3774
Rala	39.154	46.9974	42.7494	35.6265	28.9283	35.4584
Rai14	1.87859	1.07427	0.982065	2.92751	3.97631	2.94593
Raf1	0.903126	1.39145	1.15596	0.860356	0.631727	1.13308
Raet1e	0.355599	1.09267	0.0734856	0.108825	0.148947	0.127916
Raet1d	0.728916	0.0412038	0.0868466	2.97986	1.04177	2.1944
Rae1	47.5516	40.4381	37.8609	13.8931	7.53257	6.21629
Rad54l	0	0	0	0.0760479	0.0288011	0.0215768
Rad51ap1	0.0300557	0.135155	0	0	0	0
Rad51	0	0	0	0.354093	0.202013	0
Rad50	2.84738	2.78643	2.92682	2.39742	1.51748	1.34713
Rad23b	4.22314	2.91604	5.09523	5.41514	6.69643	5.30209
Rad23a	1.1245	1.35595	1.57773	1.57145	1.3598	1.01283
Rad21	2.05475	2.68615	1.81713	3.73024	2.67608	4.58549
Rad18	0.233938	0.118069	0	0.0420885	0.042473	0
Racgap1	1.71613	2.02251	2.14282	1.89786	2.39327	2.01879
Rac2	11.4863	15.8802	13.4757	20.4221	13.7201	16.9214
Rabl6	0.0758136	0.0612218	0.146461	0.0524381	0.216905	0.294258
Rabl5	0.191432	0.614585	0.283949	0.414381	0.308882	0.740094
Rabl3	0	0	0.66976	0	0	0.0540361
Rabggta	0.201906	0.36389	0.349077	1.25404	1.53786	0.728673
Rabgef1	0.209501	0.0384569	0.356087	0.136154	0.173722	0
Rabgap1	0.359176	0.360218	0.640562	0.661301	0.852241	0.570914
Rabep2	0.0695044	0	0	0.431015	0.917598	0.0944912
Rabep1	0.247051	0.310895	0.0887392	0.215356	0.277438	0.656872
Rabac1	1.85063	0.793769	0	0	0	0
Rab9	5.08882	1.08304	5.57932	3.10645	3.52907	8.03227
Rab8b	24.3549	27.1286	20.3254	15.8251	28.2191	28.3433
Rab8a	5.1199	12.9611	4.93847	5.55035	4.18031	2.91045
Rab7	129.149	119.786	106.986	127.908	114.051	155.993
Rab6a	16.366	14.1245	27.5319	7.44731	4.84371	2.63893
Rab5c	38.213	40.6911	35.8575	31.8764	43.5213	36.4496
Rab5b	15.0192	8.36783	9.14792	13.7663	17.3723	14.0812
Rab5a	22.5478	14.2562	17.3923	16.3756	19.5507	15.0651
Rab4b	1.07541	1.11876	0.941686	0.752679	3.65265	3.57104
Rab4a	1.65392	0	1.20628	0.835594	1.14495	1.31984
Rab3gap2	2.46551	1.88496	2.72258	1.79081	1.72595	1.23942
Rab3gap1	2.27298	2.63553	2.16186	1.80738	1.70528	1.62237
Rab3d	3.1883	6.00074	6.55903	2.9683	7.27191	3.43679
Rab35	71.5405	54.9457	91.6043	68.0224	60.5644	69.1398
Rab34	0.835891	0.28044	0.224885	0.236033	0.170005	0.334934
Rab32	2.19797	2.39403	1.64444	2.20765	0.61618	5.19642
Rab31	14.1034	15.4496	24.6411	20.6687	25.9934	22.5827
Rab2b	11.7795	9.4324	9.7146	5.22409	9.59242	7.01347
Rab2a	29.4273	22.5352	26.0079	19.8038	25.0467	19.7242
Rab27a	0.38232	1.3893	0.767348	0.891032	1.23356	1.72443
Rab26	0	0	0	0	0.770318	0
Rab24	0	0.566981	7.52305	0.754882	1.90617	0
Rab23	3.35588	2.34399	3.19933	4.28599	3.31542	4.41053
Rab22a	4.24335	7.75232	6.37044	4.92081	4.73263	5.90594
Rab21	17.2007	23.3195	17.1719	21.3373	22.6743	16.6721
Rab1b	13.3267	12.7396	13.7508	23.618	23.022	22.142
Rab18	32.3451	22.1482	39.7461	23.2701	29.3638	15.9423
Rab15	22.0443	29.6104	28.9376	39.0817	46.6462	41.2315
Rab14	36.5608	42.0512	31.9041	35.9989	47.5359	44.415
Rab13	1.65153	1.07905	1.56496	3.50435	4.44287	2.75078
Rab12	0.518431	0.919693	0.46069	0.125568	0.226637	0.398381
Rab11fip5	0	0	0	0	0	0.0110198
Rab11fip1	0.0446085	0.0165027	0.090776	0.0211612	0.0314549	1.83853
Rab11b	21.287	18.6057	20.8392	17.3406	18.4036	17.1051
Rab11a	19.4938	17.119	20.8911	16.9486	22.6863	20.4639
Rab10	21.6856	21.8548	18.4011	22.1688	21.8332	18.1984
Rab1	16.25	15.8721	16.2527	19.1685	28.4994	22.052
R3hdml	0	5.40294	3.23644	0	0	0.528499
R3hdm2	0	0	0	0	0.0158874	0.196341
R3hdm1	0.558306	0.0804215	0.306613	0.291918	0.320693	0.505252
R3hcc1l	0.09188	0	0.0867814	0	1.47693	0.314228
Qtrt1	0.114987	0	0.502032	0.865592	0.426062	0.226934
Qsox2	0.482346	0.20142	0.193959	0.0559385	0.12027	0.0444941
Qrsl1	0.225149	0.0348738	0.276009	0.0634469	0.0263587	0.0239427
Qrich1	0.192063	0.368675	0.153476	0.187791	0.638884	0.369148
Qpctl	3.51503	1.55049	6.03583	4.99611	4.7829	3.13174
Qk	5.04277	4.67333	3.41365	7.55964	8.08629	6.77596
Qdpr	2.96102	4.88846	3.26583	3.11126	5.61502	5.26495
Qars	6.52146	6.53921	6.3624	10.4018	8.41491	8.58337
Pygm	0.103955	0.0313593	0.0519692	0.193436	0.367875	0.321676
Pygl	0.120458	0.0163077	0.0529686	0.197155	0.35497	0.327862
Pygb	1.48272	1.30444	0.669868	1.8895	2.18497	1.59625
Pydc3	0	0	0	0.0563004	0.126235	0.0344677
Pycrl	0.717338	0.635407	0.702436	3.17217	2.20541	3.49307
Pycr2	30.3176	18.9721	31.1783	25.6152	22.3247	16.9431
Pycr1	6.31948	3.96946	9.55434	10.9392	11.6532	5.28969
Pxn	0.118675	0.0894629	0.138466	0.639419	0.404272	0.35854
Pxk	0.186456	0	0	0	0	0
Pxdn	0.0793702	0.0504098	0	0	0	0
Pwp2	0.106744	0.0802118	0.11648	0	0.127411	0.70269
Pwp1	1.14858	1.07367	0.860154	0.531423	0.540145	0.219995
Pvrl2	0	0	0.0182195	0	0.167494	0
Pvrl1	1.95685	2.07399	5.05496	0.603661	1.05973	1.07757
Pvr	7.18362	5.55183	6.3905	5.33403	6.8887	6.47261
Pusl1	0.23139	0.274511	0.100939	0.129394	0.0598994	0
Pus7l	0.0967494	0	0	0.00518079	0	0.00398319
Pus7	7.32685	3.78358	2.11043	0.940017	0.615634	0.788295
Pus10	0.441353	0.363299	0.238072	0.509716	0.358155	0.0883643
Pus1	4.21438	4.99364	3.6424	2.24663	2.20124	2.30422
Purb	2.47931	1.10643	6.83764	2.90835	3.77179	2.26781
Pura	5.36585	3.61478	5.78702	2.88146	2.52885	3.23548
Pum2	4.10645	2.23789	3.87139	6.85317	3.99771	7.39744
Pum1	1.9067	1.26027	2.26794	2.07554	2.82463	2.09093
Puf60	14.5687	15.2365	11.6377	17.8781	9.42384	16.2914
Pttg1ip	1.63384	0.90606	1.54317	2.80639	0.972303	0.663373
Pttg1	0.0752844	0	0	0.181274	0	0
Pts	0	0.0968556	0	0.0976479	0.122798	0.181812
Ptrhd1	0.162091	0	0.411844	4.48249	0.425124	3.42406
Ptrh2	39.8433	41.7915	34.4049	25.4222	18.41	25.1517
Ptpro	0	0	0	0.323919	0.115963	0.239374
Ptprj	0.537803	0.742531	0.696146	1.05948	1.24392	0.76548
Ptprf	0	0	0	0.00726585	0	0
Ptpre	0.329256	0.0569895	0.639048	0.048558	0.131311	0.0819278
Ptprc	52.4833	61.6454	52.2645	44.9044	50.4159	44.7826
Ptpra	6.57599	7.06278	6.70246	8.09591	13.8392	6.65915
Ptpn9	1.6029	0.603127	0.656399	1.42637	1.26404	1.10205
Ptpn7	3.06509	1.87512	2.39833	0.0496531	0	0.0963838
Ptpn6	44.4188	41.7991	37.404	55.6735	59.3628	46.9456
Ptpn5	0.249651	0	0	0.0483664	0.0570089	0
Ptpn23	0.899668	0.400071	0.450261	0.728945	0.819706	1.38968
Ptpn22	0	0.19479	0.0271614	0.0288237	0	0.0258107
Ptpn2	0.589941	0.387877	0.465266	0.358461	0.18199	0.401633
Ptpn18	0	0	0	0.412955	0.251228	0.285212
Ptpn12	0.158951	0	0.104973	0.102151	0.0892712	0.161974
Ptpn11	5.30727	3.32502	4.00339	7.24245	5.45199	5.17164
Ptpn1	16.6359	14.6553	15.083	11.5512	9.71204	9.19845
Ptpmt1	4.6812	8.10637	6.08337	0.460838	1.28061	0.30512
Ptplb	0	0	0	0.045101	0.0492644	0.0512585
Ptplad1	5.9735	6.18654	5.73051	3.22765	2.97199	2.62116
Ptms	0	1.80409	0	3.44742	4.2937	4.24791
Ptma	70.5393	54.4331	233.21	89.9634	33.8046	158.153
Ptk2b	4.50945	3.57294	3.69652	3.05964	3.35495	3.83466
Ptk2	0.281787	0.374128	0.368122	1.30359	0.961837	1.59897
Ptgs2	1.66101	2.70454	1.28671	0.642948	0.808034	0.21874
Ptgs1	21.7173	18.03	15.3315	13.4479	14.0347	10.012
Ptgr2	0.0918336	0	0.235799	0.163747	0	0
Ptgr1	0.139501	0.133126	0.193982	0.174634	2.46377	0.309866
Ptgir	0.844957	0.491669	0.965687	0.665469	1.10003	0.628482
Ptges2	5.98672	3.64712	2.95298	1.47568	0.526124	1.51813
Pter	0.0838393	0.0549515	0.294719	0.47446	0.683651	0.728749
Ptdss2	0.0600034	0.226819	0	0.125308	0.801502	0
Ptdss1	0	0	0.0266708	0	0.0308277	0
Ptcd3	5.02943	4.23742	4.01502	1.6979	1.28742	1.81024
Ptcd2	13.5699	6.14991	5.74913	2.76583	1.33419	0.520161
Ptcd1	0.0423398	0.0239216	0.0677322	0	0	0
Ptbp3	5.96049	7.34753	6.31466	6.91878	4.56764	6.78541
Ptbp1	33.1574	34.9654	32.4666	40.4282	36.9921	33.9105
Ptar1	0.518589	0.0231738	0.684444	0.140048	0.199063	0.440303
Pstpip2	0.0266891	0.0478378	0.0252081	0.0645664	0.107814	0.0231275
Pstpip1	1.7922	1.8702	1.80447	2.61201	4.35205	1.98456
Psrc1	0	0	0	0.165238	0.0902067	0.120819
Psph	2.89999	0.764114	1.25941	3.6995	5.40446	4.72639
Pspc1	11.2697	8.6857	13.3092	5.94329	7.87579	5.37516
Psmg4	7.39813	8.0424	8.52968	3.96077	4.78509	0.227161
Psmg3	0.521276	0.727125	0.604106	0	0	0
Psmg2	0.499976	0.678235	0.759161	0.599743	0.522753	0.188119
Psmg1	0.521223	1.15369	0.296785	0.931464	1.07487	1.11713
Psmf1	3.15536	5.05786	3.8519	4.13721	3.99927	3.5665
Psme4	0.0193596	0.010092	0.0090459	0.0299133	0.209786	0.0379577
Psme3	20.6218	16.3385	15.9279	13.7779	18.6428	14.2486
Psme2	8.67746	8.7919	7.5435	11.3249	12.922	4.55773
Psme1	16.6503	17.6908	15.0966	14.5474	20.5026	19.2979
Psmd9	3.86806	2.47471	2.0702	8.88467	7.60742	6.39046
Psmd8	6.78856	14.8138	2.42662	11.7669	13.7857	7.26538
Psmd7	3.47758	5.01556	4.34976	6.78758	9.43731	8.12154
Psmd6	16.5113	13.962	14.6328	17.3588	10.9034	15.7036
Psmd5	6.62082	5.77108	4.9645	4.61481	6.03042	9.88726
Psmd4	2.32592	3.73906	6.42617	7.01118	6.86988	7.53206
Psmd3	17.576	16.1603	16.7072	18.5222	27.5233	20.1929
Psmd2	5.75494	5.68459	6.81998	7.91165	5.65559	6.66507
Psmd14	14.1582	8.77276	8.01015	4.15883	10.1822	4.64188
Psmd13	13.1686	15.9574	13.4534	31.0218	23.9706	34.1192
Psmd12	18.604	23.9395	18.0896	12.204	16.6284	13.6441
Psmd11	27.9826	32.7301	28.2228	30.8311	27.549	32.8135
Psmd10	0	0	0	0	0	0.101939
Psmd1	6.92664	7.02337	6.94231	6.86942	6.46333	5.86779
Psmc6	22.509	22.2492	21.4109	15.5759	23.7512	30.046
Psmc5	11.1091	10.9567	11.4398	13.8193	13.0395	10.5198
Psmc4	7.31451	7.6675	6.11614	8.03582	6.33947	7.15342
Psmc3	10.8714	10.8006	10.1513	12.541	14.2774	12.2754
Psmc2	22.4989	18.4585	15.3831	11.1639	23.1733	16.3599
Psmc1	14.3002	15.3877	14.6753	13.7265	16.5976	15.4177
Psmb8	0.376161	0.902942	1.12523	0.610903	1.18944	0.959841
Psmb7	10.6132	12.1637	9.73443	17.3451	17.2981	17.5347
Psmb6	17.0872	8.30298	13.7885	27.6585	26.2021	30.4379
Psmb5	8.80422	6.99462	7.39189	14.4578	15.1325	12.2891
Psmb4	22.0165	24.9346	22.986	22.3587	21.2157	19.7036
Psmb3	22.6327	25.1358	23.2424	13.7584	18.3176	18.6072
Psmb2	22.8476	26.671	25.8557	39.9223	41.3109	48.2807
Psmb1	21.6459	20.0863	21.4379	10.3269	22.7494	11.9818
Psma7	37.9404	22.9469	21.8187	44.2286	46.8638	46.7261
Psma6	15.5951	20.1885	14.286	29.02	21.8419	20.0099
Psma5	82.1202	84.2015	60.0278	33.0021	31.6732	30.507
Psma4	25.1707	19.0443	16.6348	25.8447	16.9332	19.4218
Psma3	25.4655	19.3486	27.2485	11.6815	31.4035	20.734
Psma2	4.16159	5.94409	6.54905	4.94518	5.83218	5.56534
Psma1	14.4096	18.2073	19.9638	28.5203	51.8481	30.4514
Psip1	2.04676	3.23156	2.11618	4.36122	2.20163	2.99677
Psenen	0.932688	2.51033	1.82674	4.52371	5.53987	8.10338
Psen2	0.731831	0.949133	0.72307	0.940488	2.49007	1.78175
Psen1	4.17364	2.86903	3.08429	2.46505	3.45453	2.7091
Psd4	0.212793	0.0870782	0.0912418	2.7005	0	0
Psap	33.781	37.5783	37.4787	35.1331	35.6483	28.5984
Prune	0.198657	0.398627	0.710511	0.29042	0.565235	0.675086
Prss56	0	0	0	0.0514401	0	0
Prss48	0	0.146918	0	0	0	0
Prss39	0	0	0	0.326852	0	0
Prss34	0.181892	0	0	0	0	0
Prss1	152.763	151.077	133.83	157.343	193.62	175.522
Prrc2c	2.30034	2.07847	1.82373	4.91496	4.76712	4.24992
Prrc2b	0	0.231736	0	0	0.0319286	0.0441044
Prrc2a	0.312633	0.694925	0.488364	1.3775	1.30784	1.16153
Prrc1	0.636486	0.625464	0.282387	0.425121	0.208203	0.151291
Prr14	0	0	0	0	0.106262	0.0926082
Prr11	0.609976	1.8294	1.29346	2.28252	1.79714	1.1903
Prpsap2	1.45901	3.37788	2.19318	1.85781	1.85129	1.6777
Prpsap1	1.67889	1.69703	1.50657	0.949912	1.41518	0.612268
Prps2	2.34422	4.8143	3.05993	4.53483	2.77746	2.04944
Prpf8	6.97167	6.20775	5.29041	4.99563	5.44763	5.63907
Prpf6	1.70763	2.25897	2.38603	2.31112	2.77587	2.78004
Prpf4b	0.755533	1.32318	1.07152	2.96247	2.0068	1.50621
Prpf40a	4.95676	5.55954	5.07615	4.99185	3.643	5.22725
Prpf4	3.4866	2.82368	4.35975	2.40441	3.40519	3.21228
Prpf39	0.924728	0	5.48844	0.160001	0.0317683	0.0587247
Prpf38b	3.66645	4.8746	4.65275	2.18967	1.04504	1.53162
Prpf38a	2.519	6.79104	3.08189	2.8703	1.86079	3.53586
Prpf31	1.47193	1.97822	0.995454	2.42559	3.07747	1.63263
Prpf3	6.94381	4.27188	4.31853	7.32423	8.37361	10.0708
Prpf19	19.6917	17.791	20.7697	14.505	15.7355	14.0153
Prpf18	0.585644	1.11704	0.563211	0.245054	0.536384	0.627917
Prosc	2.71396	4.38634	2.01863	0.499478	0.514918	0.334992
Prorsd1	0.912909	1.89446	1.24793	0.686902	1.21389	2.0885
Prodh	0.267755	0.409446	0.242511	0	0	0
Prmt7	0.102134	0	0.00935099	0.172904	0.178475	0.0918644
Prmt6	0	0	0	0.08615	0.0620106	0
Prmt5	4.24177	4.45511	4.8133	3.92132	4.60651	3.8645
Prmt3	3.07974	0.372058	0.0935155	0.629496	0.376729	0.748634
Prmt1	9.66892	6.01217	8.54428	7.60958	9.92424	7.64007
[truncated: 3,983 more rows]

## Sheet: Dataset3
Supplementary Data 1. Proteins identified in WT DC2.4 and infection 6.5h
Dataset3: A list of 4783 protein identified in at least 3 out of 6 experiments
GeneSymbol	WT DC2.4-1	WT DC2.4-2	WT DC2.4-3	Infection 6.5h-1	Infection 6.5h-2	Infection 6.5h-3
Actg1	1401.67	1572.6	1538.54	1276.85	1412.33	1443.22
Actb	1401.47	1572.43	1538.52	1277	1412.12	1442.87
Rps20	1077.32	1074.62	1066.78	783.636	694.033	898.851
Anxa2	1063.34	1003.12	1002.51	853.787	860.458	924.119
Rplp2	855.958	759.519	818.251	902.964	1017.97	943.747
Rpl14	746.976	833.538	663.063	1062.34	549.108	497.258
S100a10	699.148	919.096	878.155	719.403	708.456	696.183
Rpl10a	693.65	612.45	668.266	429.625	451.791	452.58
Hspd1	634.75	635.191	582.831	362.132	334.395	304.375
Rpl18	632.906	509.912	576.061	748.762	726.077	713.026
Rps19	615.441	716.802	639.963	733.12	632.697	828.045
Rps3	612.73	650.874	600.988	589.061	611.766	538.287
Rplp0	602.042	569.945	589.295	463.911	549.905	484.105
Rps28	593.936	846.812	565.927	1152.43	1054.6	964.328
Rpl38	593.067	346.362	433.547	1005.02	1014.12	932.372
Rps9	569.055	595.931	704.839	675.022	510.707	603.407
Rps10	555.212	538.83	545.941	555.944	578.893	575.758
Hspa5	520.09	539.521	549.488	514.435	494.793	476.737
Pkm	489.801	430.758	435.817	456.515	512.017	432.788
Ppia	474.185	515.239	460.908	342.705	351.638	364.709
Rpl7	438.481	460.111	415.045	377.864	445.341	404.738
Hspa8	428.205	423.32	454.19	575.249	594.083	609.548
Cfl1	418.17	609.548	528.003	716.513	546.564	568.109
Ncl	411.933	418.679	397.422	344.743	445.712	337.717
Mdh2	401.607	440.512	397.087	211.164	222.025	204.611
Vim	399.673	380.152	334.224	390.249	474.02	376.714
Hspe1	383.6	561.46	433.637	199.633	255.314	259.301
Tpt1	381.578	417.362	281.622	289.745	308.076	265.982
Atp5b	372.502	345.45	334.16	219	235.111	216.685
Hsp90ab1	355.078	383.663	332.87	478.469	509.75	536.255
Atp5a1	344.156	348.075	332.607	175.559	227.809	200.779
Rps4x	332.342	290.505	243.03	273.943	259.365	319.182
Eef2	331.783	374.5	328.598	360.555	344.332	378.204
Rps26	328.247	301.87	356.784	471.58	429.295	495.057
Rpl13a	327.235	285.179	245.409	460.597	452.798	450.137
Rps5	325.484	280.766	259.125	193.163	234.798	206.826
Slc25a5	324.764	366.464	413.452	203.695	172.986	182.957
Tpm3	320.952	309.722	259.728	447.057	450.518	504.94
Rpl26	320.672	234.327	223.309	205.146	210.367	222.968
Pfn1	320.461	320.958	241.633	237.759	300.21	230.965
Rpl4	319.169	421.04	393.351	410.42	463.088	453.325
Gnb2l1	315.308	252.092	351.313	361.022	375.28	398.163
Rpl12	315.247	404.699	357.036	363.824	355.69	307.403
Rps14	311.433	312.217	350.607	398.681	433.175	333.22
Actbl2	292.739	429.612	492.959	177.171	258.516	396.831
Rps25	289.563	263.374	330.217	321.98	341.908	396.148
Rpl18a	283.314	288.821	335.733	423.867	424.794	401.434
Rps17	279.768	271.944	269.819	276.668	309.442	276.335
C1qbp	274.574	273.786	237.545	139.949	153.117	153.078
Rpl19	269.371	315.714	298.138	281.371	287.598	273.426
Rhoa	266.75	110.372	69.9787	151.143	62.0709	130.881
Rps15a	266.096	305.979	271.819	280.779	264.974	216.437
Rpl27	263.678	172.792	282.765	261.265	229.202	251.772
Rps3a1	262.918	230.338	238.156	258.7	282.769	238.241
Rpl5	253.472	249.184	273.317	216.234	222.298	214.795
Prdx1	249.333	237.124	274.963	388.57	362.779	361.643
Rpl7a	248.109	239.539	303.652	256.502	289.006	295.939
Cct3	246.16	235.363	229.953	231.923	232.82	233.304
Hsp90aa1	243.662	280.63	228.431	356.559	368.611	388.335
Rps18	238.914	297.127	307.364	354.252	544.239	484.304
Lcp1	233.493	235.863	214.158	192.364	194.29	175.982
Banf1	222.433	163.903	173.471	158.601	164.765	128.343
Rps11	221.593	205.078	214.678	242.756	161.902	184.316
Hspa9	213.859	192.808	191.417	106.348	108.126	110.087
Hist1h1b	212.888	159.299	185.908	145.815	236.175	243.702
Lmna	200.849	185.833	197.028	271.711	316.343	303.909
Serbp1	198.571	153.764	177.693	262.429	238.98	271.686
Hist1h1e	197.903	166.411	149.326	184.68	210.377	196.072
S100a4	193.128	160.787	187.999	185.064	243.938	260.349
Eif4a1	186.086	180.116	174.065	189.843	181.764	204.532
Arpc4	181.757	191.113	178.95	223.662	188.776	213.542
Ldha	181.261	224.454	224.816	390.917	281.784	276.718
Ywhae	180.512	216.497	195.516	186.246	211.634	208.391
Got2	178.537	160.883	138.889	82.9796	106.287	78.5966
Hist1h1d	174.362	139.716	151.654	221.405	197.36	225.652
Ybx1	173.632	226.355	176.674	203.226	219.041	169.044
Ywhag	170.568	92.9373	75.4789	220.013	73.3899	155.353
Rps16	169.423	153.749	166.837	154.791	159.711	90.0899
Aldoa	168.533	180.46	171.485	199.322	192.336	206.018
Hist1h1c	165.053	138.048	156.101	212.7	239.17	209.188
Canx	164.098	157.099	168.632	166.339	174.432	137.654
Rps21	161.579	177.716	125.648	112.874	142.454	149.574
Tubb5	159.287	186.47	170.171	141.495	138.82	145.338
Rpl35	158.104	132.73	139.327	676.381	645.001	1023.6
Vdac2	157.398	173.862	146.535	86.6456	87.5771	112.314
Hnrnpa3	156.414	167.735	156.028	124.343	137.649	120.737
Cltc	156.135	168.898	159.9	152.067	150.853	139.27
Eef1b2	155.314	187.142	159.067	196.56	232.401	237.892
Eif5a	154.953	142.533	140.076	168.718	161.854	170.012
Prss1	152.763	151.077	133.83	157.343	193.62	175.522
Gm14217	152.562	149.098	172.342	160.507	169.338	168.031
Hsp90b1	149.345	162.816	173.314	161.959	178.38	150.877
Atp5l	147.978	168.942	160.228	84.971	80.1599	89.7364
Ssr4	146.852	154.918	98.6254	46.4497	39.4451	41.8675
Rps7	146.741	134.293	127.946	242.948	205.559	157.165
LOC101055829	145.154	142.613	168.676	136.737	158.336	156.774
Hnrnpk	144.478	148.144	144.202	137.419	109.375	128.338
Calr	141.839	110.318	133.794	120.855	141.144	133.169
Tcp1	141.284	136.198	126.841	142.972	155.346	137.551
Srsf1	140.303	156.122	138.502	161.183	194.328	161.408
Pdia3	138.733	146.332	137.094	137.485	158.39	153.119
Pgam1	136.531	119.443	130.66	112.029	109.437	117.231
Pa2g4	133.32	223.998	190.194	223.066	272.799	271.715
Actr3	129.281	120.923	97.8953	98.198	122.563	98.5428
Rab7	129.149	119.786	106.986	127.908	114.051	155.993
Timm13	128.538	102.474	136.907	58.5499	60.1742	72.9033
Actr2	127.266	104.511	115.396	109.955	119.79	108.145
Ddx5	123.75	112.81	105.984	100.394	103.718	106.302
Pgk1	123.441	131.972	133.787	158.736	146.717	130.438
Bsg	122.31	126.345	163.238	125.046	111.463	139.664
Gnai2	121.897	114.819	121.174	70.5511	67.3018	54.032
Rps27l	120.686	128.764	159.397	110.352	148.296	134.677
Basp1	120.341	131.993	97.6599	174.722	149.609	177.303
Vapa	119.227	77.288	108.711	108.946	109.832	88.9374
Cox6b1	118.967	86.2797	137.923	88.3236	69.4884	79.478
Hnrnpab	117.844	98.7521	132.305	132.404	188.523	137.529
Eif4a2	117.12	119.357	108.556	75.2195	72.2707	83.5484
Cox7a2	115.892	81.1186	94.8209	69.864	74.2815	70.9571
LOC638236	113.259	73.0158	55.3118	162.567	146.178	164.952
Cct8	112.81	123.135	110.535	174.9	157.232	170.183
Phb2	111.109	100.33	98.0002	85.947	86.8826	72.8779
Cct2	110.754	104.906	95.8775	120.732	124.576	96.0117
Hspa2	110.261	85.0158	101.328	110.304	108.462	107.493
Rpl8	109.563	78.7191	76.5403	261.313	174.76	204.157
Lgals3	109.033	120.039	77.416	55.0184	46.8521	51.1545
Atp1a1	108.866	95.0389	111.969	107.681	109.802	133.646
Tpm1	107.801	146.481	114.148	173.927	170.63	165.617
Syncrip	104.64	97.1124	94.3013	77.9591	97.0112	86.7464
Arpc2	104.131	96.6711	94.8142	105.987	110.025	85.4897
Rap1a	102.398	119.995	127.525	99.057	112.616	86.6832
Ybx3	101.969	127.129	119.91	140.029	166.477	152.491
Glud1	100.447	102.348	100.06	52.6	55.9419	52.0305
Lrrc59	100.084	102.12	112.055	99.4376	116.177	113.317
Cct5	99.5483	87.2772	107.661	109.852	113.892	119.174
Hnrnpa1	99.2732	107.161	109.303	44.3315	57.656	42.4101
Set	96.1422	139.628	139.05	92.9474	111.197	88.302
Hmgb2	95.7119	154.106	206.852	153.106	164.643	122.865
Cct4	95.2594	111.588	87.1997	121.855	111.645	104.673
Eno3	94.8574	117.217	105.775	64.2113	95.7808	70.4636
Tpi1	94.4897	59.2273	108.671	60.3019	56.8044	53.9349
Shmt2	93.8174	94.1801	100.265	72.7286	77.8921	78.6667
Erp29	93.3138	81.9997	83.7804	55.5354	82.5645	86.5694
Gng12	93.2747	62.4751	76.6852	79.8241	74.1862	77.7512
Atp1b3	91.9851	98.5245	88.9687	45.1404	45.313	48.0681
Arhgdia	91.7166	118.484	82.3653	97.9709	89.4978	86.3799
Ralb	89.0319	103.385	82.7768	79.1677	59.1685	85.3774
P4hb	88.6999	102.186	92.446	95.221	93.1699	86.2796
Pcbp1	88.4067	78.6266	82.9143	99.1367	90.8065	80.0584
Clta	88.3782	105.488	117.631	144.599	165.582	121.173
Tfrc	87.9306	110.908	100.415	66.6127	79.085	79.7676
Gnb2	87.8908	81.6321	88.4457	132.98	114.717	94.6358
Pdia6	87.6454	94.5807	91.8715	61.0646	68.0943	67.2206
Capg	86.7847	77.394	67.0096	74.1276	105.965	89.5364
Eif2s1	86.2091	88.6035	80.7167	94.8811	90.5246	103.629
Msn	85.7444	80.8592	86.3083	87.6486	101.469	84.1152
Cct6a	85.2507	76.0519	77.3171	94.8481	96.724	101.682
Atp5j2	85.2162	92.0281	126.884	19.9286	73.4656	23.1646
COX2	85.1828	75.325	58.0769	34.3857	34.2487	20.2229
Ahnak	84.4112	89.669	83.5159	88.2957	95.5086	81.0623
Eef1g	83.8174	100.982	86.2799	130.776	115.385	100.289
Phgdh	82.3602	96.2232	88.7228	149.682	148.402	122.807
Psma5	82.1202	84.2015	60.0278	33.0021	31.6732	30.507
Ndufa4	80.0906	58.8202	70.812	47.4348	72.8296	54.8768
Coro1a	78.8412	86.7614	88.5391	114.854	114.964	92.5834
Rpn2	78.7169	94.8766	82.1619	55.8381	54.3583	39.99
Arl8b	78.269	60.2538	74.2991	62.9814	61.549	73.5998
Rplp1	77.975	71.8399	38.4516	11.9657	6.72644	19.0551
Nme1	77.6217	71.3572	75.766	86.5104	91.5408	74.7517
Ywhaz	77.4827	74.5476	86.4488	99.1604	104.544	83.0456
Tagln2	77.2083	72.4795	70.5268	94.327	83.6416	84.7937
Slc16a3	77.1936	80.5436	116.055	92.1721	90.4649	93.5649
Cox4i1	75.6255	95.1802	99.1911	44.3733	34.5585	51.5746
Ppib	75.0313	102.182	110.538	102.196	113.924	123.173
Slc25a4	73.9695	65.3061	77.3347	40.6049	47.5306	52.5697
Rpl11	73.9422	116.665	105.556	101.615	117.397	130.161
Btf3	73.7176	70.7942	67.0213	62.3885	73.3933	63.7013
Vdac3	73.7062	108.692	71.255	13.1904	8.59223	13.9499
Hnrnpm	73.4547	83.0808	67.9132	65.3915	73.5664	65.0973
Mif	73.0549	71.8177	67.8161	56.0188	43.1397	64.0401
Rpl3	72.8992	84.7271	77.0276	114.524	105.618	108.548
Tuba1c	72.5619	79.119	51.0969	56.1806	53.7549	57.1306
Cct7	72.13	71.0273	65.1832	102.176	112.272	109
Rab35	71.5405	54.9457	91.6043	68.0224	60.5644	69.1398
Lsp1	71.4628	71.7344	79.9102	91.5025	109.379	92.603
Rap1b	70.786	69.2472	67.6474	71.1521	78.9487	65.7975
Ptma	70.5393	54.4331	233.21	89.9634	33.8046	158.153
Ckap4	70.3724	64.8821	67.3364	53.8092	45.3316	46.7724
Vdac1	69.4934	71.2758	67.4493	53.7484	53.4722	51.3688
Tkt	68.9552	77.9813	69.8117	89.3113	67.2704	89.6777
Rpn1	68.6873	75.5801	60.0387	57.5586	58.0763	52.4143
Lamp1	68.4245	52.612	69.4684	78.1496	64.7877	74.3467
Atp5h	68.0858	85.038	65.0584	51.3012	57.3198	54.7707
Tubb4b	67.9323	81.4635	67.4741	61.957	62.7543	67.4585
Atp5c1	67.6253	63.4935	96.199	29.8245	26.2954	28.3338
Mrpl12	67.508	47.8713	47.4554	54.7841	35.762	42.8543
Ctsz	66.9571	96.8055	96.664	63.1829	68.7365	58.0813
Cap1	66.8534	68.9368	68.4926	100.295	97.6402	96.206
Arf6	66.3558	94.356	60.4884	35.23	28.7639	30.2822
Gnb1	66.3246	54.9551	49.7084	70.9809	65.5231	56.9036
Naca	66.2466	9.83922	84.7423	15.259	13.0595	20.8895
Plek	66.0859	61.8721	73.6547	59.1659	47.9219	29.862
Actn4	66.0007	65.8821	62.9737	57.3395	60.5484	48.7151
Pcbp2	65.7667	56.2722	59.745	45.016	64.0897	56.9582
Cox5a	65.0366	75.3992	55.6478	49.3959	56.6345	59.6007
Myh9	64.1344	57.5077	56.5404	76.9677	77.1965	68.2175
Vma21	63.8096	67.4447	74.61	32.2017	26.3562	19.3922
Ddost	63.4119	69.6445	49.5194	27.1046	25.1509	34.4648
Aldh2	62.9084	62.4515	53.1297	28.8415	32.4835	27.6601
Apex1	62.0455	49.7339	29.9619	43.3347	38.104	42.484
Atp5j	61.9889	83.9267	73.749	78.8235	78.7753	94.5213
Bax	60.875	44.7043	48.3899	32.3631	31.0223	35.1579
Hist1h1t	60.5496	54.9807	42.2146	74.3233	64.8398	63.0687
Snd1	60.5328	61.4426	58.6546	79.8286	74.1262	67.0249
Capza1	60.507	49.1551	54.7793	60.3814	58.628	68.6725
2700060E02Rik	60.4123	56.6588	51.2311	47.2131	44.9266	46.2297
Caprin1	60.214	54.005	50.1295	73.183	58.9607	65.5913
Cdc42	60.177	108.041	100.614	103.599	58.1667	73.8125
Gng2	60.0738	60.656	54.7119	78.4858	35.7995	45.5019
H1f0	59.8993	43.8161	54.3888	46.7666	25.1827	43.4207
Iqgap1	59.6324	57.1227	51.3309	65.9015	64.7663	58.2072
Fkbp3	59.5093	69.7513	57.0361	79.0589	75.0479	81.5263
Rps15	59.056	47.0954	50.5216	96.6801	50.9365	63.7382
Phb	58.8099	84.365	76.4615	75.4351	58.5335	53.2628
Bri3bp	58.3907	63.4564	54.3646	25.0316	45.014	36.002
Capzb	57.8222	55.2791	60.3733	75.2906	65.0037	54.0928
Snrpa	57.4476	95.56	67.2192	5.47352	4.46239	5.44572
Strap	55.735	83.012	57.9273	57.3832	52.8162	52.9188
Pabpc1	55.3302	55.4433	61.7449	56.4479	72.6984	54.3748
Pebp1	55.0182	63.7781	36.9368	44.0917	42.2006	35.1981
Plp2	54.9028	75.5005	115.884	52.1761	60.0972	42.1263
Vapb	54.7223	41.2586	77.9544	43.7456	47.5989	36.728
Manf	54.2915	41.5931	46.1018	68.3158	94.7938	73.1208
Tubb2a	54.1225	62.2466	54.0992	48.595	55.4418	57.9715
S100a6	54.0611	39.99	50.7938	56.2625	51.3125	45.8898
Vcp	53.9399	53.2556	44.4677	40.6972	41.7538	40.7006
Uqcr10	53.4187	29.483	34.8803	26.7359	12.8842	20.9316
Etfb	53.349	54.0394	60.4489	37.844	38.953	37.6944
Ptprc	52.4833	61.6454	52.2645	44.9044	50.4159	44.7826
Emb	52.2214	61.075	51.7095	48.3598	45.3473	43.6318
Hmox1	51.7498	40.184	50.5201	53.46	47.9539	46.5324
Idh3a	51.7496	50.2492	43.9639	24.4233	32.2979	27.9737
Mybbp1a	51.57	51.962	44.3986	34.1325	36.3076	31.9329
Wibg	51.3177	24.6249	46.8506	26.9785	23.4521	23.6602
Trap1	51.1599	50.9481	42.5329	64.485	59.4578	45.3454
Lgals1	51.0945	47.2888	45.1885	64.1099	69.1595	49.4475
Actn1	50.7439	48.1736	44.0555	45.797	41.2588	47.0795
Cyb5b	50.612	62.5384	54.8355	77.8854	63.0286	71.8978
Stip1	50.5408	46.6391	52.0933	68.3565	59.2625	49.1934
Hsd17b12	50.5068	44.2325	38.4434	35.4582	33.6843	33.2247
Cfl2	50.2445	85.0422	94.3666	228.1	182.162	144.444
Tubb4a	49.8291	64.8671	54.0205	43.2915	46.4485	44.7897
Sirpa	49.7897	41.3034	34.7262	32.0109	25.8566	29.5185
Aldh18a1	49.6393	36.7438	40.2431	18.8974	20.0062	16.405
Srsf5	49.5177	32.6383	33.5516	46.3606	41.5012	43.2782
Eef1d	49.5116	47.8459	61.5121	68.0782	89.6854	59.3494
Gnai3	49.5066	46.2192	42.3757	42.3155	58.8707	45.6208
Slc3a2	48.5836	45.6888	64.142	61.949	80.794	60.78
Eif2s2	48.3998	45.2634	47.9868	57.2039	61.8437	48.3171
Atp2a2	48.3393	49.1052	41.2277	52.4504	46.8984	51.1998
Sod1	48.3123	48.5913	47.1532	56.3267	35.082	36.0465
Aldoart2	48.1352	47.4556	59.6982	52.7698	49.5493	65.9247
Por	48.0036	50.0977	61.5001	31.7197	31.8462	27.6945
Sub1	47.9719	43.4312	47.7441	32.3186	37.915	36.2451
Cat	47.9409	42.6318	31.1312	26.3986	32.6934	31.7526
Nono	47.6403	37.9291	46.4192	44.6673	65.1613	54.7901
Rae1	47.5516	40.4381	37.8609	13.8931	7.53257	6.21629
Ppid	47.4219	62.2137	47.9463	29.3625	43.7266	37.5853
Rdx	46.7741	41.6014	50.7998	48.2946	48.5618	39.1952
Idh2	46.5989	51.9577	48.1693	25.1332	24.0767	31.0689
Rhoc	46.5314	39.2017	18.6954	21.5427	21.4218	15.0093
Cs	46.2478	44.4369	54.5348	38.4583	32.3269	32.4921
Pdhb	45.729	42.7783	41.1147	35.5608	27.5614	39.0877
Uqcrc2	45.6156	55.7171	57.936	40.6895	43.5183	43.6177
Aco2	45.5708	48.4668	47.2816	31.7366	41.6254	32.8611
Tomm40	45.409	36.3783	42.0981	11.2177	9.57788	16.7131
Hnrnpu	45.3989	52.04	42.9247	60.5076	62.4311	51.9169
Tuba4a	45.364	51.5089	48.1688	36.2182	42.618	32.7089
M6pr	45.2081	54.0277	53.4235	49.2019	68.1723	51.4593
Cd9	45.1173	12.9738	56.0736	61.0376	22.3546	55.4232
Ptpn6	44.4188	41.7991	37.404	55.6735	59.3628	46.9456
Hnrnpc	44.3981	34.3675	43.9287	59.8942	58.5866	55.3044
Dnajb11	44.3643	41.4828	35.259	47.1176	54.1855	45.3499
Cdk1	44.2063	34.5397	37.9381	38.8028	37.7406	44.746
Dnaja2	43.8883	56.4574	41.1688	56.9656	59.7329	49.3963
Arf2	43.8471	46.3908	53.5064	47.2812	43.8941	42.1447
Gdi2	43.7264	44.8048	39.3978	30.6489	33.4087	30.5328
Rps23	43.649	75.9043	48.4215	83.2989	64.8663	87.1149
Sh3bgrl3	43.6218	26.8079	39.3939	53.7274	64.3233	60.768
Kpnb1	43.5332	46.337	40.6117	20.4211	25.9578	20.1208
Cd36	43.4038	45.3523	49.1785	39.4138	51.1332	32.8644
Rhog	43.283	38.581	37.0866	38.5339	43.8411	44.1301
Cdc37	43.0662	53.9323	48.282	57.3739	54.6438	30.4584
Rtn4	42.9634	62.1724	52.8968	61.9302	67.4666	55.5789
Eif3l	42.9544	40.1867	43.2702	38.1458	25.1624	24.0047
Napa	42.8838	43.8804	41.9871	23.872	26.0687	24.8279
Ak2	42.5334	67.5185	45.4033	33.5195	31.2828	34.6646
Atp6v0d1	42.3264	34.0919	38.6213	39.3332	36.8975	38.0659
Gsn	42.0898	41.0435	42.2964	36.9959	30.9169	32.3752
Srsf6	41.7958	27.9444	34.1401	28.1971	32.5207	25.3229
Pgd	41.7402	41.5938	44.7604	64.4353	67.7386	60.7564
2-Sep	41.6394	57.9733	44.2408	61.5332	63.6716	59.2934
Ywhah	41.3748	44.7709	41.9753	44.9087	52.2289	65.0355
Sfxn1	41.0097	36.0936	38.2541	24.2596	30.886	19.9717
Arpc3	40.8437	44.2955	56.4732	52.6073	56.5681	64.313
Vps29	40.6937	16.9276	29.3134	39.9547	33.6706	34.28
Cltb	40.5219	41.599	39.8147	59.7479	65.4016	55.7557
Sec22b	40.4827	79.9595	54.3908	45.4747	63.3049	55.5284
Hsd17b10	40.2711	39.9029	50.9611	20.5281	26.8119	17.3615
Vamp8	40.2632	83.6932	57.6086	86.125	68.8581	56.5907
Hnrnpd	40.1101	27.1832	21.778	21.6674	8.47409	11.5219
Ptrh2	39.8433	41.7915	34.4049	25.4222	18.41	25.1517
Tmed10	39.8153	31.38	30.7143	53.7818	40.3711	66.2756
Txn1	39.7395	36.8722	49.4514	78.5222	86.3244	95.5412
Dad1	39.3695	38.4678	28.0755	18.5896	50.1135	41.496
Rala	39.154	46.9974	42.7494	35.6265	28.9283	35.4584
Slc16a1	38.7264	43.3742	47.9318	39.4635	26.1822	61.7643
Ddx17	38.7094	41.0082	38.037	36.0397	33.9416	27.7981
D10Wsu52e	38.5094	28.1512	36.1063	47.3848	39.0507	36.6561
Ctsb	38.4953	37.687	43.6046	40.7538	43.9197	33.8928
Napg	38.471	27.0634	30.908	29.8233	55.4115	9.78883
Spock2	38.343	3.62887	2.80096	18.0573	0	0
Rab5c	38.213	40.6911	35.8575	31.8764	43.5213	36.4496
Psma7	37.9404	22.9469	21.8187	44.2286	46.8638	46.7261
Snrpd3	37.8327	40.1788	24.0003	17.3037	13.6731	15.2794
Etfa	37.8324	40.4033	33.2184	18.393	16.37	13.24
Abcf2	37.701	62.2958	39.9822	36.0768	33.3743	34.2207
Ckb	37.6015	45.2363	42.9777	32.7697	36.2008	29.6288
Acadl	37.6001	35.92	34.4554	13.0633	19.1942	21.4987
Myl12a	37.4926	24.5271	33.0665	38.4047	41.1383	44.7426
Vps35	37.1437	40.9024	32.3646	34.3367	32.9566	35.383
LOC101056140	37.1214	39.3462	25.9985	25.9402	21.5463	19.9889
Uqcrb	37.0685	45.9683	53.4571	23.3511	24.8974	27.6938
Nptn	37.0371	30.8931	32.102	24.9468	35.6778	34.2719
Myl6	36.9932	42.7735	41.5737	75.3291	63.9615	65.8332
Snrpd2	36.9502	40.6529	42.5822	27.9759	37.0638	32.5993
Mthfd1	36.8973	36.3905	39.2919	43.1542	50.3288	35.3603
Clint1	36.5917	36.5119	39.1474	40.3139	39.1272	40.0091
Rab14	36.5608	42.0512	31.9041	35.9989	47.5359	44.415
Atp5f1	36.5348	52.962	46.7618	27.9379	19.6641	24.1792
St13	36.3316	47.4562	40.033	88.3484	82.7694	79.9849
Ndufa5	36.2705	55.8677	43.6534	10.1973	3.98866	15.8401
Anxa1	36.2077	43.885	37.1236	20.8273	24.4715	27.7621
Hspa4	36.1865	35.2308	32.4359	32.8616	36.5626	36.4249
7-Sep	36.0942	33.7771	36.1673	49.4563	52.2462	61.1976
Tufm	36.0587	37.6681	32.4083	21.8351	19.0324	19.7589
Srprb	35.9262	47.4149	36.6359	31.3519	36.4271	32.8323
Fkbp1a	35.8989	20.8677	22.1234	40.6829	52.0148	26.3166
Prdx3	35.7288	32.4234	40.7775	18.6055	15.1593	17.5362
Stx7	35.7013	40.4033	40.0046	39.7521	50.0012	34.5295
Ccdc47	35.6194	21.6256	16.7176	8.0418	12.0184	13.5701
Gpi1	35.5036	36.6813	36.4595	27.8709	31.2402	28.3173
Tubb6	35.4764	40.2787	33.4459	27.9549	31.8849	36.0531
Uqcrh	35.2609	40.7297	28.7218	32.6751	22.6703	25.1304
Snrpa1	35.1449	38.5241	32.607	26.1914	21.1431	20.3966
Ipo5	35.098	35.7087	34.2424	31.634	30.8484	29.4634
Ywhab	34.977	31.8398	36.0024	51.3582	52.6056	49.6903
Pdha1	34.656	38.909	32.7282	30.2531	29.4362	26.0057
Fh1	34.6155	38.4775	32.6235	35.2031	26.1112	28.2295
Tmem97	34.3992	28.0726	26.2449	29.4878	32.291	33.7033
H13	34.2792	31.8123	35.0635	15.709	21.2382	10.821
Psap	33.781	37.5783	37.4787	35.1331	35.6483	28.5984
Mtdh	33.7514	39.9725	30.5929	26.5098	26.0626	26.9318
Eif4g1	33.6888	28.7648	21.8975	33.0114	29.8697	30.9841
Ssr1	33.6491	25.9972	24.7026	33.3759	29.4058	31.394
Timm9	33.5407	33.635	30.7187	27.2188	19.9323	20.5013
Pcna	33.1847	41.753	33.7478	47.9396	33.8603	49.2789
Ptbp1	33.1574	34.9654	32.4666	40.4282	36.9921	33.9105
Ezr	33.0124	29.3716	32.908	51.7978	25.7169	29.7268
Ppp1cc	32.9703	35.0476	28.5916	31.3293	34.2107	26.5556
Usp14	32.743	26.4903	31.4931	15.0197	15.1747	13.9986
Arcn1	32.6995	40.8555	33.6982	24.6738	26.0427	22.7304
Cenpv	32.6438	0.816861	17.5767	19.5137	20.8268	0.364013
Efhd2	32.5986	25.9649	39.0994	44.0079	46.3913	35.807
Rab18	32.3451	22.1482	39.7461	23.2701	29.3638	15.9423
Ctsd	32.2869	40.1354	33.4961	28.2037	31.8843	30.0511
Etf1	32.1379	31.6007	31.2766	41.4683	42.6439	38.2965
Lyrm4	32.0992	33.7786	46.655	1.62096	17.2372	16.2935
Fermt3	32.0252	21.1989	27.1536	36.101	27.1431	34.112
Cd44	31.9896	31.2585	30.1285	45.3307	52.5926	71.7168
Asph	31.9494	29.5512	32.5648	23.5998	24.9201	22.3452
Uqcrc1	31.9013	38.7355	37.95	27.4275	32.679	29.9288
Nsf	31.7289	28.6678	33.652	28.3913	30.8056	33.4654
Slc2a1	31.6772	35.3824	32.4805	28.7248	36.506	21.111
Ssr3	31.5167	27.7403	21.712	16.6284	21.3337	18.2911
Npc2	31.2975	21.7304	37.1451	16.5174	23.9755	18.5575
Ddx1	31.1901	36.8955	29.2686	34.1826	29.6325	30.9944
Cyb5	31.0841	19.1962	25.1247	21.6769	16.5391	16.9806
Immt	31.0817	31.9986	31.1272	28.4655	24.077	27.4525
Rcc2	30.9029	38.4223	30.6196	29.1642	30.0371	28.7013
Ywhaq	30.609	27.9578	28.3	37.6791	32.2958	29.9844
Ppp1ca	30.5195	38.2716	38.3422	27.1173	30.9635	24.5039
Cd68	30.4861	67.3063	57.9614	80.7217	67.9802	59.4445
Tardbp	30.4217	35.5202	36.2686	27.019	23.7962	28.5698
Eif4e	30.3544	28.4082	34.6819	31.564	38.3772	28.2762
Pycr2	30.3176	18.9721	31.1783	25.6152	22.3247	16.9431
Zc3h15	30.3046	22.1437	23.453	74.37	26.7775	37.7913
Arl8a	30.2616	14.2457	22.7236	16.8455	12.637	22.8628
Ddx3x	30.2055	30.6129	33.0602	30.2254	29.5683	27.7824
Drg1	30.1553	34.7862	29.0839	27.297	37.0196	29.5507
Anp32b	30.0996	30.2975	32.7362	37.1947	39.7916	49.8377
Pls3	30.0107	26.2791	25.4056	18.6774	20.5667	18.7217
Arf5	29.7984	33.4667	30.8115	23.9227	19.2486	21.6982
Sdha	29.761	29.8161	27.369	16.6674	24.5033	18.0819
Cyb5r3	29.6592	30.212	31.1707	27.5029	23.3866	25.6737
Rab2a	29.4273	22.5352	26.0079	19.8038	25.0467	19.7242
Mthfd1l	29.4134	29.3535	34.3288	22.0326	28.7477	19.5648
Fus	29.3626	35.3131	41.4925	23.828	24.8267	19.4568
Sod2	29.0668	17.0956	20.1477	11.8903	15.4896	22.0668
LOC101056102	28.9575	27.9456	30.347	14.8542	18.4409	19.6133
Gna12	28.9178	27.1507	34.8256	30.647	31.5819	30.4941
1810009A15Rik	28.8761	26.7899	25.3577	22.543	25.9931	14.6379
Clic1	28.8333	31.2886	25.0928	26.8578	29.6208	19.3111
Farsb	28.7765	35.6874	24.8204	19.7989	21.9542	21.6835
Lrpprc	28.6495	36.5692	30.8673	16.2011	17.0371	16.0374
Cnbp	28.5894	30.4624	23.1939	40.8403	49.6445	39.8589
Timm8a1	28.5422	23.6626	37.0662	13.8799	24.6515	20.7747
Elavl1	28.319	28.5334	26.2405	26.3056	33.5671	23.8653
Alyref	28.2417	20.3751	27.6881	23.3244	23.2806	23.7948
Ap2b1	28.2131	33.0654	32.117	18.6252	23.0465	21.0827
Gna13	28.2059	27.7666	33.4204	29.0311	32.6466	27.983
Glrx5	28.1966	33.7063	25.2094	17.7166	13.5989	11.5882
Acat1	28.1255	23.905	40.7764	17.5166	19.0398	20.4949
Tmod3	28.1098	25.9713	30.0859	18.8489	22.4302	22.1667
Gusb	28.0856	25.4505	25.7326	15.3537	15.687	13.947
Psmd11	27.9826	32.7301	28.2228	30.8311	27.549	32.8135
Parp1	27.7952	31.342	32.2564	26.1614	27.1081	26.2255
Hdgf	27.7757	27.1651	32.838	58.2313	55.1868	41.5153
Dld	27.736	29.7215	34.4545	25.0738	30.5061	31.254
Vat1	27.6979	27.6369	25.7835	16.2549	14.2968	15.341
Ruvbl1	27.6972	26.8507	27.4825	17.4287	22.3083	21.6328
Hadhb	27.495	28.431	24.4182	18.3438	17.2082	14.8174
Dab2	27.457	23.3558	24.5617	32.4362	43.0687	35.2334
Tcea1	27.427	16.2404	28.4458	46.7792	45.4702	21.9717
Hyou1	27.1611	24.7774	20.8981	22.3152	23.6992	22.5667
Hnrnpa0	27.1329	38.8448	41.5363	13.4091	14.7561	11.9028
Eif4h	27.0301	27.4034	20.535	69.8097	59.2146	66.0457
Nudc	26.9718	26.2199	29.112	45.1569	46.6692	36.0281
Rangap1	26.6724	31.2227	24.2795	26.6775	24.9752	23.4068
Dut	26.5099	19.9222	19.1414	20.6709	23.6973	22.2615
Idh3b	26.4175	24.7003	18.196	22.2315	23.2163	20.974
Ddx39b	26.3916	32.1447	28.0215	15.4623	15.7793	13.2645
Lasp1	26.3491	24.1375	30.4934	34.7406	32.5549	29.3874
Ndufs3	26.2955	23.6845	22.6454	15.2795	13.4441	11.1829
Snx2	26.1728	32.4174	26.5007	28.9571	26.0822	25.4338
Atp5d	26.0755	52.8261	24.9633	33.2288	26.9987	36.9304
Ddx39	25.5782	36.6229	28.8386	21.7627	15.5709	15.9278
Psma3	25.4655	19.3486	27.2485	11.6815	31.4035	20.734
Nmd3	25.4084	17.842	23.8073	7.87157	0.857756	1.50998
Atp1a3	25.2909	27.2037	28.0892	27.2545	24.7403	23.8025
Khsrp	25.2765	26.4928	27.9161	29.4785	28.0935	32.8496
Cox6c	25.2611	22.4988	18.4043	10.0921	12.6278	16.3502
Prdx4	25.226	16.9856	23.7535	34.4004	31.8821	31.4529
Psma4	25.1707	19.0443	16.6348	25.8447	16.9332	19.4218
Eif6	25.1403	49.8257	28.7567	24.5227	27.4403	17.307
Srm	25.0877	34.6126	33.0805	21.6869	20.9261	23.5718
Csde1	25.015	23.8172	24.2817	29.9776	32.4986	24.7475
Vamp4	24.9457	21.1492	34.0154	9.42768	8.26954	12.6384
Stmn1	24.9333	34.0267	25.3636	23.7568	40.0158	24.0439
Rbbp7	24.8915	16.3699	16.3824	29.0397	23.4794	13.2574
Esd	24.8233	34.2164	30.7114	25.6625	32.2922	34.9467
Hnrnph1	24.7413	25.0247	27.3281	31.987	31.6383	30.5434
Paics	24.6271	22.9729	16.6314	22.7508	21.5577	23.371
Wdr1	24.5804	21.1684	17.3438	30.5281	38.6826	38.3334
Naa50	24.5518	25.5843	34.1089	30.0777	18.5649	29.2791
Fkbp2	24.3986	15.4501	18.5134	20.3028	22.0217	28.0926
Atp6v1b2	24.3824	23.0161	18.1242	27.9562	28.7576	26.2789
Rab8b	24.3549	27.1286	20.3254	15.8251	28.2191	28.3433
Eif3m	24.3243	21.5555	27.0959	17.4658	21.8815	11.4434
Tmed5	24.3017	24.3624	25.077	17.3768	16.7042	15.4633
Fth1	24.2733	25.0116	25.7857	20.3443	25.4685	20.4234
Alox5ap	24.2515	24.3208	20.0241	4.74371	9.23817	15.4171
Rpl22l1	24.2051	16.9513	22.0625	64.0317	54.8526	47.2223
Stt3a	24.0705	17.1537	20.8205	19.7256	13.0492	15.0809
Fkbp11	24.0346	22.5644	17.0053	15.1133	12.2148	6.86754
Arl6ip5	23.9484	19.4587	21.8642	15.5509	17.5624	12.1879
Cisd2	23.9365	21.4345	19.3114	19.0401	21.7457	20.2184
Cacybp	23.8208	27.1447	24.9454	33.613	40.7556	38.5827
Mrps23	23.7178	24.9298	16.3072	6.71087	4.06485	6.23901
Hpcal1	23.632	22.1566	23.2125	13.1458	16.5758	19.7155
Cope	23.6233	34.6413	23.5171	25.0358	15.3279	19.3003
Kpna2	23.516	30.7732	32.1179	22.2915	25.9259	25.9425
Sfpq	23.4275	27.6269	22.299	26.7414	25.2686	24.1908
Rars	23.3027	22.2119	21.5819	24.0331	21.1062	24.5258
Srsf2	23.2308	36.2049	33.0692	44.8288	25.3229	25.2142
Agps	23.1521	19.8342	24.0544	15.8779	12.905	13.2212
Clic4	23.1212	22.942	24.3564	28.1076	29.6699	29.5839
Itgb2	23.1186	21.0414	23.8257	14.8898	14.7381	17.2108
Uchl5	23.1076	30.6704	28.0791	32.0313	31.0529	21.6421
Ndufa8	23.0606	40.9589	37.0989	31.5226	24.35	35.121
Eif3b	23.0235	22.6634	23.8393	28.0151	33.4364	29.6221
Top1	22.9791	22.9845	21.6855	19.7945	20.6686	22.7822
Nap1l1	22.9706	31.8305	28.6663	48.9179	38.0409	36.541
Eif3c	22.8584	16.7084	19.3118	24.2253	27.5753	24.1455
Psmb2	22.8476	26.671	25.8557	39.9223	41.3109	48.2807
Gpd2	22.8261	21.8976	17.8612	11.6207	10.6331	10.9455
Tomm22	22.8117	28.3912	10.6763	5.60184	5.42422	4.85837
G3bp1	22.6434	32.5681	28.259	31.1197	51.3655	33.7398
Psmb3	22.6327	25.1358	23.2424	13.7584	18.3176	18.6072
Ranbp1	22.5564	25.6024	41.0216	37.1872	37.5167	43.6106
Rab5a	22.5478	14.2562	17.3923	16.3756	19.5507	15.0651
Commd3	22.5437	22.6257	19.4261	18.5112	15.9462	15.3548
Psmc6	22.509	22.2492	21.4109	15.5759	23.7512	30.046
Psmc2	22.4989	18.4585	15.3831	11.1639	23.1733	16.3599
Lmnb1	22.4884	27.3566	23.2219	26.6249	25.9524	27.782
Tmed9	22.4662	20.9645	26.2693	20.3776	15.0258	16.9483
Hdlbp	22.4657	32.2459	22.1043	20.3151	23.1109	19.4493
Anxa4	22.4548	19.4494	23.9194	12.9866	14.314	17.5366
Ube2k	22.2379	16.77	25.2733	15.5823	23.6036	19.8171
Ssb	22.2129	25.6384	19.251	18.6645	18.5551	17.252
Fasn	22.2033	21.4788	23.4482	15.8189	17.3637	16.1279
Ubap2l	22.1953	24.5728	19.1723	29.5606	33.1937	29.2291
Akr1b3	22.1852	13.9547	23.1948	23.7389	21.3386	28.7453
Lactb	22.1764	17.8897	19.9021	7.95029	9.66509	7.71934
Tpd52l2	22.1584	18.1112	14.5077	24.1063	26.0965	23.3151
Atic	22.0838	20.1512	21.4695	20.54	18.7534	22.5744
Rab15	22.0443	29.6104	28.9376	39.0817	46.6462	41.2315
Psmb4	22.0165	24.9346	22.986	22.3587	21.2157	19.7036
Arpc1b	21.902	31.4225	28.3415	40.7848	31.8442	26.6838
Skp1a	21.8644	19.8685	13.6354	11.5692	24.6136	23.3656
Rsl1d1	21.822	22.6746	32.0805	28.8242	24.7774	17.6371
Timm50	21.8133	19.1451	22.2618	16.7665	17.5366	19.5153
Ptgs1	21.7173	18.03	15.3315	13.4479	14.0347	10.012
Snx5	21.7092	20.008	22.7887	30.7316	34.604	27.9139
Gcn1l1	21.7055	20.1542	20.5353	21.0539	22.9569	21.9272
Rab10	21.6856	21.8548	18.4011	22.1688	21.8332	18.1984
Vps26a	21.6574	20.1698	18.4501	13.9807	12.9079	14.8255
Scamp3	21.6538	23.5786	18.483	23.1595	21.7719	24.9949
Psmb1	21.6459	20.0863	21.4379	10.3269	22.7494	11.9818
Khdrbs1	21.6126	8.99121	19.4005	12.6724	10.5383	8.73892
Cycs	21.5475	44.7289	43.7546	27.1672	55.3825	33.2676
Hnrnpf	21.5016	26.0499	23.2718	20.8812	19.5151	17.4348
Ppp1cb	21.4614	27.501	23.2834	29.791	27.3832	27.1772
Emc4	21.4595	14.978	23.644	6.48254	7.81825	8.77241
Dhx15	21.4001	23.5889	22.9605	20.3879	20.8285	16.9487
Slc25a12	21.3853	18.0614	23.5081	5.92961	6.22604	4.89655
Rab11b	21.287	18.6057	20.8392	17.3406	18.4036	17.1051
Bub3	21.2197	16.4375	19.8052	27.4828	26.4779	29.4482
Ube2v1	21.2131	34.0384	33.0472	25.7717	22.3142	19.4683
Eif3e	21.1467	21.1425	22.8525	20.7996	18.1408	19.0806
Tomm34	21.1427	13.9661	22.4422	8.36072	13.0419	10.7775
Cox20	21.0963	23.7693	28.4899	3.53931	3.64977	2.50787
Srsf7	21.0864	20.0759	17.1165	27.5904	20.5406	17.114
Ddx21	21.0818	18.5868	20.2558	17.8805	17.6179	23.3216
Tpm2	21.0618	28.5558	19.4356	41.7777	57.5936	46.7778
Eif1ax	20.9473	28.0819	11.6713	20.2432	8.42681	18.6411
11-Sep	20.9403	28.0933	26.9912	36.285	43.3695	44.3834
Pgrmc1	20.918	12.9791	28.0436	22.9173	9.44167	22.089
Ndufa13	20.8467	28.0317	18.7674	21.2886	26.3142	17.6948
Mapre1	20.7716	16.8374	21.4425	28.8637	14.8448	18.4481
Ddx6	20.6661	18.9626	14.5007	12.0373	14.1442	15.2699
Ppp2r1a	20.6444	17.1093	17.5541	15.6902	20.2658	22.2961
Scd2	20.6419	19.6387	17.3264	19.1148	15.5302	17.3477
Psme3	20.6218	16.3385	15.9279	13.7779	18.6428	14.2486
Eif3d	20.6128	16.3947	20.519	10.5313	9.49533	8.34862
Hadha	20.5941	22.0527	15.164	9.07693	11.0284	10.9297
Sumo3	20.5458	11.0046	8.63435	16.0745	15.9098	12.938
Cotl1	20.5286	24.9789	28.7035	28.0885	24.6327	21.6918
Ehd1	20.486	23.3389	18.8437	52.0795	49.1775	51.1865
Vbp1	20.4834	10.1725	13.3395	9.71969	4.87321	6.33688
Timm10	20.4287	25.9499	23.2722	25.5524	12.4573	22.4996
Rpl37a	20.3763	8.29007	10.8144	24.1829	23.6601	25.0516
Clpp	20.283	13.9615	18.0006	10.2297	13.4671	8.53556
Hint1	20.2359	23.9054	13.9666	34.276	13.5385	34.9117
Ap1b1	20.2257	22.2272	21.2626	15.2706	14.6893	15.1224
Arhgdib	20.1641	15.7622	18.0668	14.4896	15.2746	20.4031
Tcirg1	20.157	20.2761	22.2852	13.4318	13.6949	11.9483
Myof	20.1195	21.775	19.3186	17.7242	17.3926	16.8997
Pcyt1a	20.0832	0.0848942	19.1218	0.126864	0.373338	0.359837
Glo1	20.043	15.1678	25.2215	13.3917	5.00628	3.49146
Maoa	20.0257	23.4365	24.1319	10.4964	9.03972	10.2202
Mrps7	19.9635	11.9783	13.0939	7.13172	9.29579	7.4639
G3bp2	19.9501	17.5016	18.2837	18.3453	19.3373	31.3171
Gnas	19.8124	18.6085	18.0492	14.9888	16.294	14.0969
Anp32a	19.7906	20.2824	21.6963	15.4185	15.9089	15.3424
U2af2	19.7654	22.389	22.1492	9.68013	15.145	9.85609
Ndufb10	19.7173	20.2343	16.3772	10.8299	9.21662	9.58762
Eif3i	19.712	18.1117	17.3409	15.1567	15.7345	11.898
Prpf19	19.6917	17.791	20.7697	14.505	15.7355	14.0153
Dlst	19.6312	20.1317	18.5297	8.17755	8.78507	9.43565
Slc1a5	19.6085	33.3762	28.985	30.2705	25.7488	28.2938
Rab11a	19.4938	17.119	20.8911	16.9486	22.6863	20.4639
Eif4a3	19.4355	12.8485	17.1201	16.3075	15.9996	13.9172
Hspa14	19.4355	16.5377	17.6535	19.3746	17.2411	15.948
Tmx1	19.3631	9.68851	26.5037	23.4663	12.0486	9.44027
Itgb1	19.3568	23.6605	22.6781	22.9975	26.0949	18.5713
Mat2a	19.3555	16.0656	20.6436	18.9458	14.3755	16.0299
Gm4925	19.2437	15.1437	16.5582	25.6037	23.3513	26.2037
Ogdh	19.2273	18.0019	15.2831	7.91682	9.65282	9.45859
Pfdn2	19.2014	16.2897	19.5952	24.1893	24.7958	28.8422
Dnaja1	19.1838	19.7652	24.887	19.2975	23.4947	19.2969
Hnrnph2	19.049	16.5337	19.1829	26.9374	23.0183	27.3085
Slc7a5	18.8995	35.332	25.6216	22.6565	30.9265	23.7698
Des	18.8508	19.0242	21.1836	22.6296	36.5564	19.287
Tecr	18.8381	12.3933	20.4752	18.2578	9.29004	14.2892
Dars	18.7989	17.1623	18.7463	20.5951	21.027	21.4022
Tra2b	18.741	9.93793	12.7549	2.8327	2.84254	2.78847
Bola1	18.6614	16.1659	13.5374	12.8845	13.7319	10.9345
Flna	18.6113	20.9236	18.119	22.8798	24.0732	21.9939
Psmd12	18.604	23.9395	18.0896	12.204	16.6284	13.6441
Eif3a	18.5931	18.0457	20.5521	19.0681	21.5707	18.7768
Ndufs7	18.4034	28.0276	16.9502	5.85349	8.41467	5.42429
Bzw1	18.4029	17.7442	17.8599	32.2736	21.8602	31.071
Arf4	18.3246	22.3314	21.5804	20.7971	14.5706	16.9567
Mdh1	18.2497	14.3673	13.7668	28.7174	33.0064	26.9282
Picalm	18.1318	18.6612	12.3964	4.85102	8.12909	5.80723
Vamp3	18.0843	27.1767	25.7785	18.1339	19.2409	23.782
Tln1	18.0827	18.6887	18.7176	18.8883	18.9075	18.9583
Prdx6	18.0729	18.9598	13.3067	15.2183	12.9103	11.4173
Nop56	18.059	22.347	18.7564	14.8289	20.3529	14.6801
Pdcd6	18.0301	20.3857	29.4621	13.7976	20.4039	17.1491
Lyar	18.028	15.7358	14.6414	11.6113	17.855	11.2313
Anp32e	17.9999	30.8366	21.2993	33.64	15.5911	13.0095
Sars	17.9781	17.8114	13.2043	17.7824	17.9107	17.9661
Tpm4	17.9687	21.3472	17.2089	30.2927	42.7246	32.3214
Gart	17.8951	16.4344	16.4682	9.46488	11.18	10.8814
Rsu1	17.8882	17.9987	17.1615	11.3154	13.2064	15.0537
Oat	17.879	17.4509	20.1423	14.5408	15.2579	12.3596
Dcakd	17.8606	13.9171	7.38634	4.32801	4.07209	5.77029
Ahsa1	17.8496	26.9261	16.0749	17.4719	14.7501	11.7229
Hprt	17.8424	21.418	20.2765	11.3277	14.3981	12.491
Emc6	17.8173	18.0376	25.5178	29.8927	33.0483	29.2177
Pgam5	17.7766	13.779	13.9988	7.62988	6.70331	6.00808
Sec23b	17.7723	14.9828	15.1154	9.58419	8.51515	6.69193
Pabpc6	17.7659	20.8813	23.3583	25.7859	30.665	28.5232
Hnrnpl	17.685	18.9663	22.6202	17.6169	22.1252	16.5852
Asna1	17.6081	18.2895	12.5386	9.10919	7.33309	4.9617
Psmd3	17.576	16.1603	16.7072	18.5222	27.5233	20.1929
Pls1	17.5385	12.2127	17.9882	8.4286	10.2046	8.14243
Erp44	17.5196	21.1373	18.1447	15.4533	12.6673	19.5675
Hcls1	17.5165	17.0736	18.3423	27.9864	29.4418	28.9917
Icam1	17.4938	24.5763	16.7817	25.9266	21.9615	21.6851
Slc25a13	17.4752	14.417	23.4293	13.1982	11.182	12.874
Top2a	17.4728	20.6369	16.7574	15.924	15.866	13.8769
Lman1	17.4486	19.0899	14.0718	6.9905	16.5785	11.3521
Actr1a	17.4171	14.349	14.3401	12.4232	11.4447	7.64124
Plec	17.3768	18.1612	17.1314	18.65	19.4188	20.5052
Ufm1	17.322	17.373	20.0588	6.74265	7.0685	9.35906
Ap2a1	17.3201	15.5047	16.0871	12.8743	11.5534	11.1104
Rrbp1	17.3152	20.8445	15.2529	24.8367	23.3383	22.4542
Mrpl22	17.2607	18.2962	12.3134	5.41926	4.7841	4.22939
Rab21	17.2007	23.3195	17.1719	21.3373	22.6743	16.6721
Naa20	17.1856	14.8353	13.1592	2.86913	9.1399	9.38292
Tomm20	17.1562	39.8395	26.8837	94.2721	59.1706	55.1221
Ostf1	17.1468	19.5469	15.2537	10.8727	10.4401	12.1298
Vars	17.1315	17.2707	16.9208	18.2229	17.3652	16.4466
Psmb6	17.0872	8.30298	13.7885	27.6585	26.2021	30.4379
Grpel1	17.0711	20.8444	19.3844	10.1457	9.33223	8.77094
Rnh1	17.0559	18.9843	12.2917	17.0438	13.5654	12.5437
Lman2	17.0512	27.3137	22.8213	23.2879	18.9197	21.8745
Gm5633	17.0395	15.124	12.2731	11.3977	13.526	9.96371
Uqcrfs1	17.0107	24.4704	25.3931	17.1006	14.4278	23.1758
Sec13	16.9861	21.0717	15.4544	14.5811	22.4101	14.2496
Nop2	16.9745	17.9348	13.164	11.8007	11.212	9.08119
Alcam	16.9476	18.4952	16.4523	18.6499	17.4805	12.1082
Stoml2	16.9423	22.152	20.1441	14.5398	18.0139	18.3432
Sec61b	16.9326	27.2171	13.9756	41.0629	41.3013	27.2597
Hsph1	16.849	17.08	15.0677	18.0595	16.9651	18.0364
Rrm2	16.8356	14.0325	11.9756	12.7971	12.3744	17.7565
Bcap31	16.8228	14.7684	17.4307	18.9169	25.475	18.2451
Snrpg	16.7824	6.51473	12.6812	8.49983	11.0916	12.6122
Tmem109	16.7249	18.2712	19.6524	9.89254	9.03612	17.8761
Mtch2	16.7035	22.346	14.6707	3.34389	4.77056	3.31321
Idh3g	16.6734	19.9592	17.1306	3.73473	5.93277	5.75562
Psme1	16.6503	17.6908	15.0966	14.5474	20.5026	19.2979
Ptpn1	16.6359	14.6553	15.083	11.5512	9.71204	9.19845
Ap2m1	16.6142	16.9559	14.4378	11.3754	12.8886	12.0669
Timm44	16.6139	16.6353	15.273	14.3172	11.6332	15.6661
Smc2	16.609	20.7692	20.3102	20.1554	23.2494	18.4196
Myo1g	16.606	18.4376	16.2216	15.7565	18.4153	18.9333
Ube2c	16.5785	16.242	21.507	26.6987	14.283	8.37833
Ruvbl2	16.5301	13.9737	19.0036	16.9458	18.1211	16.3063
Psmd6	16.5113	13.962	14.6328	17.3588	10.9034	15.7036
Tomm6	16.4821	21.9486	20.6827	5.11526	15.1972	9.19093
Mrps21	16.4734	14.4152	23.6765	4.01607	12.5216	4.27534
Aifm1	16.4733	22.4515	16.6976	13.195	15.2198	12.8261
Coro1c	16.4731	16.5362	21.3728	20.7086	25.9729	26.2274
Mthfd2	16.4699	17.4903	13.163	10.1317	14.0907	8.84003
Fmnl1	16.4251	21.5627	19.0135	19.4027	18.2465	18.309
Txlna	16.392	14.3246	14.3582	32.9236	29.608	35.9227
Rab6a	16.366	14.1245	27.5319	7.44731	4.84371	2.63893
Srp72	16.3509	16.3471	13.6666	13.8606	17.7191	14.2458
Dnajc2	16.2887	11.358	15.8785	21.0781	16.2919	15.7246
Rab1	16.25	15.8721	16.2527	19.1685	28.4994	22.052
Dstn	16.2409	19.7072	10.8484	21.6097	22.7963	20.4323
Stap1	16.2023	10.6285	12.2704	11.905	11.2152	8.22635
Cisd1	16.1919	26.663	18.9685	22.006	24.0554	18.8953
Nop16	16.1441	17.2218	23.631	19.992	19.7846	16.3274
Chchd3	16.0562	18.2928	19.2756	12.3509	11.4862	10.9861
Hnrpdl	16.0386	13.5072	20.3038	15.8388	28.7328	17.2695
Ndufs8	16.0331	15.37	16.0073	6.57348	7.9399	8.46989
Eif3h	16.0016	11.8521	12.4739	14.8595	16.1432	15.0927
Fads1	15.9948	11.1584	10.3419	25.968	5.05288	17.5124
Ostc	15.9643	11.4321	15.0666	3.25718	3.42432	2.20388
Ube2v2	15.9515	32.762	30.9161	24.9827	22.5015	17.6075
Hdac4	15.8401	17.7951	15.7885	0.491542	0	0.133008
Pabpc4	15.835	16.3659	16.4457	12.4638	12.0701	16.5246
Tomm70a	15.8345	12.3836	13.8083	11.0555	14.7924	13.509
Fam129b	15.831	13.6966	15.5188	7.94068	14.993	14.6156
Sec31a	15.7918	12.2426	12.6489	11.8988	13.276	9.96907
Api5	15.7504	14.1389	18.3811	22.6212	18.3384	21.8228
Pklr	15.7191	21.1393	15.43	18.679	26.5671	24.1826
Prkcsh	15.6967	19.1628	14.7307	23.9475	24.9218	21.6041
Knstrn	15.6712	0.442018	3.08003	18.6894	2.04516	15.9349
Atp6v1g1	15.6529	4.63669	12.782	21.904	12.3486	14.5501
Dlat	15.6329	15.1315	12.9829	5.99561	5.61911	4.5091
Mtap	15.6226	13.1287	11.7479	8.3861	13.2058	10.672
Mrpl27	15.6149	8.26378	15.1333	8.1095	4.2706	4.7804
Psma6	15.5951	20.1885	14.286	29.02	21.8419	20.0099
Mrps22	15.5633	9.5185	7.21984	5.91514	6.07139	10.7683
Pdcd6ip	15.5506	13.9368	13.3511	17.053	17.7259	15.5944
Atxn10	15.5217	19.0867	12.9518	18.6916	17.0281	17.0617
Park7	15.5133	8.64474	13.5821	18.817	29.3275	19.067
Sarnp	15.5001	28.2516	25.6776	17.8623	12.3673	23.5673
Drg2	15.4956	11.6604	12.9919	8.84503	8.22463	6.35834
Atp6v1e1	15.4931	21.2544	18.1061	12.7083	10.4333	9.53992
Ap1m1	15.4512	16.7012	21.0791	13.8051	10.0554	7.92547
Me2	15.44	19.3605	17.3411	12.9457	9.0062	8.09584
Ehd4	15.4012	15.9524	19.6574	19.7293	21.8396	19.4216
Capza2	15.3749	10.9162	13.2528	17.8631	20.4075	15.517
Csnk2b	15.3543	24.5936	15.4487	16.8194	15.8548	17.5046
Fcgr1	15.349	13.5886	20.8621	27.1462	17.3247	12.1115
Gls	15.268	18.8567	14.408	7.19131	6.82204	8.52446
Hn1	15.261	9.48067	12.8931	23.0929	17.5818	12.1885
Grb2	15.2319	15.1456	11.8246	16.6336	17.6552	19.6216
Was	15.1843	14.1493	17.4744	6.52234	8.62396	7.45126
Igf2bp3	15.1841	8.40793	13.3781	19.4861	18.3861	19.0725
Vti1b	15.1507	8.74308	12.1994	14.4917	21.0697	10.0822
G6pdx	15.0961	10.6511	17.3176	22.4998	18.1167	17.4172
Tmx3	15.0478	4.42709	14.4756	2.76452	4.17953	3.56469
Rab5b	15.0192	8.36783	9.14792	13.7663	17.3723	14.0812
Fubp1	14.9846	15.8873	15.7598	12.4033	15.9601	16.3091
Abcf1	14.874	17.6913	8.52026	12.8429	16.647	15.1831
Ap1s1	14.8483	14.8142	17.3923	16.9736	16.6961	19.7519
Ube2m	14.7839	19.2436	12.9388	12.8251	17.5405	11.3418
Mtx1	14.7709	19.0425	8.72429	7.49865	7.44917	9.2205
Romo1	14.7216	21.8887	10.3497	14.9123	9.39005	7.18182
Lyn	14.7063	15.5677	12.9849	10.3077	12.793	11.8851
Nmt1	14.6932	15.7061	14.4208	14.0522	18.1616	13.5911
Vamp7	14.6897	11.1915	11.2106	19.3577	17.1252	19.212
Cndp2	14.6356	11.9426	15.9892	17.1795	14.6526	13.6744
Atp6v1f	14.5771	16.0665	12.5841	26.484	24.7051	18.7737
Puf60	14.5687	15.2365	11.6377	17.8781	9.42384	16.2914
Txnl1	14.5427	20.1482	16.2341	13.0943	14.7204	14.0553
Atad3a	14.5263	13.4783	14.7609	13.6245	9.13828	11.7589
Eif2s3x	14.5167	12.8625	14.8382	16.989	22.6568	20.1596
Vti1a	14.4932	1.75946	2.44704	5.48348	6.84496	1.84308
Psma1	14.4096	18.2073	19.9638	28.5203	51.8481	30.4514
Mrpl50	14.317	14.1824	16.0237	6.28297	7.36157	6.78893
Psmc1	14.3002	15.3877	14.6753	13.7265	16.5976	15.4177
Mrpl19	14.2746	12.8417	11.221	8.27339	5.01858	8.65943
Spcs3	14.2652	11.9118	10.9021	8.0029	9.88909	16.8697
Acly	14.1844	17.3241	13.7528	11.4588	13.8235	10.5294
Psmd14	14.1582	8.77276	8.01015	4.15883	10.1822	4.64188
Sec63	14.1425	8.10728	10.7615	9.61962	9.73084	7.34785
Rab31	14.1034	15.4496	24.6411	20.6687	25.9934	22.5827
Lbr	14.0977	11.0114	9.819	14.8527	19.812	12.9887
Reep5	14.0951	9.29849	12.9208	10.5201	6.55537	12.0545
Nsun2	14.0865	13.618	12.6765	13.3825	12.4588	15.4499
Ilf2	14.0797	13.9988	13.8177	11.2376	12.6986	10.5438
Dnm2	14.0664	11.4982	14.1072	14.1882	12.2622	11.7832
Pfkp	14.0306	13.0305	15.0295	14.3504	13.3769	19.4664
Snrnp70	14.0094	19.623	14.7921	15.6688	14.473	17.0615
Arfip1	13.987	15.9774	10.6697	24.2468	23.2405	19.2892
Pla2g4a	13.9567	18.1733	17.836	17.3129	17.7831	19.2577
Dap3	13.9392	12.0574	11.4136	6.08844	7.02386	5.12368
Lap3	13.9121	18.1937	15.0848	9.77013	9.81002	6.97159
Ifi30	13.8886	14.4307	13.2154	2.93727	1.70885	2.61188
Eny2	13.8359	5.74792	13.0681	0.108401	0	0
Cyc1	13.8233	16.6981	5.61498	11.3626	8.9819	14.9721
Acot7	13.81	21.4574	13.2229	4.46544	5.39322	6.726
Dync1li1	13.8001	15.3898	14.6557	23.1314	24.5656	19.2929
Snrpc	13.783	13.4463	14.8282	6.8521	14.0259	5.26361
Myo1c	13.7802	16.2467	14.01	11.583	10.9244	10.9204
Srsf3	13.7355	15.3051	12.3171	14.2475	9.77478	7.38529
Eif2a	13.7213	10.2941	9.6778	16.6832	16.8735	14.6889
Rcc1	13.7006	10.4969	11.3765	11.4689	14.9216	11.9205
Ndufs1	13.6763	12.756	15.1646	10.0177	9.67866	8.86687
Gclm	13.6743	11.683	8.62202	14.6543	10.2253	19.1501
Raly	13.6738	8.15608	8.34975	13.468	10.1715	16.5107
Smpdl3b	13.654	12.861	9.57214	8.70527	10.7219	7.54861
Ptcd2	13.5699	6.14991	5.74913	2.76583	1.33419	0.520161
Ndufb6	13.5557	9.86671	6.54809	2.81157	3.06102	3.39777
Snx3	13.5177	8.72506	10.6207	24.7067	23.787	23.8686
Ddx18	13.4812	13.8441	10.4669	4.89112	8.38304	9.98449
Ndufs2	13.467	13.6157	17.9624	5.98461	11.2148	13.6028
Dpy30	13.4444	6.5717	10.1854	13.3586	10.7313	6.91385
Ap2a2	13.399	12.8036	12.5142	10.3363	8.37173	11.4879
0610007P14Rik	13.3838	13.7576	7.53349	15.3222	7.22744	7.42533
Mogs	13.3691	12.8865	13.642	7.17299	7.47384	7.03476
Fundc2	13.3591	15.5885	13.0439	13.7601	24.0823	16.9553
Rab1b	13.3267	12.7396	13.7508	23.618	23.022	22.142
Mrpl23	13.3226	12.1882	22.5295	7.02548	9.69133	3.37564
Gtpbp4	13.3182	12.6014	12.4579	11.7116	10.2644	9.97024
Rhob	13.2945	12.7779	8.89839	9.70559	9.72434	9.51198
Bin1	13.2468	12.6329	12.9051	12.3089	12.451	10.3204
Gm6404	13.2107	9.89972	12.9307	22.055	11.2811	18.6634
Gar1	13.1822	13.2056	15.7224	17.3136	6.36084	21.3267
Snrpd1	13.1818	18.1865	9.99374	20.0496	20.6638	13.675
Farsa	13.1817	13.4937	14.9939	12.9373	10.7418	10.1015
Calu	13.1804	19.9119	8.08283	7.88348	16.2522	7.93038
Fam49b	13.1726	14.976	11.671	12.1298	14.8068	14.718
Psmd13	13.1686	15.9574	13.4534	31.0218	23.9706	34.1192
Dync1h1	13.1465	14.2647	13.8237	18.9195	16.9707	17.795
Mrpl45	13.1229	11.5338	9.24755	1.91677	2.3067	2.21787
Plekho2	13.0905	7.00369	8.82689	9.7299	10.716	9.70835
Abce1	13.0749	16.3042	11.5118	14.716	16.4889	10.6047
Rrp36	13.0576	2.98878	0.803595	2.57998	2.72988	1.51013
Rbbp4	13.0481	12.6728	11.3548	11.8351	11.2514	13.7606
Zmpste24	13.0202	11.4208	9.39159	9.85097	9.44519	9.5106
Surf4	12.9687	14.5113	14.6718	16.6035	10.1381	7.63445
Copa	12.9643	13.2478	13.5123	16.4084	15.3938	15.9177
Elmo1	12.9298	15.8605	14.0004	15.44	14.5733	13.2894
Atxn2l	12.9261	12.778	15.7458	15.6032	18.0901	13.4923
Nop58	12.9246	19.9954	13.1617	15.205	20.6425	12.986
Copz1	12.9183	11.7996	9.47766	16.1082	10.8573	15.2502
Srsf9	12.8957	6.4331	13.9146	7.83294	6.21252	9.19872
Scamp1	12.8741	7.4315	18.3754	5.75696	6.4992	7.734
Uba1	12.8529	11.7494	12.6966	13.8464	12.6119	9.70752
Anxa7	12.8409	11.6301	12.9624	12.1065	16.0625	12.4811
Anxa5	12.7794	11.2223	11.9385	13.798	13.4948	15.8115
Lonp1	12.7712	11.3374	13.5941	8.52878	7.69456	9.31128
Prep	12.7283	9.48526	9.17122	12.0841	11.3106	15.738
Ndufa6	12.6716	6.63235	19.8557	4.78289	1.78113	2.90797
Lsm12	12.6677	12.4349	8.62318	20.9885	10.0999	21.4813
Ndufs4	12.6592	11.1065	11.3793	8.106	5.90211	2.52494
Trmt112	12.6106	13.6773	13.0605	7.44677	16.4281	4.56585
Acsl4	12.5827	16.3487	12.3006	8.7149	7.48111	8.02951
Mrpl41	12.5806	15.7679	16.7812	5.16531	5.7059	7.40914
Swap70	12.5561	10.4962	11.2799	19.582	14.509	16.4153
Golga7	12.549	15.0959	10.5283	18.9697	8.01302	8.20278
Snx9	12.5465	11.1997	11.0978	13.9488	12.8814	16.2174
0610009D07Rik	12.5018	18.9019	14.9589	7.7369	4.91324	3.237
Eftud2	12.4772	11.9695	16.3431	15.274	11.5856	22.2041
Upf1	12.4766	12.4483	12.2937	14.9696	14.9459	15.0126
Hnrnpr	12.4757	15.2174	14.3796	12.4156	11.5862	10.181
Dbi	12.4456	12.3753	12.5605	23.2957	17.4289	22.9128
Hmgb3	12.4158	13.3324	9.03043	12.5088	14.2866	15.3885
[truncated: 3,946 more rows]

## Sheet: Dataset4
Supplementary Data 1. Proteins identified in WT DC2.4 and infection 6.5h
[truncated: 552 more rows]
