# Supplementary material for: The Dynll1-Cox4i1 Complex Regulates Intracellular Pathogen Clearance via Release of Mitochondrial Reactive Oxygen Species
Source: Infect Immun. 2020 Mar 23;88(4):e00738-19. doi: 10.1128/IAI.00738-19 (PMC7093135; doi:10.1128/IAI.00738-19)
Supplement: Supplemental file 3 [file IAI.00738-19-sd003.xlsx]

## Sheet: Dataset1
Supplementary Data 2. Proteins of L.m identified in infection 6.5h
Dataset1: A list of 702 proteins at 1% peptide FDR.
ProteinNames	GeneNames	Description	Infection 6.5h-1				Infection 6.5h-2				Infection 6.5h-3
			IFOT	Peptide Num	Unique Peptide Num	Strict Peptide Num	IFOT	Peptide Num	Unique Peptide Num	Strict Peptide Num	IFOT	Peptide Num	Unique Peptide Num	Strict Peptide Num
Arginine--tRNA ligase (EC 6.1.1.19) (Arginyl-tRNA synthetase) (ArgRS)	Args Lmrg_02708	Arginine0tRNA ligase OS=Listeria monocytogenes serotype 1/2a (strain 10403S) OX=393133 GN=argS PE=3 SV=1 - [A0A0H3GF45_LISM4]	886.677	73	2	2	803.225	70	3	3	967.262	76	2	2
ATP synthase subunit beta (EC 7.1.2.2) (ATP synthase F1 sector subunit beta) (F-ATPase subunit beta)	Atpd Lmrg_01719	ATP synthase subunit beta OS=Listeria monocytogenes serotype 1/2a (strain 10403S) OX=393133 GN=atpD PE=3 SV=1 - [A0A0H3GFR1_LISM4]	865.765	46	7	7	554.539	43	6	6	752.315	42	5	5
Uncharacterized protein	Lmrg_00230	Uncharacterized protein OS=Listeria monocytogenes serotype 1/2a (strain 10403S) OX=393133 GN=LMRG_00230 PE=4 SV=1 - [A0A0H3GE81_LISM4]	862.977	24	1	1	518.809	20	1	1	1057.94	24	1	1
Adenylosuccinate lyase (ASL) (EC 4.3.2.2) (Adenylosuccinase)	Lmrg_02498	Adenylosuccinate lyase OS=Listeria monocytogenes serotype 1/2a (strain 10403S) OX=393133 GN=LMRG_02498 PE=3 SV=1 - [A0A0H3GL17_LISM4]	786.299	59	5	5	748.914	62	7	7	401.346	57	8	8
Translation initiation factor IF-2	Infb Lmrg_00775	Translation initiation factor IF-2 OS=Listeria monocytogenes serotype 1/2a (strain 10403S) OX=393133 GN=infB PE=3 SV=1 - [A0A0H3GGJ4_LISM4]	726.35	91	6	4	934.713	96	6	4	706.974	86	4	3
Leucine--tRNA ligase (EC 6.1.1.4) (Leucyl-tRNA synthetase) (LeuRS)	Leus Lmrg_01307	Leucine0tRNA ligase OS=Listeria monocytogenes serotype 1/2a (strain 10403S) OX=393133 GN=leuS PE=3 SV=1 - [A0A0H3GD65_LISM4]	713.803	107	1	1	673.165	97	1	1	0	0	0	0
Pyruvate kinase (EC 2.7.1.40)	Lmrg_01397	Pyruvate kinase OS=Listeria monocytogenes serotype 1/2a (strain 10403S) OX=393133 GN=LMRG_01397 PE=3 SV=1 - [A0A0H3GCE6_LISM4]	705.438	63	11	10	688.887	57	12	10	821.165	59	11	10
FeS assembly protein SufB	Lmrg_01837	FeS assembly protein SufB OS=Listeria monocytogenes serotype 1/2a (strain 10403S) OX=393133 GN=LMRG_01837 PE=4 SV=1 - [A0A0H3GEQ0_LISM4]	691.497	74	1	1	535.959	68	2	2	555.84	64	2	1
Anaerobic ribonucleoside-triphosphate reductase	Lmrg_02596	Anaerobic ribonucleoside-triphosphate reductase OS=Listeria monocytogenes serotype 1/2a (strain 10403S) OX=393133 GN=LMRG_02596 PE=4 SV=1 - [A0A0H3GD53_LISM4]	684.526	114	1	0	0	0	0	0	664.992	116	1	0
30S ribosomal protein S3	Rpsc Lmrg_02170	30S ribosomal protein S3 OS=Listeria monocytogenes serotype 1/2a (strain 10403S) OX=393133 GN=rpsC PE=3 SV=1 - [A0A0H3GJE8_LISM4]	683.132	48	8	6	531.672	49	7	5	623.011	50	7	6
50S ribosomal protein L2	Rplb Lmrg_02173	50S ribosomal protein L2 OS=Listeria monocytogenes serotype 1/2a (strain 10403S) OX=393133 GN=rplB PE=3 SV=1 - [A0A0H3GNL3_LISM4]	676.161	53	8	6	418.763	46	5	5	1026.04	49	7	6
Elongation factor G (EF-G)	Fusa Lmrg_02199	Elongation factor G OS=Listeria monocytogenes serotype 1/2a (strain 10403S) OX=393133 GN=fusA PE=3 SV=1 - [A0A0H3GNN6_LISM4]	670.584	94	13	13	447.347	88	12	12	392.95	85	14	13
D-isomer specific 2-hydroxyacid dehydrogenase	Lmrg_02329	D-isomer specific 2-hydroxyacid dehydrogenase OS=Listeria monocytogenes serotype 1/2a (strain 10403S) OX=393133 GN=LMRG_02329 PE=3 SV=1 - [A0A0H3G8C5_LISM4]	641.307	32	1	1	437.343	34	1	1	629.728	32	1	1
Uncharacterized protein	Lmrg_02327	Uncharacterized protein OS=Listeria monocytogenes serotype 1/2a (strain 10403S) OX=393133 GN=LMRG_02327 PE=4 SV=1 - [A0A0H3G8Y0_LISM4]	631.548	63	1	0	0	0	0	0	0	0	0	0
Argininosuccinate lyase (ASAL) (EC 4.3.2.1) (Arginosuccinase)	Argh Lmrg_01242	Argininosuccinate lyase OS=Listeria monocytogenes serotype 1/2a (strain 10403S) OX=393133 GN=argH PE=3 SV=1 - [A0A0H3GIY3_LISM4]	631.548	50	1	0	0	0	0	0	0	0	0	0
Uncharacterized protein	Lmrg_02322	Uncharacterized protein OS=Listeria monocytogenes serotype 1/2a (strain 10403S) OX=393133 GN=LMRG_02322 PE=4 SV=1 - [A0A0H3GF96_LISM4]	614.819	104	2	1	441.631	110	1	1	512.179	99	2	1
DEAD-box ATP-dependent RNA helicase CshA (EC 3.6.4.13)	Csha Lmrg_02289	DEAD-box ATP-dependent RNA helicase CshA OS=Listeria monocytogenes serotype 1/2a (strain 10403S) OX=393133 GN=cshA PE=3 SV=1 - [A0A0H3GAJ1_LISM4]	607.848	103	11	8	300.137	102	8	7	251.891	100	8	7
Long-chain fatty-acid-CoA ligase	Lmrg_00045	Long-chain fatty-acid-CoA ligase OS=Listeria monocytogenes serotype 1/2a (strain 10403S) OX=393133 GN=LMRG_00045 PE=4 SV=1 - [A0A0H3G952_LISM4]	607.848	56	1	1	0	0	0	0	0	0	0	0
Phosphoribosylformylglycinamidine synthase subunit PurL (FGAM synthase) (EC 6.3.5.3) (Formylglycinamide ribonucleotide amidotransferase subunit II) (FGAR amidotransferase II) (FGAR-AT II) (Glutamine amidotransferase PurL) (Phosphoribosylformylglycinamidine synthase subunit II)	Purl Lmrg_02502	Phosphoribosylformylglycinamidine synthase subunit PurL OS=Listeria monocytogenes serotype 1/2a (strain 10403S) OX=393133 GN=purL PE=3 SV=1 - [A0A0H3GCX7_LISM4]	586.936	60	2	1	538.818	68	1	1	424.856	57	3	3
Uncharacterized protein	Lmrg_01366	Uncharacterized protein OS=Listeria monocytogenes serotype 1/2a (strain 10403S) OX=393133 GN=LMRG_01366 PE=4 SV=1 - [A0A0H3GHA5_LISM4]	577.177	41	5	4	564.544	41	3	3	500.424	40	4	3
Membrane protein	Lmrg_01482	Membrane protein OS=Listeria monocytogenes serotype 1/2a (strain 10403S) OX=393133 GN=LMRG_01482 PE=4 SV=1 - [A0A0H3GIQ5_LISM4]	577.177	98	1	0	0	0	0	0	0	0	0	0
tRNA(Ile)-lysidine synthase (EC 6.3.4.19) (tRNA(Ile)-2-lysyl-cytidine synthase) (tRNA(Ile)-lysidine synthetase)	Tils Lmrg_02641	tRNA(Ile)-lysidine synthase OS=Listeria monocytogenes serotype 1/2a (strain 10403S) OX=393133 GN=tilS PE=3 SV=1 - [A0A0H3GH76_LISM4]	572.994	90	2	1	357.306	86	1	1	366.082	89	2	1
Enoyl-[acyl-carrier-protein] reductase [NADH] (EC 1.3.1.9)	Lmrg_02069	Enoyl-[acyl-carrier-protein] reductase [NADH] OS=Listeria monocytogenes serotype 1/2a (strain 10403S) OX=393133 GN=LMRG_02069 PE=3 SV=1 - [A0A0H3GJ39_LISM4]	550.688	33	2	2	36.4452	30	3	3	46.18	28	3	3
Nicotinate phosphoribosyltransferase (EC 6.3.4.21)	Lmrg_00554	Nicotinate phosphoribosyltransferase OS=Listeria monocytogenes serotype 1/2a (strain 10403S) OX=393133 GN=LMRG_00554 PE=3 SV=1 - [A0A0H3GJE9_LISM4]	547.9	74	1	1	568.832	72	1	1	0	0	0	0
Uncharacterized protein	Lmrg_00542	Uncharacterized protein OS=Listeria monocytogenes serotype 1/2a (strain 10403S) OX=393133 GN=LMRG_00542 PE=4 SV=1 - [A0A0H3GFS8_LISM4]	545.111	101	2	1	388.749	99	3	1	438.29	102	1	1
6-phosphogluconolactonase	Lmrg_00240	6-phosphogluconolactonase OS=Listeria monocytogenes serotype 1/2a (strain 10403S) OX=393133 GN=LMRG_00240 PE=4 SV=1 - [A0A0H3GE90_LISM4]	535.352	33	4	4	191.516	30	2	2	181.362	30	4	3
Adenylate kinase (AK) (EC 2.7.4.3) (ATP-AMP transphosphorylase) (ATP:AMP phosphotransferase) (Adenylate monophosphate kinase)	Adk Lmrg_02155	Adenylate kinase OS=Listeria monocytogenes serotype 1/2a (strain 10403S) OX=393133 GN=adk PE=3 SV=1 - [A0A0H3GJD3_LISM4]	529.776	46	3	3	461.64	46	3	3	51.5537	47	3	3
X-Pro dipeptidase	Lmrg_01389	X-Pro dipeptidase OS=Listeria monocytogenes serotype 1/2a (strain 10403S) OX=393133 GN=LMRG_01389 PE=4 SV=1 - [A0A0H3GCZ7_LISM4]	525.593	41	1	1	0	0	0	0	461.8	43	1	1
Uncharacterized protein	Lmrg_01318	Uncharacterized protein OS=Listeria monocytogenes serotype 1/2a (strain 10403S) OX=393133 GN=LMRG_01318 PE=4 SV=1 - [A0A0H3GD56_LISM4]	515.834	26	1	1	27.0124	24	1	1	0	0	0	0
30S ribosomal protein S10	Rpsj Lmrg_02177	30S ribosomal protein S10 OS=Listeria monocytogenes serotype 1/2a (strain 10403S) OX=393133 GN=rpsJ PE=3 SV=1 - [A0A0H3GG09_LISM4]	507.469	28	4	3	377.315	26	3	3	439.97	25	3	3
Isocitrate dehydrogenase [NADP] (EC 1.1.1.42)	Lmrg_01401	Isocitrate dehydrogenase [NADP] OS=Listeria monocytogenes serotype 1/2a (strain 10403S) OX=393133 GN=LMRG_01401 PE=4 SV=1 - [A0A0H3GGJ7_LISM4]	507.469	61	1	0	430.197	60	2	0	349.289	58	1	0
Invasion associated secreted endopeptidase	Lmrg_00264	Invasion associated secreted endopeptidase OS=Listeria monocytogenes serotype 1/2a (strain 10403S) OX=393133 GN=LMRG_00264 PE=4 SV=1 - [A0A0H3GDY4_LISM4]	501.893	52	3	3	571.69	53	6	4	799.334	49	3	3
Foldase protein PrsA (EC 5.2.1.8)	Prsa Lmrg_01613	Foldase protein PrsA OS=Listeria monocytogenes serotype 1/2a (strain 10403S) OX=393133 GN=prsA PE=3 SV=1 - [A0A0H3GME7_LISM4]	479.586	63	11	10	450.206	64	10	10	503.782	61	11	10
Thiol-activated cytolysin	Lmrg_02624	Thiol-activated cytolysin OS=Listeria monocytogenes serotype 1/2a (strain 10403S) OX=393133 GN=LMRG_02624 PE=1 SV=1 - [A0A0H3GD84_LISM4]	475.404	66	7	4	398.754	65	5	5	453.404	62	7	7
D-alanine--D-alanyl carrier protein ligase (DCL) (EC 6.2.1.54) (D-alanine--poly(phosphoribitol) ligase subunit 1) (D-alanine-activating enzyme) (DAE)	Dlta Lmrg_02073	D-alanine0D-alanyl carrier protein ligase OS=Listeria monocytogenes serotype 1/2a (strain 10403S) OX=393133 GN=dltA PE=3 SV=1 - [A0A0H3GBG4_LISM4]	472.616	61	1	1	265.836	57	1	1	183.041	58	1	1
DNA polymerase III subunit alpha (EC 2.7.7.7)	Lmrg_02943	DNA polymerase III subunit alpha OS=Listeria monocytogenes serotype 1/2a (strain 10403S) OX=393133 GN=LMRG_02943 PE=4 SV=1 - [A0A0H3GKL2_LISM4]	464.251	123	2	0	517.38	117	1	0	542.405	121	1	0
Endonuclease MutS2 (EC 3.1.-.-)	Muts2 Lmrg_00678	Endonuclease MutS2 OS=Listeria monocytogenes serotype 1/2a (strain 10403S) OX=393133 GN=mutS2 PE=3 SV=1 - [A0A0H3GG59_LISM4]	464.251	97	1	1	378.745	92	1	1	441.649	90	1	1
Sensor histidine kinase VicK	Lmrg_02583	Sensor histidine kinase VicK OS=Listeria monocytogenes serotype 1/2a (strain 10403S) OX=393133 GN=LMRG_02583 PE=4 SV=1 - [A0A0H3G904_LISM4]	457.28	103	1	0	0	0	0	0	0	0	0	0
Serine--tRNA ligase (EC 6.1.1.11) (Seryl-tRNA synthetase) (SerRS) (Seryl-tRNA(Ser/Sec) synthetase)	Sers Lmrg_01949	Serine0tRNA ligase OS=Listeria monocytogenes serotype 1/2a (strain 10403S) OX=393133 GN=serS PE=3 SV=1 - [A0A0H3GJQ2_LISM4]	450.309	80	1	1	0	0	0	0	416.46	72	1	1
Phosphoglucosamine mutase (EC 5.4.2.10)	Glmm Lmrg_01272	Phosphoglucosamine mutase OS=Listeria monocytogenes serotype 1/2a (strain 10403S) OX=393133 GN=glmM PE=3 SV=1 - [A0A0H3GJ20_LISM4]	448.915	43	2	1	211.525	40	1	1	525.613	42	1	1
Uncharacterized protein	Lmrg_00449	Uncharacterized protein OS=Listeria monocytogenes serotype 1/2a (strain 10403S) OX=393133 GN=LMRG_00449 PE=4 SV=1 - [A0A0H3GAU9_LISM4]	443.339	21	1	1	361.594	21	1	1	475.234	19	1	1
Uncharacterized protein	Lmrg_02389	Uncharacterized protein OS=Listeria monocytogenes serotype 1/2a (strain 10403S) OX=393133 GN=LMRG_02389 PE=4 SV=1 - [A0A0H3GCP6_LISM4]	440.55	54	1	0	0	0	0	0	0	0	0	0
DNA-directed RNA polymerase subunit beta' (RNAP subunit beta') (EC 2.7.7.6) (RNA polymerase subunit beta') (Transcriptase subunit beta')	Rpoc Lmrg_02650	DNA-directed RNA polymerase subunit beta' OS=Listeria monocytogenes serotype 1/2a (strain 10403S) OX=393133 GN=rpoC PE=3 SV=1 - [A0A0H3G8X2_LISM4]	437.762	184	8	6	1297.74	186	5	5	1066.34	196	7	7
Phosphoenolpyruvate-protein phosphotransferase (EC 2.7.3.9) (Phosphotransferase system, enzyme I)	Lmrg_02103	Phosphoenolpyruvate-protein phosphotransferase OS=Listeria monocytogenes serotype 1/2a (strain 10403S) OX=393133 GN=LMRG_02103 PE=3 SV=1 - [A0A0H3GBJ4_LISM4]	432.185	72	11	9	327.293	64	10	10	369.44	70	10	10
Gamma-glutamyl phosphate reductase (GPR) (EC 1.2.1.41) (Glutamate-5-semialdehyde dehydrogenase) (Glutamyl-gamma-semialdehyde dehydrogenase) (GSA dehydrogenase)	Proa Lmrg_00708	Gamma-glutamyl phosphate reductase OS=Listeria monocytogenes serotype 1/2a (strain 10403S) OX=393133 GN=proA PE=3 SV=1 - [A0A0H3GFV3_LISM4]	430.791	56	1	0	0	0	0	0	288.835	57	1	0
Uncharacterized protein	Lmrg_02054	Uncharacterized protein OS=Listeria monocytogenes serotype 1/2a (strain 10403S) OX=393133 GN=LMRG_02054 PE=4 SV=1 - [A0A0H3GJ26_LISM4]	423.821	86	7	3	190.087	88	4	3	345.93	90	4	3
Ribonucleoside-diphosphate reductase (EC 1.17.4.1)	Lmrg_01677	Ribonucleoside-diphosphate reductase OS=Listeria monocytogenes serotype 1/2a (strain 10403S) OX=393133 GN=LMRG_01677 PE=3 SV=1 - [A0A0H3GI40_LISM4]	423.821	121	5	5	370.169	134	6	6	342.572	122	5	5
Peptide chain release factor 1 (RF-1)	Prfa Lmrg_01704	Peptide chain release factor 1 OS=Listeria monocytogenes serotype 1/2a (strain 10403S) OX=393133 GN=prfA PE=3 SV=1 - [A0A0H3GKJ0_LISM4]	411.273	73	1	1	518.809	75	1	1	317.383	79	1	1
50S ribosomal protein L27	Rpma Lmrg_01430	50S ribosomal protein L27 OS=Listeria monocytogenes serotype 1/2a (strain 10403S) OX=393133 GN=rpmA PE=3 SV=1 - [A0A0H3GCB5_LISM4]	408.485	30	3	3	294.42	32	2	2	272.042	27	2	2
Ribonuclease Z	Lmrg_02580	Ribonuclease Z OS=Listeria monocytogenes serotype 1/2a (strain 10403S) OX=393133 GN=LMRG_02580 PE=4 SV=1 - [A0A0H3G9L8_LISM4]	408.485	41	1	0	0	0	0	0	0	0	0	0
50S ribosomal protein L23	Rplw Lmrg_02174	50S ribosomal protein L23 OS=Listeria monocytogenes serotype 1/2a (strain 10403S) OX=393133 GN=rplW PE=3 SV=1 - [A0A0H3GFD1_LISM4]	407.091	26	5	5	202.95	30	4	4	131.823	27	3	3
Competence protein ComGF	Lmrg_00792	Competence protein ComGF OS=Listeria monocytogenes serotype 1/2a (strain 10403S) OX=393133 GN=LMRG_00792 PE=4 SV=1 - [A0A0H3GK24_LISM4]	404.303	17	1	0	0	0	0	0	0	0	0	0
Isoleucine--tRNA ligase (EC 6.1.1.5) (Isoleucyl-tRNA synthetase) (IleRS)	Iles Lmrg_01168	Isoleucine0tRNA ligase OS=Listeria monocytogenes serotype 1/2a (strain 10403S) OX=393133 GN=ileS PE=3 SV=1 - [A0A0H3GLT7_LISM4]	402.908	119	4	3	294.42	110	3	3	433.253	111	2	2
50S ribosomal protein L11	Rplk Lmrg_02658	50S ribosomal protein L11 OS=Listeria monocytogenes serotype 1/2a (strain 10403S) OX=393133 GN=rplK PE=3 SV=1 - [A0A0H3GDG5_LISM4]	400.12	18	1	1	381.603	19	3	2	56.9274	17	2	2
Elongation factor 4 (EF-4) (EC 3.6.5.n1) (Ribosomal back-translocase LepA)	Lepa Lmrg_00932	Elongation factor 4 OS=Listeria monocytogenes serotype 1/2a (strain 10403S) OX=393133 GN=lepA PE=3 SV=1 - [A0A0H3GKB4_LISM4]	398.726	68	1	1	0	0	0	0	413.101	69	1	1
Mannose-6-phosphate isomerase (EC 5.3.1.8)	Lmrg_01264	Mannose-6-phosphate isomerase OS=Listeria monocytogenes serotype 1/2a (strain 10403S) OX=393133 GN=LMRG_01264 PE=3 SV=1 - [A0A0H3GM36_LISM4]	395.938	32	1	1	290.133	27	2	1	371.12	30	1	1
Phosphoribosylamine--glycine ligase (EC 6.3.4.13) (GARS) (Glycinamide ribonucleotide synthetase) (Phosphoribosylglycinamide synthetase)	Purd Lmrg_02507	Phosphoribosylamine0glycine ligase OS=Listeria monocytogenes serotype 1/2a (strain 10403S) OX=393133 GN=purD PE=3 SV=1 - [A0A0H3GCX2_LISM4]	393.149	50	2	2	0	0	0	0	369.44	48	1	1
Autolysin	Lmrg_02238	Autolysin OS=Listeria monocytogenes serotype 1/2a (strain 10403S) OX=393133 GN=LMRG_02238 PE=4 SV=1 - [A0A0H3GJK8_LISM4]	388.967	68	4	4	291.562	67	4	4	387.912	58	5	4
Uncharacterized protein	Lmrg_00133	Uncharacterized protein OS=Listeria monocytogenes serotype 1/2a (strain 10403S) OX=393133 GN=LMRG_00133 PE=4 SV=1 - [A0A0H3GHS2_LISM4]	388.967	106	1	0	0	0	0	0	0	0	0	0
Uncharacterized protein	Lmrg_02476	Uncharacterized protein OS=Listeria monocytogenes serotype 1/2a (strain 10403S) OX=393133 GN=LMRG_02476 PE=4 SV=1 - [A0A0H3GCV0_LISM4]	384.784	48	1	1	302.996	47	4	2	347.61	45	3	2
Pseudouridine-5'-phosphate glycosidase (PsiMP glycosidase) (EC 4.2.1.70)	Psug Lmrg_01503	Pseudouridine-5'-phosphate glycosidase OS=Listeria monocytogenes serotype 1/2a (strain 10403S) OX=393133 GN=psuG PE=3 SV=1 - [A0A0H3GEI7_LISM4]	380.602	27	2	2	225.818	28	3	2	371.12	24	1	1
DNA topoisomerase 4 subunit A (EC 5.6.2.3) (Topoisomerase IV subunit A)	Parc Lmrg_00737	DNA topoisomerase 4 subunit A OS=Listeria monocytogenes serotype 1/2a (strain 10403S) OX=393133 GN=parC PE=3 SV=1 - [A0A0H3GJX6_LISM4]	376.42	117	2	0	0	0	0	0	0	0	0	0
Uncharacterized protein	Lmrg_02402	Uncharacterized protein OS=Listeria monocytogenes serotype 1/2a (strain 10403S) OX=393133 GN=LMRG_02402 PE=4 SV=1 - [A0A0H3GH25_LISM4]	375.025	131	1	0	0	0	0	0	0	0	0	0
Tail tape-measure protein	Lmrg_01545	Tail tape-measure protein OS=Listeria monocytogenes serotype 1/2a (strain 10403S) OX=393133 GN=LMRG_01545 PE=4 SV=1 - [A0A0H3GIK5_LISM4]	373.631	260	2	0	423.051	243	2	0	856.43	257	2	0
50S ribosomal protein L9	Rpli Lmrg_02482	50S ribosomal protein L9 OS=Listeria monocytogenes serotype 1/2a (strain 10403S) OX=393133 GN=rplI PE=3 SV=1 - [A0A0H3GCV6_LISM4]	372.237	27	3	3	323.005	31	2	2	418.139	26	2	2
Glutamate--tRNA ligase (EC 6.1.1.17) (Glutamyl-tRNA synthetase) (GluRS)	Gltx Lmrg_02669	Glutamate0tRNA ligase OS=Listeria monocytogenes serotype 1/2a (strain 10403S) OX=393133 GN=gltX PE=3 SV=1 - [A0A0H3GCZ5_LISM4]	368.055	64	6	6	215.813	59	5	4	230.061	58	4	4
Aldehyde-alcohol dehydrogenase	Lmrg_01332	Aldehyde-alcohol dehydrogenase OS=Listeria monocytogenes serotype 1/2a (strain 10403S) OX=393133 GN=LMRG_01332 PE=3 SV=1 - [A0A0H3GKP8_LISM4]	366.661	102	3	3	480.22	103	3	3	369.44	92	2	2
UTP--glucose-1-phosphate uridylyltransferase (EC 2.7.7.9) (UDP-glucose pyrophosphorylase)	Lmrg_00540	UTP0glucose-1-phosphate uridylyltransferase OS=Listeria monocytogenes serotype 1/2a (strain 10403S) OX=393133 GN=LMRG_00540 PE=3 SV=1 - [A0A0H3GB31_LISM4]	362.478	24	2	1	378.745	25	1	1	403.026	20	1	1
Transketolase (EC 2.2.1.1)	Lmrg_00755	Transketolase OS=Listeria monocytogenes serotype 1/2a (strain 10403S) OX=393133 GN=LMRG_00755 PE=3 SV=1 - [A0A0H3GGH6_LISM4]	362.478	73	9	6	324.434	75	8	6	329.138	76	11	9
Transcription termination/antitermination protein NusG	Nusg Lmrg_02660	Transcription termination/antitermination protein NusG OS=Listeria monocytogenes serotype 1/2a (strain 10403S) OX=393133 GN=nusG PE=3 SV=1 - [A0A0H3G8W3_LISM4]	361.084	36	2	2	155.786	41	2	2	349.289	38	2	2
Uncharacterized protein	Lmrg_00672	Uncharacterized protein OS=Listeria monocytogenes serotype 1/2a (strain 10403S) OX=393133 GN=LMRG_00672 PE=4 SV=1 - [A0A0H3GFS0_LISM4]	359.69	104	1	1	1109.08	100	2	1	345.93	101	2	1
Uncharacterized protein	Lmrg_00236	Uncharacterized protein OS=Listeria monocytogenes serotype 1/2a (strain 10403S) OX=393133 GN=LMRG_00236 PE=4 SV=1 - [A0A0H3GA87_LISM4]	358.296	37	1	1	0	0	0	0	0	0	0	0
DEAD-box ATP-dependent RNA helicase CshB (EC 3.6.4.13)	Cshb Lmrg_00902	DEAD-box ATP-dependent RNA helicase CshB OS=Listeria monocytogenes serotype 1/2a (strain 10403S) OX=393133 GN=cshB PE=3 SV=1 - [A0A0H3GGC0_LISM4]	356.902	68	1	1	251.544	66	1	1	183.041	67	1	1
CCA-adding enzyme (EC 2.7.7.72) (CCA tRNA nucleotidyltransferase) (tRNA CCA-pyrophosphorylase) (tRNA adenylyl-/cytidylyl- transferase) (tRNA nucleotidyltransferase) (tRNA-NT)	Cca Lmrg_01052	CCA-adding enzyme OS=Listeria monocytogenes serotype 1/2a (strain 10403S) OX=393133 GN=cca PE=3 SV=1 - [A0A0H3GHG5_LISM4]	355.507	68	1	0	0	0	0	0	0	0	0	0
Uncharacterized protein	Lmrg_00006	Uncharacterized protein OS=Listeria monocytogenes serotype 1/2a (strain 10403S) OX=393133 GN=LMRG_00006 PE=4 SV=1 - [A0A0H3G927_LISM4]	355.507	96	1	0	0	0	0	0	0	0	0	0
S1 RNA binding domain-containing protein	Lmrg_02640	S1 RNA binding domain-containing protein OS=Listeria monocytogenes serotype 1/2a (strain 10403S) OX=393133 GN=LMRG_02640 PE=4 SV=1 - [A0A0H3G9A2_LISM4]	347.142	21	1	1	0	0	0	0	0	0	0	0
Peptide/nickel transport system substrate-binding protein	Lmrg_02397	Peptide/nickel transport system substrate-binding protein OS=Listeria monocytogenes serotype 1/2a (strain 10403S) OX=393133 GN=LMRG_02397 PE=4 SV=1 - [A0A0H3GH20_LISM4]	347.142	66	1	1	0	0	0	0	0	0	0	0
Uncharacterized protein	Lmrg_00946	Uncharacterized protein OS=Listeria monocytogenes serotype 1/2a (strain 10403S) OX=393133 GN=LMRG_00946 PE=3 SV=1 - [A0A0H3GCR8_LISM4]	344.354	66	1	1	267.265	57	3	1	325.779	60	1	1
Uncharacterized protein	Lmrg_01761	Uncharacterized protein OS=Listeria monocytogenes serotype 1/2a (strain 10403S) OX=393133 GN=LMRG_01761 PE=4 SV=1 - [A0A0H3GJ13_LISM4]	344.354	75	3	2	267.265	74	3	2	283.797	75	3	2
GMP synthase [glutamine-hydrolyzing] (EC 6.3.5.2) (GMP synthetase) (Glutamine amidotransferase)	Guaa Lmrg_00558	GMP synthase [glutamine-hydrolyzing] OS=Listeria monocytogenes serotype 1/2a (strain 10403S) OX=393133 GN=guaA PE=3 SV=1 - [A0A0H3GBR8_LISM4]	344.354	60	4	4	240.11	55	6	5	154.325	61	5	5
Manganese-binding lipoprotein mntA	Lmrg_00994	Manganese-binding lipoprotein mntA OS=Listeria monocytogenes serotype 1/2a (strain 10403S) OX=393133 GN=LMRG_00994 PE=3 SV=1 - [A0A0H3GDS9_LISM4]	342.96	45	4	3	201.521	47	3	3	240.136	43	4	3
Catalase (EC 1.11.1.6)	Lmrg_01912	Catalase OS=Listeria monocytogenes serotype 1/2a (strain 10403S) OX=393133 GN=LMRG_01912 PE=3 SV=1 - [A0A0H3GGI0_LISM4]	341.566	65	9	8	190.087	63	8	7	194.796	63	8	7
UPF0356 protein LMRG_02128	Lmrg_02128	UPF0356 protein LMRG_02128 OS=Listeria monocytogenes serotype 1/2a (strain 10403S) OX=393133 GN=LMRG_02128 PE=3 SV=1 - [A0A0H3GAY5_LISM4]	341.566	9	2	2	46.0211	10	2	2	73.0484	9	2	2
Phenylalanine--tRNA ligase alpha subunit (EC 6.1.1.20) (Phenylalanyl-tRNA synthetase alpha subunit) (PheRS)	Phes Lmrg_00667	Phenylalanine0tRNA ligase alpha subunit OS=Listeria monocytogenes serotype 1/2a (strain 10403S) OX=393133 GN=pheS PE=3 SV=1 - [A0A0H3GFR5_LISM4]	340.172	50	1	1	315.859	49	2	1	401.346	49	1	1
DNA primase (EC 2.7.7.-)	Dnag Lmrg_00907	DNA primase OS=Listeria monocytogenes serotype 1/2a (strain 10403S) OX=393133 GN=dnaG PE=3 SV=1 - [A0A0H3GGC3_LISM4]	340.172	90	1	0	357.306	91	2	0	374.478	86	1	0
50S ribosomal protein L14	Rpln Lmrg_02166	50S ribosomal protein L14 OS=Listeria monocytogenes serotype 1/2a (strain 10403S) OX=393133 GN=rplN PE=3 SV=1 - [A0A0H3GKP3_LISM4]	340.172	32	2	2	388.749	33	3	3	211.589	31	3	3
50S ribosomal protein L33	Rpmg Lmrg_00785	50S ribosomal protein L33 OS=Listeria monocytogenes serotype 1/2a (strain 10403S) OX=393133 GN=rpmG PE=3 SV=1 - [A0A0H3GGK0_LISM4]	340.172	12	1	1	234.393	13	1	1	136.525	14	1	1
Alanine--tRNA ligase (EC 6.1.1.7) (Alanyl-tRNA synthetase) (AlaRS)	Alas Lmrg_01466	Alanine0tRNA ligase OS=Listeria monocytogenes serotype 1/2a (strain 10403S) OX=393133 GN=alaS PE=3 SV=1 - [A0A0H3GKD8_LISM4]	338.778	120	7	7	361.594	106	8	8	303.949	114	9	8
ATP-dependent helicase/deoxyribonuclease subunit B (EC 3.1.-.-) (EC 3.6.4.12) (ATP-dependent helicase/nuclease AddB)	Addb Lmrg_01562	ATP-dependent helicase/deoxyribonuclease subunit B OS=Listeria monocytogenes serotype 1/2a (strain 10403S) OX=393133 GN=addB PE=3 SV=1 - [A0A0H3GMK5_LISM4]	337.383	184	1	0	320.146	180	2	0	0	0	0	0
UDP-N-acetylglucosamine 1-carboxyvinyltransferase (EC 2.5.1.7) (Enoylpyruvate transferase) (UDP-N-acetylglucosamine enolpyruvyl transferase) (EPT)	Mura Lmrg_01722	UDP-N-acetylglucosamine 1-carboxyvinyltransferase OS=Listeria monocytogenes serotype 1/2a (strain 10403S) OX=393133 GN=murA PE=3 SV=1 - [A0A0H3GF15_LISM4]	335.989	38	1	1	511.663	37	1	1	471.876	41	1	1
DNA polymerase III PolC-type (PolIII) (EC 2.7.7.7)	Polc Lmrg_00770	DNA polymerase III PolC-type OS=Listeria monocytogenes serotype 1/2a (strain 10403S) OX=393133 GN=polC PE=3 SV=1 - [A0A0H3GGJ0_LISM4]	333.201	189	1	0	410.188	192	1	0	439.97	190	2	0
ATP-dependent Clp protease ATP-binding subunit ClpC	Lmrg_02674	ATP-dependent Clp protease ATP-binding subunit ClpC OS=Listeria monocytogenes serotype 1/2a (strain 10403S) OX=393133 GN=LMRG_02674 PE=3 SV=1 - [A0A0H3GCZ0_LISM4]	331.807	126	3	3	234.393	129	4	3	335.855	121	4	3
ATP-dependent Clp protease ATP-binding subunit ClpX	Clpx Lmrg_00718	ATP-dependent Clp protease ATP-binding subunit ClpX OS=Listeria monocytogenes serotype 1/2a (strain 10403S) OX=393133 GN=clpX PE=3 SV=1 - [A0A0H3GBK3_LISM4]	323.442	55	2	1	340.156	53	1	1	329.138	53	2	2
tRNA-specific 2-thiouridylase MnmA (EC 2.8.1.13)	Mnma Lmrg_01458	tRNA-specific 2-thiouridylase MnmA OS=Listeria monocytogenes serotype 1/2a (strain 10403S) OX=393133 GN=mnmA PE=3 SV=1 - [A0A0H3GH18_LISM4]	316.471	47	1	1	334.439	46	1	1	251.891	51	1	1
2,3-bisphosphoglycerate-independent phosphoglycerate mutase (BPG-independent PGAM) (Phosphoglyceromutase) (iPGM) (EC 5.4.2.12)	Gpmi Lmrg_01792	2,3-bisphosphoglycerate-independent phosphoglycerate mutase OS=Listeria monocytogenes serotype 1/2a (strain 10403S) OX=393133 GN=gpmI PE=3 SV=1 - [A0A0H3GEU5_LISM4]	315.077	47	6	5	136.92	52	8	8	164.065	48	8	8
50S ribosomal protein L36	Rpmj Lmrg_02153	50S ribosomal protein L36 OS=Listeria monocytogenes serotype 1/2a (strain 10403S) OX=393133 GN=rpmJ PE=3 SV=1 - [A0A0H3GNJ5_LISM4]	313.683	12	1	1	248.685	12	1	1	292.194	12	1	1
30S ribosomal protein S8	Rpsh Lmrg_02162	30S ribosomal protein S8 OS=Listeria monocytogenes serotype 1/2a (strain 10403S) OX=393133 GN=rpsH PE=3 SV=1 - [A0A0H3GFZ3_LISM4]	312.289	22	2	2	351.589	25	3	2	392.95	23	2	2
Deferrochelatase/peroxidase (EC 1.11.1.-)	Lmrg_00059	Deferrochelatase/peroxidase OS=Listeria monocytogenes serotype 1/2a (strain 10403S) OX=393133 GN=LMRG_00059 PE=3 SV=1 - [A0A0H3GHL4_LISM4]	312.289	57	1	1	0	0	0	0	106.13	55	1	1
Uncharacterized protein	Lmrg_01894	Uncharacterized protein OS=Listeria monocytogenes serotype 1/2a (strain 10403S) OX=393133 GN=LMRG_01894 PE=4 SV=1 - [A0A0H3GJW9_LISM4]	312.289	27	1	1	0	0	0	0	0	0	0	0
4-hydroxy-tetrahydrodipicolinate synthase (HTPA synthase) (EC 4.3.3.7)	Dapa Lmrg_00887	4-hydroxy-tetrahydrodipicolinate synthase OS=Listeria monocytogenes serotype 1/2a (strain 10403S) OX=393133 GN=dapA PE=3 SV=1 - [A0A0H3GGB1_LISM4]	308.106	22	1	1	308.713	16	1	1	314.024	22	1	1
Glucose-1-phosphate thymidylyltransferase (EC 2.7.7.24)	Lmrg_00543	Glucose-1-phosphate thymidylyltransferase OS=Listeria monocytogenes serotype 1/2a (strain 10403S) OX=393133 GN=LMRG_00543 PE=3 SV=1 - [A0A0H3GBQ2_LISM4]	308.106	25	1	1	72.3188	27	2	2	0	0	0	0
Dihydrolipoyl dehydrogenase (EC 1.8.1.4)	Lmrg_00821	Dihydrolipoyl dehydrogenase OS=Listeria monocytogenes serotype 1/2a (strain 10403S) OX=393133 GN=LMRG_00821 PE=3 SV=1 - [A0A0H3GCH6_LISM4]	308.106	42	1	0	0	0	0	0	0	0	0	0
Signal recognition particle protein (Fifty-four homolog)	Ffh Lmrg_00948	Signal recognition particle protein OS=Listeria monocytogenes serotype 1/2a (strain 10403S) OX=393133 GN=ffh PE=3 SV=1 - [A0A0H3GI41_LISM4]	306.712	85	1	1	473.074	81	1	1	0	0	0	0
Site-determining protein	Lmrg_01426	Site-determining protein OS=Listeria monocytogenes serotype 1/2a (strain 10403S) OX=393133 GN=LMRG_01426 PE=3 SV=1 - [A0A0H3GKH4_LISM4]	303.924	28	1	1	290.133	31	1	1	85.8109	27	1	1
Uncharacterized protein	Lmrg_01200	Uncharacterized protein OS=Listeria monocytogenes serotype 1/2a (strain 10403S) OX=393133 GN=LMRG_01200 PE=4 SV=1 - [A0A0H3GHT9_LISM4]	303.924	86	1	1	0	0	0	0	0	0	0	0
DNA gyrase subunit A (EC 5.6.2.3)	Gyra Lmrg_02435	DNA gyrase subunit A OS=Listeria monocytogenes serotype 1/2a (strain 10403S) OX=393133 GN=gyrA PE=3 SV=1 - [A0A0H3GCR0_LISM4]	299.742	136	3	1	162.932	122	2	1	298.911	125	1	1
Uncharacterized protein	Lmrg_00921	Uncharacterized protein OS=Listeria monocytogenes serotype 1/2a (strain 10403S) OX=393133 GN=LMRG_00921 PE=4 SV=1 - [A0A0H3GKB1_LISM4]	296.953	40	1	1	105.191	33	1	1	236.778	36	1	1
Peptide chain release factor 2 (RF-2)	Prfb Lmrg_01739	Peptide chain release factor 2 OS=Listeria monocytogenes serotype 1/2a (strain 10403S) OX=393133 GN=prfB PE=3 SV=1 - [A0A0H3GFP2_LISM4]	295.559	55	1	1	327.293	47	1	1	231.74	53	1	1
Ribonuclease J (RNase J) (EC 3.1.-.-)	Rnj Lmrg_02127	Ribonuclease J OS=Listeria monocytogenes serotype 1/2a (strain 10403S) OX=393133 GN=rnj PE=3 SV=1 - [A0A0H3GJ95_LISM4]	291.377	62	4	2	318.717	53	4	2	354.327	55	1	1
Protein RecA (Recombinase A)	Reca Lmrg_00850	Protein RecA OS=Listeria monocytogenes serotype 1/2a (strain 10403S) OX=393133 GN=recA PE=3 SV=1 - [RECA_LISM4]	291.377	55	2	2	282.987	55	2	2	327.458	56	3	3
Uncharacterized protein	Lmrg_02579	Uncharacterized protein OS=Listeria monocytogenes serotype 1/2a (strain 10403S) OX=393133 GN=LMRG_02579 PE=4 SV=1 - [A0A0H3GHF1_LISM4]	289.982	48	5	3	305.854	47	5	3	108.481	45	5	3
DivIC protein	Lmrg_02639	DivIC protein OS=Listeria monocytogenes serotype 1/2a (strain 10403S) OX=393133 GN=LMRG_02639 PE=4 SV=1 - [A0A0H3GD99_LISM4]	289.982	31	1	0	234.393	29	1	0	0	0	0	0
Alkylphosphonate utilization operon protein PhnA	Lmrg_00062	Alkylphosphonate utilization operon protein PhnA OS=Listeria monocytogenes serotype 1/2a (strain 10403S) OX=393133 GN=LMRG_00062 PE=4 SV=1 - [A0A0H3GDT1_LISM4]	288.588	18	2	2	212.955	21	1	1	302.269	19	2	1
Transketolase (EC 2.2.1.1)	Lmrg_00033	Transketolase OS=Listeria monocytogenes serotype 1/2a (strain 10403S) OX=393133 GN=LMRG_00033 PE=3 SV=1 - [A0A0H3G9R4_LISM4]	287.194	67	1	0	0	0	0	0	288.835	66	1	0
Bifunctional 3-deoxy-7-phosphoheptulonate synthase/chorismate mutase	Lmrg_01367	Bifunctional 3-deoxy-7-phosphoheptulonate synthase/chorismate mutase OS=Listeria monocytogenes serotype 1/2a (strain 10403S) OX=393133 GN=LMRG_01367 PE=4 SV=1 - [A0A0H3GGL6_LISM4]	287.194	37	1	1	82.4663	35	1	1	148.448	33	1	1
Valine--tRNA ligase (EC 6.1.1.9) (Valyl-tRNA synthetase) (ValRS)	Vals Lmrg_01416	Valine0tRNA ligase OS=Listeria monocytogenes serotype 1/2a (strain 10403S) OX=393133 GN=valS PE=3 SV=1 - [A0A0H3GH58_LISM4]	285.8	121	3	1	272.982	113	3	1	295.552	117	2	1
Protein translocase subunit SecA	Seca Lmrg_01738	Protein translocase subunit SecA OS=Listeria monocytogenes serotype 1/2a (strain 10403S) OX=393133 GN=secA PE=3 SV=1 - [A0A0H3GN84_LISM4]	280.223	135	7	3	491.653	133	7	4	403.026	131	2	2
Acetolactate synthase catabolic	Lmrg_01154	Acetolactate synthase catabolic OS=Listeria monocytogenes serotype 1/2a (strain 10403S) OX=393133 GN=LMRG_01154 PE=3 SV=1 - [A0A0H3GHP9_LISM4]	278.829	52	5	5	287.274	51	3	3	282.118	48	5	5
Chaperone protein ClpB	Clpb Lmrg_01626	Chaperone protein ClpB OS=Listeria monocytogenes serotype 1/2a (strain 10403S) OX=393133 GN=clpB PE=2 SV=1 - [CLPB_LISM4]	278.829	106	7	5	321.576	114	6	4	238.457	105	4	4
Peptidase T (EC 3.4.11.4) (Aminotripeptidase) (Tripeptidase) (Tripeptide aminopeptidase)	Pept Lmrg_02832	Peptidase T OS=Listeria monocytogenes serotype 1/2a (strain 10403S) OX=393133 GN=pepT PE=3 SV=1 - [A0A0H3GH47_LISM4]	277.435	55	2	1	345.872	51	1	1	0	0	0	0
Methionyl-tRNA formyltransferase (EC 2.1.2.9)	Fmt Lmrg_00970	Methionyl-tRNA formyltransferase OS=Listeria monocytogenes serotype 1/2a (strain 10403S) OX=393133 GN=fmt PE=3 SV=1 - [A0A0H3GD49_LISM4]	277.435	30	1	0	0	0	0	0	0	0	0	0
Succinate-semialdehyde dehydrogenase	Lmrg_02013	Succinate-semialdehyde dehydrogenase OS=Listeria monocytogenes serotype 1/2a (strain 10403S) OX=393133 GN=LMRG_02013 PE=4 SV=1 - [A0A0H3GIZ0_LISM4]	276.041	81	2	2	205.808	72	2	2	330.817	70	2	2
Uncharacterized protein	Lmrg_02287	Uncharacterized protein OS=Listeria monocytogenes serotype 1/2a (strain 10403S) OX=393133 GN=LMRG_02287 PE=4 SV=1 - [A0A0H3GB47_LISM4]	276.041	19	1	0	0	0	0	0	0	0	0	0
Ribosomal silencing factor RsfS	Rsfs Lmrg_00939	Ribosomal silencing factor RsfS OS=Listeria monocytogenes serotype 1/2a (strain 10403S) OX=393133 GN=rsfS PE=3 SV=1 - [A0A0H3GGE1_LISM4]	274.647	20	2	2	250.114	19	1	1	451.725	19	1	1
Malonyl CoA-acyl carrier protein transacylase (EC 2.3.1.39)	Lmrg_00955	Malonyl CoA-acyl carrier protein transacylase OS=Listeria monocytogenes serotype 1/2a (strain 10403S) OX=393133 GN=LMRG_00955 PE=3 SV=1 - [A0A0H3GD36_LISM4]	274.647	24	4	3	59.3128	25	3	3	356.006	20	4	3
Phosphoribosylaminoimidazole-succinocarboxamide synthase (EC 6.3.2.6) (SAICAR synthetase)	Purc Lmrg_02499	Phosphoribosylaminoimidazole-succinocarboxamide synthase OS=Listeria monocytogenes serotype 1/2a (strain 10403S) OX=393133 GN=purC PE=3 SV=1 - [A0A0H3GDH3_LISM4]	274.647	28	1	1	270.124	28	2	2	178.003	28	3	2
Cysteine--tRNA ligase (EC 6.1.1.16) (Cysteinyl-tRNA synthetase) (CysRS)	Cyss Lmrg_02667	Cysteine0tRNA ligase OS=Listeria monocytogenes serotype 1/2a (strain 10403S) OX=393133 GN=cysS PE=3 SV=1 - [A0A0H3G9C2_LISM4]	274.647	59	1	0	0	0	0	0	0	0	0	0
Uncharacterized protein	Lmrg_02264	Uncharacterized protein OS=Listeria monocytogenes serotype 1/2a (strain 10403S) OX=393133 GN=LMRG_02264 PE=4 SV=1 - [A0A0H3GAG9_LISM4]	273.253	105	1	0	0	0	0	0	0	0	0	0
Chaperone protein DnaK (HSP70) (Heat shock 70 kDa protein) (Heat shock protein 70)	Dnak Lmrg_00926	Chaperone protein DnaK OS=Listeria monocytogenes serotype 1/2a (strain 10403S) OX=393133 GN=dnaK PE=3 SV=1 - [DNAK_LISM4]	271.859	79	20	18	255.831	79	16	15	332.496	84	21	19
Uncharacterized protein	Lmrg_01114	Uncharacterized protein OS=Listeria monocytogenes serotype 1/2a (strain 10403S) OX=393133 GN=LMRG_01114 PE=3 SV=1 - [A0A0H3GE60_LISM4]	271.859	66	1	1	247.256	68	4	2	163.729	67	2	1
Transcriptional regulator LytR	Lmrg_01730	Transcriptional regulator LytR OS=Listeria monocytogenes serotype 1/2a (strain 10403S) OX=393133 GN=LMRG_01730 PE=4 SV=1 - [A0A0H3GKG2_LISM4]	269.07	51	1	1	274.411	55	2	1	320.741	59	1	1
Uncharacterized protein	Lmrg_01583	Uncharacterized protein OS=Listeria monocytogenes serotype 1/2a (strain 10403S) OX=393133 GN=LMRG_01583 PE=4 SV=1 - [A0A0H3GMI3_LISM4]	264.888	20	4	2	245.827	23	3	1	238.457	24	4	2
Oligoendopeptidase F	Lmrg_01644	Oligoendopeptidase F OS=Listeria monocytogenes serotype 1/2a (strain 10403S) OX=393133 GN=LMRG_01644 PE=3 SV=1 - [A0A0H3GMC1_LISM4]	264.888	55	2	1	242.968	55	2	1	233.419	55	1	1
Oligopeptide transport ATP-binding protein oppF	Lmrg_01640	Oligopeptide transport ATP-binding protein oppF OS=Listeria monocytogenes serotype 1/2a (strain 10403S) OX=393133 GN=LMRG_01640 PE=3 SV=1 - [A0A0H3GER9_LISM4]	263.494	56	1	1	278.699	60	1	1	322.421	54	1	1
Aspartate--tRNA ligase (EC 6.1.1.12) (Aspartyl-tRNA synthetase) (AspRS)	Asps Lmrg_01451	Aspartate0tRNA ligase OS=Listeria monocytogenes serotype 1/2a (strain 10403S) OX=393133 GN=aspS PE=3 SV=1 - [A0A0H3GKF2_LISM4]	263.494	76	1	1	245.827	74	4	3	278.759	72	3	3
Quinol oxidase subunit 2 (EC 1.10.3.-)	Lmrg_02442	Quinol oxidase subunit 2 OS=Listeria monocytogenes serotype 1/2a (strain 10403S) OX=393133 GN=LMRG_02442 PE=3 SV=1 - [A0A0H3G8T0_LISM4]	259.311	41	1	1	270.124	41	1	1	314.024	42	1	1
Glutathione biosynthesis bifunctional protein GshAB (Gamma-GCS-GS) (GCS-GS) [Includes: Glutamate--cysteine ligase (EC 6.3.2.2) (Gamma-ECS) (GCS) (Gamma-glutamylcysteine synthetase); Glutathione synthetase (EC 6.3.2.3) (GSH synthetase) (GS) (GSH-S) (GSHase) (Glutathione synthase)]	Gshab Gshf Lmrg_01925	Glutathione biosynthesis bifunctional protein GshAB OS=Listeria monocytogenes serotype 1/2a (strain 10403S) OX=393133 GN=gshAB PE=3 SV=1 - [A0A0H3GFT2_LISM4]	259.311	84	2	0	252.973	90	1	0	300.59	94	2	0
Chaperone protein DnaJ	Dnaj Lmrg_00925	Chaperone protein DnaJ OS=Listeria monocytogenes serotype 1/2a (strain 10403S) OX=393133 GN=dnaJ PE=3 SV=1 - [DNAJ_LISM4]	259.311	62	4	4	205.808	59	6	5	199.834	60	4	4
Aminopeptidase	Lmrg_00663	Aminopeptidase OS=Listeria monocytogenes serotype 1/2a (strain 10403S) OX=393133 GN=LMRG_00663 PE=3 SV=1 - [A0A0H3GG43_LISM4]	257.917	36	1	1	90.6129	34	1	1	253.57	37	1	1
50S ribosomal protein L7/L12	Rpll Lmrg_02655	50S ribosomal protein L7/L12 OS=Listeria monocytogenes serotype 1/2a (strain 10403S) OX=393133 GN=rplL PE=3 SV=1 - [A0A0H3G8W8_LISM4]	257.917	17	5	5	126.058	14	6	6	241.815	14	6	6
Ribosome-recycling factor (RRF) (Ribosome-releasing factor)	Frr Lmrg_00764	Ribosome-recycling factor OS=Listeria monocytogenes serotype 1/2a (strain 10403S) OX=393133 GN=frr PE=3 SV=1 - [A0A0H3GG14_LISM4]	257.917	44	6	6	333.009	45	4	4	225.023	45	5	4
MarR family transcriptional regulator	Lmrg_02263	MarR family transcriptional regulator OS=Listeria monocytogenes serotype 1/2a (strain 10403S) OX=393133 GN=LMRG_02263 PE=4 SV=1 - [A0A0H3GIS5_LISM4]	257.917	33	1	0	0	0	0	0	225.023	33	1	0
DNA-directed RNA polymerase subunit beta (RNAP subunit beta) (EC 2.7.7.6) (RNA polymerase subunit beta) (Transcriptase subunit beta)	Rpob Lmrg_02651	DNA-directed RNA polymerase subunit beta OS=Listeria monocytogenes serotype 1/2a (strain 10403S) OX=393133 GN=rpoB PE=3 SV=1 - [A0A0H3GHC0_LISM4]	253.735	158	12	8	215.813	145	14	8	302.269	149	12	8
Uncharacterized protein	Lmrg_00530	Uncharacterized protein OS=Listeria monocytogenes serotype 1/2a (strain 10403S) OX=393133 GN=LMRG_00530 PE=4 SV=1 - [A0A0H3GB20_LISM4]	253.735	43	1	1	0	0	0	0	0	0	0	0
Tagatose 1,6-diphosphate aldolase (EC 4.1.2.40) (D-tagatose-1,6-bisphosphate aldolase) (Tagatose-bisphosphate aldolase)	Lacd Lmrg_00221	Tagatose 1,6-diphosphate aldolase OS=Listeria monocytogenes serotype 1/2a (strain 10403S) OX=393133 GN=lacD PE=3 SV=1 - [A0A0H3GA75_LISM4]	252.341	48	9	9	254.402	47	7	7	172.965	50	6	6
3-phosphoshikimate 1-carboxyvinyltransferase (EC 2.5.1.19) (5-enolpyruvylshikimate-3-phosphate synthase) (EPSP synthase) (EPSPS)	Aroa Lmrg_01070	3-phosphoshikimate 1-carboxyvinyltransferase OS=Listeria monocytogenes serotype 1/2a (strain 10403S) OX=393133 GN=aroA PE=3 SV=1 - [A0A0H3GLH4_LISM4]	252.341	57	1	1	0	0	0	0	0	0	0	0
2-dehydropantoate 2-reductase (EC 1.1.1.169) (Ketopantoate reductase)	Lmrg_01195	2-dehydropantoate 2-reductase OS=Listeria monocytogenes serotype 1/2a (strain 10403S) OX=393133 GN=LMRG_01195 PE=3 SV=1 - [A0A0H3GHT4_LISM4]	252.341	24	1	0	0	0	0	0	0	0	0	0
Ribulose-5-phosphate reductase (Ribulose-5-P reductase) (EC 1.1.1.405) (Ribitol-5-phosphate dehydrogenase)	Tarj Lmrg_00549	Ribulose-5-phosphate reductase OS=Listeria monocytogenes serotype 1/2a (strain 10403S) OX=393133 GN=tarJ PE=3 SV=1 - [A0A0H3GJE6_LISM4]	246.764	35	2	1	304.425	28	1	1	236.778	31	1	1
Probable endonuclease 4 (EC 3.1.21.2) (Endodeoxyribonuclease IV) (Endonuclease IV)	Nfo Lmrg_00901	Probable endonuclease 4 OS=Listeria monocytogenes serotype 1/2a (strain 10403S) OX=393133 GN=nfo PE=3 SV=1 - [A0A0H3GC45_LISM4]	246.764	24	1	1	81.8946	23	1	1	48.8669	21	1	1
Homoserine dehydrogenase (EC 1.1.1.3)	Lmrg_01700	Homoserine dehydrogenase OS=Listeria monocytogenes serotype 1/2a (strain 10403S) OX=393133 GN=LMRG_01700 PE=3 SV=1 - [A0A0H3GJ71_LISM4]	246.764	35	1	0	0	0	0	0	0	0	0	0
UbiE/COQ5 family methyltransferase	Lmrg_00320	UbiE/COQ5 family methyltransferase OS=Listeria monocytogenes serotype 1/2a (strain 10403S) OX=393133 GN=LMRG_00320 PE=4 SV=1 - [A0A0H3GE50_LISM4]	246.764	23	1	0	0	0	0	0	0	0	0	0
Uncharacterized protein	Lmrg_01117	Uncharacterized protein OS=Listeria monocytogenes serotype 1/2a (strain 10403S) OX=393133 GN=LMRG_01117 PE=3 SV=1 - [A0A0H3GHL9_LISM4]	245.37	33	1	0	0	0	0	0	0	0	0	0
Phosphoglycerate kinase (EC 2.7.2.3)	Pgk Lmrg_01790	Phosphoglycerate kinase OS=Listeria monocytogenes serotype 1/2a (strain 10403S) OX=393133 GN=pgk PE=3 SV=1 - [A0A0H3GK95_LISM4]	243.976	53	8	7	178.653	46	11	9	332.496	51	9	9
L-lactate dehydrogenase (L-LDH) (EC 1.1.1.27)	Ldh Lmrg_02632	L-lactate dehydrogenase OS=Listeria monocytogenes serotype 1/2a (strain 10403S) OX=393133 GN=ldh PE=3 SV=1 - [A0A0H3G8P6_LISM4]	243.976	37	3	3	158.644	35	2	2	208.23	36	3	3
ATP-dependent Clp protease proteolytic subunit (EC 3.4.21.92) (Endopeptidase Clp)	Clpp Lmrg_01780	ATP-dependent Clp protease proteolytic subunit OS=Listeria monocytogenes serotype 1/2a (strain 10403S) OX=393133 GN=clpP PE=3 SV=1 - [A0A0H3GKA5_LISM4]	242.582	23	5	5	284.416	24	4	4	268.684	23	5	4
Cell shape-determining protein MreC (Cell shape protein MreC)	Lmrg_01423	Cell shape-determining protein MreC OS=Listeria monocytogenes serotype 1/2a (strain 10403S) OX=393133 GN=LMRG_01423 PE=3 SV=1 - [A0A0H3GH53_LISM4]	241.187	35	1	1	0	0	0	0	0	0	0	0
Asparagine--tRNA ligase (EC 6.1.1.22) (Asparaginyl-tRNA synthetase) (AsnRS)	Asns Lmrg_01043	Asparagine0tRNA ligase OS=Listeria monocytogenes serotype 1/2a (strain 10403S) OX=393133 GN=asnS PE=3 SV=1 - [A0A0H3GID4_LISM4]	239.793	48	4	2	185.799	43	2	1	100.756	44	1	1
Uncharacterized protein	Lmrg_01512	Uncharacterized protein OS=Listeria monocytogenes serotype 1/2a (strain 10403S) OX=393133 GN=LMRG_01512 PE=4 SV=1 - [A0A0H3GIM8_LISM4]	237.005	71	1	0	0	0	0	0	258.608	72	1	0
Lysine--tRNA ligase (EC 6.1.1.6) (Lysyl-tRNA synthetase) (LysRS)	Lyss Lmrg_02836	Lysine0tRNA ligase OS=Listeria monocytogenes serotype 1/2a (strain 10403S) OX=393133 GN=lysS PE=3 SV=1 - [A0A0H3GDB2_LISM4]	237.005	73	3	3	364.452	72	3	3	155.501	68	3	3
50S ribosomal protein L17	Rplq Lmrg_02149	50S ribosomal protein L17 OS=Listeria monocytogenes serotype 1/2a (strain 10403S) OX=393133 GN=rplQ PE=3 SV=1 - [A0A0H3GFA2_LISM4]	237.005	27	2	2	222.959	31	2	2	150.295	30	2	2
Uncharacterized protein	Lmrg_00930	Uncharacterized protein OS=Listeria monocytogenes serotype 1/2a (strain 10403S) OX=393133 GN=LMRG_00930 PE=4 SV=1 - [A0A0H3GGY5_LISM4]	235.611	43	1	1	0	0	0	0	0	0	0	0
ATP phosphoribosyltransferase (ATP-PRT) (ATP-PRTase) (EC 2.4.2.17)	Hisg Lmrg_00250	ATP phosphoribosyltransferase OS=Listeria monocytogenes serotype 1/2a (strain 10403S) OX=393133 GN=hisG PE=3 SV=1 - [A0A0H3GEA2_LISM4]	235.611	29	1	0	0	0	0	0	0	0	0	0
ABC-2 type transport system ATP-binding protein	Lmrg_01330	ABC-2 type transport system ATP-binding protein OS=Listeria monocytogenes serotype 1/2a (strain 10403S) OX=393133 GN=LMRG_01330 PE=4 SV=1 - [A0A0H3GGP8_LISM4]	234.217	33	1	0	0	0	0	0	226.702	34	1	0
Uncharacterized protein	Lmrg_02543	Uncharacterized protein OS=Listeria monocytogenes serotype 1/2a (strain 10403S) OX=393133 GN=LMRG_02543 PE=4 SV=1 - [A0A0H3GKW3_LISM4]	232.822	98	1	0	0	0	0	0	305.628	93	1	0
Elongation factor Tu (EF-Tu)	Tuf Lmrg_02198	Elongation factor Tu OS=Listeria monocytogenes serotype 1/2a (strain 10403S) OX=393133 GN=tuf PE=3 SV=1 - [A0A0H3GG29_LISM4]	232.822	39	13	8	152.927	44	13	9	245.174	39	12	8
Uncharacterized protein	Lmrg_02415	Uncharacterized protein OS=Listeria monocytogenes serotype 1/2a (strain 10403S) OX=393133 GN=LMRG_02415 PE=4 SV=1 - [A0A0H3GD55_LISM4]	232.822	46	1	0	200.092	48	1	0	225.023	49	1	0
Trigger factor (TF) (EC 5.2.1.8) (PPIase)	Tig Lmrg_00716	Trigger factor OS=Listeria monocytogenes serotype 1/2a (strain 10403S) OX=393133 GN=tig PE=3 SV=1 - [A0A0H3GJU5_LISM4]	232.822	43	8	6	204.379	44	8	6	194.796	47	6	5
50S ribosomal protein L19	Rpls Lmrg_02811	50S ribosomal protein L19 OS=Listeria monocytogenes serotype 1/2a (strain 10403S) OX=393133 GN=rplS PE=3 SV=1 - [A0A0H3GDI8_LISM4]	232.822	17	3	2	165.79	21	2	2	73.7201	20	2	2
30S ribosomal protein S7	Rpsg Lmrg_02200	30S ribosomal protein S7 OS=Listeria monocytogenes serotype 1/2a (strain 10403S) OX=393133 GN=rpsG PE=3 SV=1 - [A0A0H3GFF7_LISM4]	231.428	42	3	3	105.62	42	2	1	77.9183	46	3	3
Uncharacterized protein	Lmrg_00577	Uncharacterized protein OS=Listeria monocytogenes serotype 1/2a (strain 10403S) OX=393133 GN=LMRG_00577 PE=4 SV=1 - [A0A0H3GB75_LISM4]	230.034	39	1	0	0	0	0	0	0	0	0	0
Uncharacterized protein	Lmrg_02707	Uncharacterized protein OS=Listeria monocytogenes serotype 1/2a (strain 10403S) OX=393133 GN=LMRG_02707 PE=4 SV=1 - [A0A0H3GJ84_LISM4]	228.64	30	1	0	0	0	0	0	0	0	0	0
Phosphate acetyltransferase	Lmrg_01256	Phosphate acetyltransferase OS=Listeria monocytogenes serotype 1/2a (strain 10403S) OX=393133 GN=LMRG_01256 PE=4 SV=1 - [A0A0H3GHZ0_LISM4]	225.852	30	2	2	272.982	25	2	2	324.1	28	2	2
Phosphoglucomutase/phosphomannomutase	Lmrg_01773	Phosphoglucomutase/phosphomannomutase OS=Listeria monocytogenes serotype 1/2a (strain 10403S) OX=393133 GN=LMRG_01773 PE=3 SV=1 - [A0A0H3GN48_LISM4]	225.852	79	2	2	190.087	80	2	2	201.513	84	3	3
Dihydroxyacetone kinase DhaK subunit	Lmrg_02002	Dihydroxyacetone kinase DhaK subunit OS=Listeria monocytogenes serotype 1/2a (strain 10403S) OX=393133 GN=LMRG_02002 PE=4 SV=1 - [A0A0H3GFJ8_LISM4]	224.458	29	1	1	0	0	0	0	268.684	29	1	1
GTP-binding protein TypA/BipA	Lmrg_00529	GTP-binding protein TypA/BipA OS=Listeria monocytogenes serotype 1/2a (strain 10403S) OX=393133 GN=LMRG_00529 PE=4 SV=1 - [A0A0H3GJD0_LISM4]	224.458	71	2	2	232.964	73	2	2	206.551	72	3	3
Pyruvate dehydrogenase E1 component subunit alpha (EC 1.2.4.1)	Pdha Lmrg_00514	Pyruvate dehydrogenase E1 component subunit alpha OS=Listeria monocytogenes serotype 1/2a (strain 10403S) OX=393133 GN=pdhA PE=4 SV=1 - [A0A0H3GJB7_LISM4]	224.458	43	10	10	197.233	44	10	9	141.899	46	10	9
Endolytic murein transglycosylase (EC 4.2.2.-) (Peptidoglycan polymerization terminase)	Mltg Lmrg_01471	Endolytic murein transglycosylase OS=Listeria monocytogenes serotype 1/2a (strain 10403S) OX=393133 GN=mltG PE=3 SV=1 - [A0A0H3GKD4_LISM4]	223.063	68	1	1	158.644	64	1	1	251.891	66	1	1
ABC-2 type transport system ATP-binding protein	Lmrg_01605	ABC-2 type transport system ATP-binding protein OS=Listeria monocytogenes serotype 1/2a (strain 10403S) OX=393133 GN=LMRG_01605 PE=4 SV=1 - [A0A0H3GJF1_LISM4]	223.063	32	1	0	244.398	32	1	0	206.551	34	1	0
Asparagine synthase	Lmrg_01304	Asparagine synthase OS=Listeria monocytogenes serotype 1/2a (strain 10403S) OX=393133 GN=LMRG_01304 PE=4 SV=1 - [A0A0H3GGS1_LISM4]	221.669	108	3	1	188.658	106	1	1	347.61	104	1	1
Uncharacterized protein	Lmrg_00783	Uncharacterized protein OS=Listeria monocytogenes serotype 1/2a (strain 10403S) OX=393133 GN=LMRG_00783 PE=4 SV=1 - [A0A0H3GBV0_LISM4]	221.669	40	1	1	0	0	0	0	230.061	36	1	1
Uncharacterized protein	Lmrg_00384	Uncharacterized protein OS=Listeria monocytogenes serotype 1/2a (strain 10403S) OX=393133 GN=LMRG_00384 PE=4 SV=1 - [A0A0H3GIE1_LISM4]	214.699	71	1	0	0	0	0	0	0	0	0	0
2,3,4,5-tetrahydropyridine-2,6-dicarboxylate N-acetyltransferase (EC 2.3.1.89) (Tetrahydrodipicolinate N-acetyltransferase) (THP acetyltransferase) (Tetrahydropicolinate acetylase)	Daph Lmrg_02111	2,3,4,5-tetrahydropyridine-2,6-dicarboxylate N-acetyltransferase OS=Listeria monocytogenes serotype 1/2a (strain 10403S) OX=393133 GN=dapH PE=3 SV=1 - [A0A0H3GF71_LISM4]	213.304	19	4	4	198.662	20	2	2	270.363	22	4	3
Glucokinase	Lmrg_00789	Glucokinase OS=Listeria monocytogenes serotype 1/2a (strain 10403S) OX=393133 GN=LMRG_00789 PE=4 SV=1 - [A0A0H3GG34_LISM4]	213.304	24	3	3	180.082	24	3	3	176.324	22	3	3
Glycerol kinase (EC 2.7.1.30) (ATP:glycerol 3-phosphotransferase) (Glycerokinase) (GK)	Glpk Lmrg_01432	Glycerol kinase OS=Listeria monocytogenes serotype 1/2a (strain 10403S) OX=393133 GN=glpK PE=3 SV=1 - [A0A0H3GCV9_LISM4]	213.304	58	2	1	240.11	58	1	1	70.8654	59	2	2
Phosphomannomutase	Lmrg_02288	Phosphomannomutase OS=Listeria monocytogenes serotype 1/2a (strain 10403S) OX=393133 GN=LMRG_02288 PE=3 SV=1 - [A0A0H3GIU7_LISM4]	209.122	58	1	0	0	0	0	0	218.306	47	1	0
30S ribosomal protein S16	Rpsp Lmrg_02821	30S ribosomal protein S16 OS=Listeria monocytogenes serotype 1/2a (strain 10403S) OX=393133 GN=rpsP PE=3 SV=1 - [A0A0H3GDM6_LISM4]	207.728	19	2	2	184.37	21	2	2	196.475	20	2	2
Uncharacterized protein	Lmrg_01905	Uncharacterized protein OS=Listeria monocytogenes serotype 1/2a (strain 10403S) OX=393133 GN=LMRG_01905 PE=4 SV=1 - [A0A0H3GFX7_LISM4]	207.728	28	1	1	180.082	35	2	1	0	0	0	0
Uncharacterized protein	Lmrg_00376	Uncharacterized protein OS=Listeria monocytogenes serotype 1/2a (strain 10403S) OX=393133 GN=LMRG_00376 PE=4 SV=1 - [A0A0H3GEL3_LISM4]	207.728	80	1	0	0	0	0	0	0	0	0	0
Phage portal protein	Lmrg_01533	Phage portal protein OS=Listeria monocytogenes serotype 1/2a (strain 10403S) OX=393133 GN=LMRG_01533 PE=4 SV=1 - [A0A0H3GF51_LISM4]	207.728	64	1	0	0	0	0	0	0	0	0	0
Uncharacterized protein	Lmrg_01069	Uncharacterized protein OS=Listeria monocytogenes serotype 1/2a (strain 10403S) OX=393133 GN=LMRG_01069 PE=4 SV=1 - [A0A0H3GE07_LISM4]	206.334	31	2	1	240.11	29	3	1	290.514	36	1	1
Dihydrolipoamide acetyltransferase component of pyruvate dehydrogenase complex (EC 2.3.1.-)	Lmrg_00824	Dihydrolipoamide acetyltransferase component of pyruvate dehydrogenase complex OS=Listeria monocytogenes serotype 1/2a (strain 10403S) OX=393133 GN=LMRG_00824 PE=3 SV=1 - [A0A0H3GG64_LISM4]	206.334	46	4	3	188.658	47	3	3	186.399	47	3	3
ATP synthase subunit alpha (EC 7.1.2.2) (ATP synthase F1 sector subunit alpha) (F-ATPase subunit alpha)	Atpa Lmrg_01717	ATP synthase subunit alpha OS=Listeria monocytogenes serotype 1/2a (strain 10403S) OX=393133 GN=atpA PE=3 SV=1 - [A0A0H3GF20_LISM4]	203.545	46	10	9	251.544	46	10	9	258.608	42	9	8
30S ribosomal protein S12	Rpsl Lmrg_02201	30S ribosomal protein S12 OS=Listeria monocytogenes serotype 1/2a (strain 10403S) OX=393133 GN=rpsL PE=3 SV=1 - [A0A0H3GJH5_LISM4]	203.545	32	3	2	228.676	28	2	2	160.035	26	2	2
Mannose-specific PTS system IID component	Lmrg_02347	Mannose-specific PTS system IID component OS=Listeria monocytogenes serotype 1/2a (strain 10403S) OX=393133 GN=LMRG_02347 PE=4 SV=1 - [A0A0H3GGW3_LISM4]	200.757	22	4	4	264.407	22	3	3	186.399	21	3	3
Ribosome maturation factor RimM	Rimm Lmrg_02817	Ribosome maturation factor RimM OS=Listeria monocytogenes serotype 1/2a (strain 10403S) OX=393133 GN=rimM PE=3 SV=1 - [A0A0H3GL67_LISM4]	200.757	20	1	1	59.3128	19	1	1	0	0	0	0
FeS assembly ATPase SufC	Lmrg_01833	FeS assembly ATPase SufC OS=Listeria monocytogenes serotype 1/2a (strain 10403S) OX=393133 GN=LMRG_01833 PE=4 SV=1 - [A0A0H3GMZ0_LISM4]	199.363	36	4	3	451.635	36	3	3	164.905	38	2	2
3-oxoacyl-[acyl-carrier-protein] synthase 2 (EC 2.3.1.179)	Lmrg_01631	3-oxoacyl-[acyl-carrier-protein] synthase 2 OS=Listeria monocytogenes serotype 1/2a (strain 10403S) OX=393133 GN=LMRG_01631 PE=3 SV=1 - [A0A0H3GJC2_LISM4]	196.575	36	5	5	310.142	41	5	5	203.192	39	5	5
10 kDa chaperonin (GroES protein) (Protein Cpn10)	Gros Groes Lmrg_01219	10 kDa chaperonin OS=Listeria monocytogenes serotype 1/2a (strain 10403S) OX=393133 GN=groS PE=3 SV=1 - [A0A0H3GDS3_LISM4]	196.575	11	4	4	57.3119	8	4	4	148.112	8	5	4
Ribitol-5-phosphate cytidylyltransferase (EC 2.7.7.40)	Tari Lmrg_00548	Ribitol-5-phosphate cytidylyltransferase OS=Listeria monocytogenes serotype 1/2a (strain 10403S) OX=393133 GN=tarI PE=3 SV=1 - [A0A0H3GBQ7_LISM4]	195.181	35	2	2	160.073	31	2	1	128.632	31	3	3
Carboxyl-terminal processing protease	Lmrg_00998	Carboxyl-terminal processing protease OS=Listeria monocytogenes serotype 1/2a (strain 10403S) OX=393133 GN=LMRG_00998 PE=3 SV=1 - [A0A0H3GI96_LISM4]	193.786	66	1	1	0	0	0	0	206.551	64	1	1
ATP-dependent protease ATPase subunit HslU (Unfoldase HslU)	Hslu Lmrg_00729	ATP-dependent protease ATPase subunit HslU OS=Listeria monocytogenes serotype 1/2a (strain 10403S) OX=393133 GN=hslU PE=3 SV=1 - [A0A0H3GFY3_LISM4]	193.786	74	1	1	168.649	67	1	1	0	0	0	0
CTP synthase (EC 6.3.4.2) (Cytidine 5'-triphosphate synthase) (Cytidine triphosphate synthetase) (CTP synthetase) (CTPS) (UTP--ammonia ligase)	Pyrg Lmrg_02710	CTP synthase OS=Listeria monocytogenes serotype 1/2a (strain 10403S) OX=393133 GN=pyrG PE=3 SV=1 - [A0A0H3GFU1_LISM4]	192.392	50	3	3	136.491	51	4	4	189.758	51	3	3
RsmD family RNA methyltransferase	Lmrg_01203	RsmD family RNA methyltransferase OS=Listeria monocytogenes serotype 1/2a (strain 10403S) OX=393133 GN=LMRG_01203 PE=4 SV=1 - [A0A0H3GLX4_LISM4]	192.392	29	1	0	0	0	0	0	0	0	0	0
Uncharacterized protein	Lmrg_01557	Uncharacterized protein OS=Listeria monocytogenes serotype 1/2a (strain 10403S) OX=393133 GN=LMRG_01557 PE=4 SV=1 - [A0A0H3GML1_LISM4]	192.392	37	1	0	0	0	0	0	0	0	0	0
Aminopeptidase	Lmrg_01364	Aminopeptidase OS=Listeria monocytogenes serotype 1/2a (strain 10403S) OX=393133 GN=LMRG_01364 PE=4 SV=1 - [A0A0H3GKN0_LISM4]	190.998	43	1	1	294.42	45	1	1	302.269	44	1	1
6-phosphogluconate dehydrogenase, decarboxylating (EC 1.1.1.44)	Lmrg_00828	6-phosphogluconate dehydrogenase, decarboxylating OS=Listeria monocytogenes serotype 1/2a (strain 10403S) OX=393133 GN=LMRG_00828 PE=3 SV=1 - [A0A0H3GCI0_LISM4]	190.998	60	7	4	204.379	53	5	5	209.909	49	7	7
Glucose-6-phosphate 1-dehydrogenase (G6PD) (EC 1.1.1.49)	Zwf Lmrg_02980	Glucose-6-phosphate 1-dehydrogenase OS=Listeria monocytogenes serotype 1/2a (strain 10403S) OX=393133 GN=zwf PE=3 SV=1 - [A0A0H3GLP1_LISM4]	190.998	57	3	2	0	0	0	0	191.437	58	1	1
Glutamate decarboxylase (EC 4.1.1.15)	Lmrg_01479	Glutamate decarboxylase OS=Listeria monocytogenes serotype 1/2a (strain 10403S) OX=393133 GN=LMRG_01479 PE=3 SV=1 - [A0A0H3GMU5_LISM4]	190.998	49	1	1	120.484	48	1	1	105.29	51	1	1
Uncharacterized protein	Lmrg_00261	Uncharacterized protein OS=Listeria monocytogenes serotype 1/2a (strain 10403S) OX=393133 GN=LMRG_00261 PE=4 SV=1 - [A0A0H3GAA6_LISM4]	188.21	16	1	1	208.667	17	1	1	157.516	16	1	1
Glutamine synthetase (EC 6.3.1.2)	Lmrg_00749	Glutamine synthetase OS=Listeria monocytogenes serotype 1/2a (strain 10403S) OX=393133 GN=LMRG_00749 PE=3 SV=1 - [A0A0H3GG00_LISM4]	186.816	50	6	6	177.224	41	6	5	145.929	40	5	5
Uncharacterized protein	Lmrg_02410	Uncharacterized protein OS=Listeria monocytogenes serotype 1/2a (strain 10403S) OX=393133 GN=LMRG_02410 PE=4 SV=1 - [A0A0H3GD48_LISM4]	185.421	39	1	1	157.215	34	2	1	329.138	34	2	1
Glutamyl-tRNA(Gln) amidotransferase subunit A (Glu-ADT subunit A) (EC 6.3.5.7)	Gata Lmrg_02516	Glutamyl-tRNA(Gln) amidotransferase subunit A OS=Listeria monocytogenes serotype 1/2a (strain 10403S) OX=393133 GN=gatA PE=3 SV=1 - [A0A0H3GH17_LISM4]	185.421	42	2	2	62.743	43	1	1	155.333	40	1	1
50S ribosomal protein L13	Rplm Lmrg_02141	50S ribosomal protein L13 OS=Listeria monocytogenes serotype 1/2a (strain 10403S) OX=393133 GN=rplM PE=3 SV=1 - [A0A0H3GKM6_LISM4]	184.027	21	1	1	288.703	21	1	1	285.477	24	1	1
Succinyl-diaminopimelate desuccinylase	Lmrg_01346	Succinyl-diaminopimelate desuccinylase OS=Listeria monocytogenes serotype 1/2a (strain 10403S) OX=393133 GN=LMRG_01346 PE=4 SV=1 - [A0A0H3GCJ8_LISM4]	184.027	64	3	3	271.553	61	3	3	251.891	63	4	3
FeS assembly protein SufD	Lmrg_01834	FeS assembly protein SufD OS=Listeria monocytogenes serotype 1/2a (strain 10403S) OX=393133 GN=LMRG_01834 PE=4 SV=1 - [A0A0H3GFE5_LISM4]	184.027	44	2	2	119.34	43	2	2	111.168	45	2	2
Serine/threonine protein kinase	Lmrg_00967	Serine/threonine protein kinase OS=Listeria monocytogenes serotype 1/2a (strain 10403S) OX=393133 GN=LMRG_00967 PE=4 SV=1 - [A0A0H3GI69_LISM4]	184.027	73	1	0	0	0	0	0	0	0	0	0
Internalin B	Lmrg_00127	Internalin B OS=Listeria monocytogenes serotype 1/2a (strain 10403S) OX=393133 GN=LMRG_00127 PE=4 SV=1 - [A0A0H3G9Y9_LISM4]	182.633	87	1	1	0	0	0	0	203.192	85	1	1
Multifunctional fusion protein [Includes: Protein translocase subunit SecD; Protein-export membrane protein SecF]	Secd Secf Lmrg_01443	Multifunctional fusion protein OS=Listeria monocytogenes serotype 1/2a (strain 10403S) OX=393133 GN=secD PE=3 SV=1 - [A0A0H3GH33_LISM4]	182.633	63	2	2	117.911	73	2	2	139.38	64	4	3
Peptide deformylase (PDF) (EC 3.5.1.88) (Polypeptide deformylase)	Def Lmrg_00512	Peptide deformylase OS=Listeria monocytogenes serotype 1/2a (strain 10403S) OX=393133 GN=def PE=3 SV=1 - [A0A0H3GBM6_LISM4]	182.633	25	3	2	80.1795	22	1	1	126.449	23	2	2
Polyribonucleotide nucleotidyltransferase (EC 2.7.7.8) (Polynucleotide phosphorylase) (PNPase)	Pnp Lmrg_00781	Polyribonucleotide nucleotidyltransferase OS=Listeria monocytogenes serotype 1/2a (strain 10403S) OX=393133 GN=pnp PE=3 SV=1 - [A0A0H3GCD9_LISM4]	181.239	96	4	4	241.539	99	10	6	225.023	99	6	5
Cold shock protein	Lmrg_01165	Cold shock protein OS=Listeria monocytogenes serotype 1/2a (strain 10403S) OX=393133 GN=LMRG_01165 PE=4 SV=1 - [A0A0H3GHQ8_LISM4]	181.239	6	1	1	142.065	5	1	1	160.371	7	1	1
Glyceraldehyde-3-phosphate dehydrogenase (EC 1.2.1.-)	Lmrg_01789	Glyceraldehyde-3-phosphate dehydrogenase OS=Listeria monocytogenes serotype 1/2a (strain 10403S) OX=393133 GN=LMRG_01789 PE=3 SV=1 - [A0A0H3GFI9_LISM4]	181.239	36	11	9	197.233	32	11	9	142.402	33	10	9
Phosphate import ATP-binding protein PstB (EC 7.3.2.1) (ABC phosphate transporter) (Phosphate-transporting ATPase)	Pstb Lmrg_01752	Phosphate import ATP-binding protein PstB OS=Listeria monocytogenes serotype 1/2a (strain 10403S) OX=393133 GN=pstB PE=3 SV=1 - [A0A0H3GEY3_LISM4]	179.845	42	1	0	248.685	38	1	0	0	0	0	0
RNA polymerase sigma factor SigA	Siga Lmrg_00906	RNA polymerase sigma factor SigA OS=Listeria monocytogenes serotype 1/2a (strain 10403S) OX=393133 GN=sigA PE=3 SV=1 - [A0A0H3GC51_LISM4]	179.845	59	3	2	247.256	58	2	1	0	0	0	0
Cell division protein FtsZ	Ftsz Lmrg_01181	Cell division protein FtsZ OS=Listeria monocytogenes serotype 1/2a (strain 10403S) OX=393133 GN=ftsZ PE=3 SV=1 - [A0A0H3GIQ2_LISM4]	178.451	32	7	6	178.653	31	6	6	174.644	31	7	6
CocE/NonD family hydrolase	Lmrg_00174	CocE/NonD family hydrolase OS=Listeria monocytogenes serotype 1/2a (strain 10403S) OX=393133 GN=LMRG_00174 PE=4 SV=1 - [A0A0H3GE26_LISM4]	178.451	55	1	0	0	0	0	0	167.927	60	1	0
2-oxoisovalerate dehydrogenase E1 component	Lmrg_00823	2-oxoisovalerate dehydrogenase E1 component OS=Listeria monocytogenes serotype 1/2a (strain 10403S) OX=393133 GN=LMRG_00823 PE=4 SV=1 - [A0A0H3GBX9_LISM4]	178.451	38	2	2	142.923	34	3	2	85.8109	37	2	2
NADH oxidase	Lmrg_01597	NADH oxidase OS=Listeria monocytogenes serotype 1/2a (strain 10403S) OX=393133 GN=LMRG_01597 PE=4 SV=1 - [A0A0H3GE82_LISM4]	177.057	77	1	0	138.778	83	1	0	0	0	0	0
Exonuclease SbcC	Lmrg_01321	Exonuclease SbcC OS=Listeria monocytogenes serotype 1/2a (strain 10403S) OX=393133 GN=LMRG_01321 PE=4 SV=1 - [A0A0H3GCL6_LISM4]	177.057	163	1	1	0	0	0	0	0	0	0	0
Uncharacterized protein	Lmrg_01322	Uncharacterized protein OS=Listeria monocytogenes serotype 1/2a (strain 10403S) OX=393133 GN=LMRG_01322 PE=4 SV=1 - [A0A0H3GKQ4_LISM4]	177.057	135	1	0	0	0	0	0	0	0	0	0
Methionine--tRNA ligase (EC 6.1.1.10) (Methionyl-tRNA synthetase) (MetRS)	Metg Lmrg_02742	Methionine0tRNA ligase OS=Listeria monocytogenes serotype 1/2a (strain 10403S) OX=393133 GN=metG PE=3 SV=1 - [A0A0H3GD60_LISM4]	175.662	68	3	2	144.352	72	2	2	201.513	66	1	1
50S ribosomal protein L29	Rpmc Lmrg_02168	50S ribosomal protein L29 OS=Listeria monocytogenes serotype 1/2a (strain 10403S) OX=393133 GN=rpmC PE=3 SV=1 - [A0A0H3GNL0_LISM4]	175.662	14	3	2	175.795	16	2	2	147.944	18	3	3
Biotin carboxylase (EC 6.3.4.14) (EC 6.4.1.2)	Lmrg_00807	Biotin carboxylase OS=Listeria monocytogenes serotype 1/2a (strain 10403S) OX=393133 GN=LMRG_00807 PE=4 SV=1 - [A0A0H3GK27_LISM4]	175.662	54	3	2	275.84	47	2	2	47.0197	48	2	2
YhhX family oxidoreductase	Lmrg_00047	YhhX family oxidoreductase OS=Listeria monocytogenes serotype 1/2a (strain 10403S) OX=393133 GN=LMRG_00047 PE=4 SV=1 - [A0A0H3GDR7_LISM4]	174.268	41	1	1	164.361	47	1	1	81.2769	46	1	1
D-alanyl-D-alanine carboxypeptidase	Lmrg_01002	D-alanyl-D-alanine carboxypeptidase OS=Listeria monocytogenes serotype 1/2a (strain 10403S) OX=393133 GN=LMRG_01002 PE=4 SV=1 - [A0A0H3GHC2_LISM4]	174.268	32	1	0	0	0	0	0	0	0	0	0
Pyruvate carboxylase (EC 6.4.1.1)	Lmrg_00534	Pyruvate carboxylase OS=Listeria monocytogenes serotype 1/2a (strain 10403S) OX=393133 GN=LMRG_00534 PE=4 SV=1 - [A0A0H3GJD4_LISM4]	172.874	145	4	2	288.703	138	7	4	230.061	130	1	1
Translation initiation factor IF-3	Infc Lmrg_02827	Translation initiation factor IF-3 OS=Listeria monocytogenes serotype 1/2a (strain 10403S) OX=393133 GN=infC PE=3 SV=1 - [A0A0H3GH52_LISM4]	172.874	36	3	2	161.502	42	3	2	223.343	43	3	2
Secreted protein	Lmrg_00784	Secreted protein OS=Listeria monocytogenes serotype 1/2a (strain 10403S) OX=393133 GN=LMRG_00784 PE=4 SV=1 - [A0A0H3GG31_LISM4]	172.874	15	2	2	48.3078	19	2	2	63.9803	15	3	3
Cell division initiation protein	Lmrg_01169	Cell division initiation protein OS=Listeria monocytogenes serotype 1/2a (strain 10403S) OX=393133 GN=LMRG_01169 PE=4 SV=1 - [A0A0H3GDL8_LISM4]	170.086	28	3	3	171.507	32	5	5	174.644	32	3	3
Elongation factor Ts (EF-Ts)	Tsf Lmrg_01310	Elongation factor Ts OS=Listeria monocytogenes serotype 1/2a (strain 10403S) OX=393133 GN=tsf PE=3 SV=1 - [A0A0H3GGR6_LISM4]	170.086	53	16	15	172.936	49	16	15	158.859	46	15	15
Esterase/lipase	Lmrg_01240	Esterase/lipase OS=Listeria monocytogenes serotype 1/2a (strain 10403S) OX=393133 GN=LMRG_01240 PE=4 SV=1 - [A0A0H3GDU3_LISM4]	170.086	38	1	1	115.481	38	1	1	140.387	38	1	1
Phosphoribosylformylglycinamidine cyclo-ligase (EC 6.3.3.1) (AIR synthase) (AIRS) (Phosphoribosyl-aminoimidazole synthetase)	Purm Lmrg_02504	Phosphoribosylformylglycinamidine cyclo-ligase OS=Listeria monocytogenes serotype 1/2a (strain 10403S) OX=393133 GN=purM PE=3 SV=1 - [A0A0H3GDG7_LISM4]	170.086	24	2	1	94.1859	18	1	1	89.0015	21	1	1
Phenylalanine--tRNA ligase beta subunit (EC 6.1.1.20)	Lmrg_01359	Phenylalanine0tRNA ligase beta subunit OS=Listeria monocytogenes serotype 1/2a (strain 10403S) OX=393133 GN=LMRG_01359 PE=3 SV=1 - [A0A0H3GD14_LISM4]	168.692	29	1	1	73.0334	29	2	2	70.1936	27	2	2
Uncharacterized protein	Lmrg_00521	Uncharacterized protein OS=Listeria monocytogenes serotype 1/2a (strain 10403S) OX=393133 GN=LMRG_00521 PE=4 SV=1 - [A0A0H3GFB7_LISM4]	167.298	19	4	2	33.4439	21	3	2	188.079	20	3	2
Pyruvate dehydrogenase E1 component subunit beta	Lmrg_00515	Pyruvate dehydrogenase E1 component subunit beta OS=Listeria monocytogenes serotype 1/2a (strain 10403S) OX=393133 GN=LMRG_00515 PE=4 SV=1 - [A0A0H3GB08_LISM4]	167.298	35	7	6	122.913	35	7	7	107.138	32	7	7
Uncharacterized protein	Lmrg_00961	Uncharacterized protein OS=Listeria monocytogenes serotype 1/2a (strain 10403S) OX=393133 GN=LMRG_00961 PE=4 SV=1 - [A0A0H3GHA1_LISM4]	167.298	53	1	1	75.4631	50	1	1	0	0	0	0
Nucleotide-binding protein LMRG_01774	Lmrg_01774	Nucleotide-binding protein LMRG_01774 OS=Listeria monocytogenes serotype 1/2a (strain 10403S) OX=393133 GN=LMRG_01774 PE=3 SV=1 - [A0A0H3GFK5_LISM4]	167.298	47	2	1	0	0	0	0	0	0	0	0
50S ribosomal protein L20	Rplt Lmrg_02829	50S ribosomal protein L20 OS=Listeria monocytogenes serotype 1/2a (strain 10403S) OX=393133 GN=rplT PE=3 SV=1 - [A0A0H3GL28_LISM4]	165.903	26	2	2	217.242	30	2	2	263.646	25	2	2
DNA polymerase V	Lmrg_02221	DNA polymerase V OS=Listeria monocytogenes serotype 1/2a (strain 10403S) OX=393133 GN=LMRG_02221 PE=4 SV=1 - [A0A0H3GJJ2_LISM4]	165.903	60	1	1	130.774	56	1	1	137.7	63	1	1
SsrA-binding protein (Small protein B)	Smpb Lmrg_01800	SsrA-binding protein OS=Listeria monocytogenes serotype 1/2a (strain 10403S) OX=393133 GN=smpB PE=3 SV=1 - [A0A0H3GK83_LISM4]	164.509	36	1	0	0	0	0	0	0	0	0	0
NADH dehydrogenase	Lmrg_02183	NADH dehydrogenase OS=Listeria monocytogenes serotype 1/2a (strain 10403S) OX=393133 GN=LMRG_02183 PE=4 SV=1 - [A0A0H3GG15_LISM4]	163.115	60	5	4	228.676	59	4	4	277.08	59	4	4
Enolase (EC 4.2.1.11) (2-phospho-D-glycerate hydro-lyase) (2-phosphoglycerate dehydratase)	Eno Lmrg_01793	Enolase OS=Listeria monocytogenes serotype 1/2a (strain 10403S) OX=393133 GN=eno PE=3 SV=1 - [A0A0H3GN27_LISM4]	163.115	46	13	10	148.639	43	13	10	186.399	45	13	10
50S ribosomal protein L4	Rpld Lmrg_02175	50S ribosomal protein L4 OS=Listeria monocytogenes serotype 1/2a (strain 10403S) OX=393133 GN=rplD PE=3 SV=1 - [A0A0H3GJF3_LISM4]	163.115	33	4	3	160.073	37	3	2	57.5991	31	2	2
Serine/threonine-protein kinase rsbT	Lmrg_02315	Serine/threonine-protein kinase rsbT OS=Listeria monocytogenes serotype 1/2a (strain 10403S) OX=393133 GN=LMRG_02315 PE=4 SV=1 - [A0A0H3GAL5_LISM4]	163.115	27	1	1	0	0	0	0	0	0	0	0
Adenylosuccinate synthetase (AMPSase) (AdSS) (EC 6.3.4.4) (IMP--aspartate ligase)	Pura Lmrg_02485	Adenylosuccinate synthetase OS=Listeria monocytogenes serotype 1/2a (strain 10403S) OX=393133 GN=purA PE=3 SV=1 - [A0A0H3G8A2_LISM4]	161.721	60	2	2	140.779	59	2	2	124.098	57	2	2
Peptide/nickel transport system substrate-binding protein	Lmrg_02384	Peptide/nickel transport system substrate-binding protein OS=Listeria monocytogenes serotype 1/2a (strain 10403S) OX=393133 GN=LMRG_02384 PE=4 SV=1 - [A0A0H3GCP2_LISM4]	160.327	55	4	4	165.79	59	5	5	179.682	60	4	4
Alanine dehydrogenase (EC 1.4.1.1)	Lmrg_01388	Alanine dehydrogenase OS=Listeria monocytogenes serotype 1/2a (strain 10403S) OX=393133 GN=LMRG_01388 PE=3 SV=1 - [A0A0H3GKL5_LISM4]	160.327	25	3	2	0	0	0	0	146.433	23	2	1
Thymidylate synthase (TS) (TSase) (EC 2.1.1.45)	Thya Lmrg_01021	Thymidylate synthase OS=Listeria monocytogenes serotype 1/2a (strain 10403S) OX=393133 GN=thyA PE=3 SV=1 - [A0A0H3GD87_LISM4]	160.327	41	1	0	0	0	0	0	0	0	0	0
DNA-directed RNA polymerase subunit alpha (RNAP subunit alpha) (EC 2.7.7.6) (RNA polymerase subunit alpha) (Transcriptase subunit alpha)	Rpoa Lmrg_02150	DNA-directed RNA polymerase subunit alpha OS=Listeria monocytogenes serotype 1/2a (strain 10403S) OX=393133 GN=rpoA PE=3 SV=1 - [A0A0H3GJC8_LISM4]	158.933	43	7	5	301.567	48	7	7	334.175	44	7	6
Phosphopentomutase (EC 5.4.2.7) (Phosphodeoxyribomutase)	Deob Lmrg_01101	Phosphopentomutase OS=Listeria monocytogenes serotype 1/2a (strain 10403S) OX=393133 GN=deoB PE=3 SV=1 - [A0A0H3GDF6_LISM4]	158.933	47	3	2	212.955	53	1	1	162.218	51	2	2
50S ribosomal protein L16	Rplp Lmrg_02169	50S ribosomal protein L16 OS=Listeria monocytogenes serotype 1/2a (strain 10403S) OX=393133 GN=rplP PE=3 SV=1 - [A0A0H3GFC5_LISM4]	156.144	34	1	1	178.653	31	2	2	507.141	35	2	2
ATP-dependent zinc metalloprotease FtsH (EC 3.4.24.-)	Ftsh Lmrg_02642	ATP-dependent zinc metalloprotease FtsH OS=Listeria monocytogenes serotype 1/2a (strain 10403S) OX=393133 GN=ftsH PE=3 SV=1 - [A0A0H3G8Q4_LISM4]	154.75	104	4	4	271.553	113	2	2	148.448	102	5	5
DNA segregation ATPase FtsK/SpoIIIE	Lmrg_02491	DNA segregation ATPase FtsK/SpoIIIE OS=Listeria monocytogenes serotype 1/2a (strain 10403S) OX=393133 GN=LMRG_02491 PE=4 SV=1 - [A0A0H3GCW6_LISM4]	151.962	152	1	0	264.407	141	1	0	223.343	135	2	0
Peptide/nickel transport system substrate-binding protein	Lmrg_01636	Peptide/nickel transport system substrate-binding protein OS=Listeria monocytogenes serotype 1/2a (strain 10403S) OX=393133 GN=LMRG_01636 PE=1 SV=1 - [A0A0H3GJB6_LISM4]	151.962	86	12	7	274.411	92	12	10	199.834	84	12	7
Formate--tetrahydrofolate ligase (EC 6.3.4.3) (Formyltetrahydrofolate synthetase) (FHS) (FTHFS)	Fhs Lmrg_01023	Formate0tetrahydrofolate ligase OS=Listeria monocytogenes serotype 1/2a (strain 10403S) OX=393133 GN=fhs PE=3 SV=1 - [A0A0H3GIB6_LISM4]	151.962	53	1	1	130.345	51	1	1	0	0	0	0
Inosine-5'-monophosphate dehydrogenase (IMP dehydrogenase) (IMPD) (IMPDH) (EC 1.1.1.205)	Guab Lmrg_01938	Inosine-5'-monophosphate dehydrogenase OS=Listeria monocytogenes serotype 1/2a (strain 10403S) OX=393133 GN=guaB PE=3 SV=1 - [A0A0H3GL03_LISM4]	149.174	62	6	5	248.685	67	7	7	193.116	60	7	7
30S ribosomal protein S13	Rpsm Lmrg_02152	30S ribosomal protein S13 OS=Listeria monocytogenes serotype 1/2a (strain 10403S) OX=393133 GN=rpsM PE=3 SV=1 - [A0A0H3GFY0_LISM4]	147.78	33	4	3	98.1878	32	4	3	160.203	28	4	4
GTP cyclohydrolase 1 type 2 homolog	Lmrg_00904	GTP cyclohydrolase 1 type 2 homolog OS=Listeria monocytogenes serotype 1/2a (strain 10403S) OX=393133 GN=LMRG_00904 PE=3 SV=1 - [A0A0H3GCN7_LISM4]	147.78	35	1	0	0	0	0	0	0	0	0	0
N5-carboxyaminoimidazole ribonucleotide mutase (N5-CAIR mutase) (EC 5.4.99.18) (5-(carboxyamino)imidazole ribonucleotide mutase)	Pure Lmrg_02496	N5-carboxyaminoimidazole ribonucleotide mutase OS=Listeria monocytogenes serotype 1/2a (strain 10403S) OX=393133 GN=purE PE=3 SV=1 - [A0A0H3GH42_LISM4]	146.385	13	2	2	147.21	14	2	2	128.129	12	2	2
Internalin	Lmrg_00579	Internalin OS=Listeria monocytogenes serotype 1/2a (strain 10403S) OX=393133 GN=LMRG_00579 PE=4 SV=1 - [A0A0H3GFI1_LISM4]	146.385	16	1	0	132.203	19	1	0	109.321	17	1	0
Competence protein ComGB	Lmrg_00796	Competence protein ComGB OS=Listeria monocytogenes serotype 1/2a (strain 10403S) OX=393133 GN=LMRG_00796 PE=4 SV=1 - [A0A0H3GCF2_LISM4]	143.597	24	1	0	0	0	0	0	0	0	0	0
Uncharacterized protein	Lmrg_00479	Uncharacterized protein OS=Listeria monocytogenes serotype 1/2a (strain 10403S) OX=393133 GN=LMRG_00479 PE=4 SV=1 - [A0A0H3GAX9_LISM4]	142.203	39	1	1	221.53	40	1	1	297.231	41	1	1
Pheromone lipoprotein	Lmrg_02182	Pheromone lipoprotein OS=Listeria monocytogenes serotype 1/2a (strain 10403S) OX=393133 GN=LMRG_02182 PE=4 SV=1 - [A0A0H3GKQ3_LISM4]	142.203	70	1	1	185.799	71	2	2	196.475	70	2	2
Glutamate-1-semialdehyde 2,1-aminomutase (GSA) (EC 5.4.3.8) (Glutamate-1-semialdehyde aminotransferase) (GSA-AT)	Heml Lmrg_01415	Glutamate-1-semialdehyde 2,1-aminomutase OS=Listeria monocytogenes serotype 1/2a (strain 10403S) OX=393133 GN=hemL PE=3 SV=1 - [A0A0H3GCX3_LISM4]	142.203	39	1	1	245.827	42	1	1	0	0	0	0
Ribosomal-protein-alanine N-acetyltransferase	Lmrg_02772	Ribosomal-protein-alanine N-acetyltransferase OS=Listeria monocytogenes serotype 1/2a (strain 10403S) OX=393133 GN=LMRG_02772 PE=4 SV=1 - [A0A0H3GGV0_LISM4]	140.809	17	1	0	0	0	0	0	0	0	0	0
Threonine--tRNA ligase (EC 6.1.1.3) (Threonyl-tRNA synthetase) (ThrRS)	Thrs Lmrg_01408	Threonine0tRNA ligase OS=Listeria monocytogenes serotype 1/2a (strain 10403S) OX=393133 GN=thrS PE=3 SV=1 - [A0A0H3GKI6_LISM4]	139.136	90	3	2	131.06	95	1	1	155.501	90	1	1
UPF0210 protein LMRG_00216	Lmrg_00216	UPF0210 protein LMRG_00216 OS=Listeria monocytogenes serotype 1/2a (strain 10403S) OX=393133 GN=LMRG_00216 PE=3 SV=1 - [A0A0H3GA70_LISM4]	138.718	32	1	1	185.799	34	1	1	90.5129	40	1	1
Transcription elongation factor GreA (Transcript cleavage factor GreA)	Grea Lmrg_01474	Transcription elongation factor GreA OS=Listeria monocytogenes serotype 1/2a (strain 10403S) OX=393133 GN=greA PE=3 SV=1 - [A0A0H3GGF0_LISM4]	138.299	19	3	2	49.88	19	1	1	50.5461	19	2	2
Arsenate reductase	Lmrg_01822	Arsenate reductase OS=Listeria monocytogenes serotype 1/2a (strain 10403S) OX=393133 GN=LMRG_01822 PE=3 SV=1 - [A0A0H3GER7_LISM4]	137.742	19	1	1	175.795	25	1	1	156.005	23	1	1
Methyl-accepting chemotaxis protein	Lmrg_00412	Methyl-accepting chemotaxis protein OS=Listeria monocytogenes serotype 1/2a (strain 10403S) OX=393133 GN=LMRG_00412 PE=4 SV=1 - [A0A0H3GEQ4_LISM4]	136.487	62	2	2	295.85	57	2	2	717.05	60	3	3
Transcription termination/antitermination protein NusA	Nusa Lmrg_00772	Transcription termination/antitermination protein NusA OS=Listeria monocytogenes serotype 1/2a (strain 10403S) OX=393133 GN=nusA PE=3 SV=1 - [A0A0H3GK17_LISM4]	136.348	50	5	3	154.356	46	4	3	157.852	51	1	1
ATP synthase subunit b (ATP synthase F(0) sector subunit b) (ATPase subunit I) (F-type ATPase subunit b) (F-ATPase subunit b)	Atpf Lmrg_01715	ATP synthase subunit b OS=Listeria monocytogenes serotype 1/2a (strain 10403S) OX=393133 GN=atpF PE=3 SV=1 - [A0A0H3GKH8_LISM4]	134.675	30	3	3	131.632	27	3	3	100.085	31	3	3
50S ribosomal protein L35	Rpmi Lmrg_02828	50S ribosomal protein L35 OS=Listeria monocytogenes serotype 1/2a (strain 10403S) OX=393133 GN=rpmI PE=3 SV=1 - [A0A0H3GCZ1_LISM4]	134.535	22	1	1	93.9001	19	1	1	140.387	19	1	1
Beta sliding clamp	Lmrg_02430	Beta sliding clamp OS=Listeria monocytogenes serotype 1/2a (strain 10403S) OX=393133 GN=LMRG_02430 PE=3 SV=1 - [A0A0H3GCQ5_LISM4]	134.396	30	2	2	112.194	33	2	2	153.15	29	2	2
Signal recognition particle receptor FtsY (SRP receptor)	Ftsy Lmrg_00950	Signal recognition particle receptor FtsY OS=Listeria monocytogenes serotype 1/2a (strain 10403S) OX=393133 GN=ftsY PE=3 SV=1 - [A0A0H3GL75_LISM4]	133.42	48	1	1	0	0	0	0	140.555	50	1	1
Mannose-specific PTS system IIB component	Lmrg_02869	Mannose-specific PTS system IIB component OS=Listeria monocytogenes serotype 1/2a (strain 10403S) OX=393133 GN=LMRG_02869 PE=4 SV=1 - [A0A0H3GAC9_LISM4]	133.28	21	1	1	30.5854	22	1	1	98.4054	21	2	1
dITP/XTP pyrophosphatase (EC 3.6.1.66) (Non-canonical purine NTP pyrophosphatase) (Non-standard purine NTP pyrophosphatase) (Nucleoside-triphosphate diphosphatase) (Nucleoside-triphosphate pyrophosphatase) (NTPase)	Lmrg_00685	dITP/XTP pyrophosphatase OS=Listeria monocytogenes serotype 1/2a (strain 10403S) OX=393133 GN=LMRG_00685 PE=3 SV=1 - [A0A0H3GJR4_LISM4]	131.189	25	1	1	0	0	0	0	0	0	0	0
Uncharacterized protein	Lmrg_01869	Uncharacterized protein OS=Listeria monocytogenes serotype 1/2a (strain 10403S) OX=393133 GN=LMRG_01869 PE=4 SV=1 - [A0A0H3GJY5_LISM4]	130.492	21	3	1	165.79	20	1	1	131.319	22	1	1
Probable glycine dehydrogenase (decarboxylating) subunit 1 (EC 1.4.4.2) (Glycine cleavage system P-protein subunit 1) (Glycine decarboxylase subunit 1) (Glycine dehydrogenase (aminomethyl-transferring) subunit 1)	Gcvpa Lmrg_00799	Probable glycine dehydrogenase (decarboxylating) subunit 1 OS=Listeria monocytogenes serotype 1/2a (strain 10403S) OX=393133 GN=gcvPA PE=3 SV=1 - [A0A0H3GG44_LISM4]	129.377	42	1	1	364.452	44	1	1	290.514	42	1	1
Uncharacterized protein	Lmrg_02530	Uncharacterized protein OS=Listeria monocytogenes serotype 1/2a (strain 10403S) OX=393133 GN=LMRG_02530 PE=4 SV=1 - [A0A0H3GHU3_LISM4]	128.54	55	1	0	0	0	0	0	161.21	61	1	0
Flagellar hook-associated protein 2 (HAP2) (Flagellar cap protein)	Lmrg_00396	Flagellar hook-associated protein 2 OS=Listeria monocytogenes serotype 1/2a (strain 10403S) OX=393133 GN=LMRG_00396 PE=3 SV=1 - [A0A0H3GED0_LISM4]	128.122	55	1	1	0	0	0	0	92.3601	53	2	1
Ribonuclease J (RNase J) (EC 3.1.-.-)	Rnj Lmrg_00886	Ribonuclease J OS=Listeria monocytogenes serotype 1/2a (strain 10403S) OX=393133 GN=rnj PE=3 SV=1 - [A0A0H3GC32_LISM4]	127.007	55	1	1	0	0	0	0	0	0	0	0
ABC transport system	Lmrg_00840	ABC transport system OS=Listeria monocytogenes serotype 1/2a (strain 10403S) OX=393133 GN=LMRG_00840 PE=4 SV=1 - [A0A0H3GBZ4_LISM4]	126.867	53	6	5	221.53	55	6	6	201.513	58	8	8
Acyl carrier protein (ACP)	Acpp Lmrg_00953	Acyl carrier protein OS=Listeria monocytogenes serotype 1/2a (strain 10403S) OX=393133 GN=acpP PE=3 SV=1 - [A0A0H3GDN7_LISM4]	126.867	6	2	2	110.479	5	2	2	80.1014	7	2	2
Ribose-phosphate pyrophosphokinase (RPPK) (EC 2.7.6.1) (5-phospho-D-ribosyl alpha-1-diphosphate) (Phosphoribosyl diphosphate synthase) (Phosphoribosyl pyrophosphate synthase) (P-Rib-PP synthase) (PRPP synthase) (PRPPase)	Prs Lmrg_02621	Ribose-phosphate pyrophosphokinase OS=Listeria monocytogenes serotype 1/2a (strain 10403S) OX=393133 GN=prs PE=3 SV=1 - [A0A0H3GH60_LISM4]	125.473	41	4	3	89.4695	37	3	2	103.779	37	2	2
CDP-ribitol:poly(Ribitol phosphate) ribitol phosphotransferase	Lmrg_00547	CDP-ribitol:poly(Ribitol phosphate) ribitol phosphotransferase OS=Listeria monocytogenes serotype 1/2a (strain 10403S) OX=393133 GN=LMRG_00547 PE=4 SV=1 - [A0A0H3GFT3_LISM4]	124.079	88	2	1	668.877	88	1	1	145.929	93	1	1
D-alanyl-D-alanine carboxypeptidase	Lmrg_01942	D-alanyl-D-alanine carboxypeptidase OS=Listeria monocytogenes serotype 1/2a (strain 10403S) OX=393133 GN=LMRG_01942 PE=3 SV=1 - [A0A0H3GGE3_LISM4]	123.243	72	2	2	593.128	76	3	3	193.116	76	2	2
Uncharacterized protein	Lmrg_01571	Uncharacterized protein OS=Listeria monocytogenes serotype 1/2a (strain 10403S) OX=393133 GN=LMRG_01571 PE=4 SV=1 - [A0A0H3GIF7_LISM4]	123.103	42	1	0	0	0	0	0	0	0	0	0
30S ribosomal protein S19	Rpss Lmrg_02172	30S ribosomal protein S19 OS=Listeria monocytogenes serotype 1/2a (strain 10403S) OX=393133 GN=rpsS PE=3 SV=1 - [A0A0H3GG04_LISM4]	122.964	25	1	1	151.498	23	1	1	183.041	20	1	1
Ribonucleoside-diphosphate reductase subunit beta (EC 1.17.4.1)	Lmrg_01678	Ribonucleoside-diphosphate reductase subunit beta OS=Listeria monocytogenes serotype 1/2a (strain 10403S) OX=393133 GN=LMRG_01678 PE=3 SV=1 - [A0A0H3GE11_LISM4]	122.127	35	1	1	132.489	34	2	2	130.648	37	2	2
GTP cyclohydrolase 1 (EC 3.5.4.16) (GTP cyclohydrolase I) (GTP-CH-I)	Fole Lmrg_01080	GTP cyclohydrolase 1 OS=Listeria monocytogenes serotype 1/2a (strain 10403S) OX=393133 GN=folE PE=3 SV=1 - [A0A0H3GLI2_LISM4]	122.127	29	1	0	0	0	0	0	118.893	30	1	0
Tyrosine--tRNA ligase (EC 6.1.1.1) (Tyrosyl-tRNA synthetase) (TyrRS)	Tyrs Lmrg_01369	Tyrosine0tRNA ligase OS=Listeria monocytogenes serotype 1/2a (strain 10403S) OX=393133 GN=tyrS PE=3 SV=1 - [A0A0H3GKM7_LISM4]	121.012	52	1	1	194.375	56	2	1	109.321	53	1	1
Dihydrolipoamide acetyltransferase component of pyruvate dehydrogenase complex (EC 2.3.1.-)	Lmrg_00516	Dihydrolipoamide acetyltransferase component of pyruvate dehydrogenase complex OS=Listeria monocytogenes serotype 1/2a (strain 10403S) OX=393133 GN=LMRG_00516 PE=3 SV=1 - [A0A0H3GFB2_LISM4]	119.757	63	13	8	52.4526	61	12	10	53.233	58	11	8
Uncharacterized protein	Lmrg_00539	Uncharacterized protein OS=Listeria monocytogenes serotype 1/2a (strain 10403S) OX=393133 GN=LMRG_00539 PE=4 SV=1 - [A0A0H3GJD8_LISM4]	119.06	78	3	1	0	0	0	0	149.287	76	1	1
60 kDa chaperonin (GroEL protein) (Protein Cpn60)	Grol Groel Lmrg_01218	60 kDa chaperonin OS=Listeria monocytogenes serotype 1/2a (strain 10403S) OX=393133 GN=groL PE=3 SV=1 - [A0A0H3GLZ0_LISM4]	118.781	56	16	15	227.247	56	16	15	127.625	58	15	15
Cysteine synthase (EC 2.5.1.47)	Lmrg_02645	Cysteine synthase OS=Listeria monocytogenes serotype 1/2a (strain 10403S) OX=393133 GN=LMRG_02645 PE=3 SV=1 - [A0A0H3G9A7_LISM4]	117.945	36	7	6	102.475	38	8	5	62.3011	37	7	7
N5-carboxyaminoimidazole ribonucleotide synthase (N5-CAIR synthase) (EC 6.3.4.18) (5-(carboxyamino)imidazole ribonucleotide synthetase)	Purk Lmrg_02497	N5-carboxyaminoimidazole ribonucleotide synthase OS=Listeria monocytogenes serotype 1/2a (strain 10403S) OX=393133 GN=purK PE=3 SV=1 - [A0A0H3GCY2_LISM4]	117.805	28	2	1	148.639	27	2	1	223.343	24	1	1
Uncharacterized protein	Lmrg_00875	Uncharacterized protein OS=Listeria monocytogenes serotype 1/2a (strain 10403S) OX=393133 GN=LMRG_00875 PE=4 SV=1 - [A0A0H3GCL8_LISM4]	117.805	42	1	1	145.781	37	1	1	174.644	34	1	1
Serine hydroxymethyltransferase (SHMT) (Serine methylase) (EC 2.1.2.1)	Glya Lmrg_01708	Serine hydroxymethyltransferase OS=Listeria monocytogenes serotype 1/2a (strain 10403S) OX=393133 GN=glyA PE=3 SV=1 - [A0A0H3GFS1_LISM4]	116.969	37	2	1	89.4695	37	1	1	293.873	41	2	1
Methionine import ATP-binding protein MetN (EC 3.6.3.-)	Metn Lmrg_01829	Methionine import ATP-binding protein MetN OS=Listeria monocytogenes serotype 1/2a (strain 10403S) OX=393133 GN=metN PE=3 SV=1 - [A0A0H3GFF0_LISM4]	116.829	25	1	1	0	0	0	0	0	0	0	0
30S ribosomal protein S2	Rpsb Lmrg_01309	30S ribosomal protein S2 OS=Listeria monocytogenes serotype 1/2a (strain 10403S) OX=393133 GN=rpsB PE=3 SV=1 - [A0A0H3GHH8_LISM4]	116.551	51	7	6	248.685	48	9	6	111.504	47	8	7
Glucose-specific PTS system IIA component	Lmrg_02117	Glucose-specific PTS system IIA component OS=Listeria monocytogenes serotype 1/2a (strain 10403S) OX=393133 GN=LMRG_02117 PE=4 SV=1 - [A0A0H3GJ83_LISM4]	115.993	11	1	1	87.8973	9	1	1	67.3389	11	1	1
Cell division ATP-binding protein FtsE	Ftse Lmrg_01741	Cell division ATP-binding protein FtsE OS=Listeria monocytogenes serotype 1/2a (strain 10403S) OX=393133 GN=ftsE PE=3 SV=1 - [A0A0H3GJ31_LISM4]	115.017	35	2	2	129.917	31	2	2	94.879	36	2	2
Acetyl-CoA synthetase	Lmrg_01976	Acetyl-CoA synthetase OS=Listeria monocytogenes serotype 1/2a (strain 10403S) OX=393133 GN=LMRG_01976 PE=4 SV=1 - [A0A0H3GNX0_LISM4]	115.017	66	2	1	383.032	72	2	1	0	0	0	0
Secreted protein	Lmrg_00269	Secreted protein OS=Listeria monocytogenes serotype 1/2a (strain 10403S) OX=393133 GN=LMRG_00269 PE=4 SV=1 - [A0A0H3G9Q0_LISM4]	114.599	40	1	0	64.0293	40	1	0	0	0	0	0
FMN-dependent NADH-azoreductase (EC 1.7.1.17) (Azo-dye reductase) (FMN-dependent NADH-azo compound oxidoreductase)	Azor Lmrg_00474	FMN-dependent NADH-azoreductase OS=Listeria monocytogenes serotype 1/2a (strain 10403S) OX=393133 GN=azoR PE=3 SV=1 - [A0A0H3GAX4_LISM4]	114.181	21	2	2	0	0	0	0	123.93	21	2	1
Response regulator	Lmrg_02684	Response regulator OS=Listeria monocytogenes serotype 1/2a (strain 10403S) OX=393133 GN=LMRG_02684 PE=4 SV=1 - [A0A0H3GFW0_LISM4]	113.762	40	1	0	0	0	0	0	0	0	0	0
Uncharacterized protein	Lmrg_00715	Uncharacterized protein OS=Listeria monocytogenes serotype 1/2a (strain 10403S) OX=393133 GN=LMRG_00715 PE=4 SV=1 - [A0A0H3GC64_LISM4]	112.926	31	1	1	0	0	0	0	137.533	33	1	1
Universal stress protein	Lmrg_01387	Universal stress protein OS=Listeria monocytogenes serotype 1/2a (strain 10403S) OX=393133 GN=LMRG_01387 PE=3 SV=1 - [A0A0H3GCF8_LISM4]	111.95	21	4	2	69.1745	21	4	2	136.693	22	4	2
Aspartyl/glutamyl-tRNA(Asn/Gln) amidotransferase subunit B (Asp/Glu-ADT subunit B) (EC 6.3.5.-)	Gatb Lmrg_02517	Aspartyl/glutamyl-tRNA(Asn/Gln) amidotransferase subunit B OS=Listeria monocytogenes serotype 1/2a (strain 10403S) OX=393133 GN=gatB PE=3 SV=1 - [A0A0H3GCW2_LISM4]	110.974	76	3	1	114.624	74	2	1	439.97	67	1	1
DNA-binding protein HU-beta	Lmrg_01081	DNA-binding protein HU-beta OS=Listeria monocytogenes serotype 1/2a (strain 10403S) OX=393133 GN=LMRG_01081 PE=3 SV=1 - [A0A0H3GDE3_LISM4]	110.974	13	4	4	92.4709	15	4	4	114.359	16	3	3
Uncharacterized protein	Lmrg_01005	Uncharacterized protein OS=Listeria monocytogenes serotype 1/2a (strain 10403S) OX=393133 GN=LMRG_01005 PE=4 SV=1 - [A0A0H3GLB8_LISM4]	109.998	31	1	0	0	0	0	0	0	0	0	0
Catabolite control protein A	Lmrg_01368	Catabolite control protein A OS=Listeria monocytogenes serotype 1/2a (strain 10403S) OX=393133 GN=LMRG_01368 PE=4 SV=1 - [A0A0H3GCH8_LISM4]	109.719	38	4	4	277.27	36	4	3	236.778	37	5	5
Aldo/keto reductase family oxidoreductase	Lmrg_01997	Aldo/keto reductase family oxidoreductase OS=Listeria monocytogenes serotype 1/2a (strain 10403S) OX=393133 GN=LMRG_01997 PE=4 SV=1 - [A0A0H3GFK3_LISM4]	109.301	42	1	1	235.822	42	1	1	0	0	0	0
Uncharacterized protein	Lmrg_02734	Uncharacterized protein OS=Listeria monocytogenes serotype 1/2a (strain 10403S) OX=393133 GN=LMRG_02734 PE=4 SV=1 - [A0A0H3GMX0_LISM4]	108.325	46	3	2	63.4576	50	4	2	82.6203	43	4	2
GTP-sensing transcriptional pleiotropic repressor CodY	Cody Lmrg_00730	GTP-sensing transcriptional pleiotropic repressor CodY OS=Listeria monocytogenes serotype 1/2a (strain 10403S) OX=393133 GN=codY PE=3 SV=1 - [A0A0H3GGF1_LISM4]	107.628	28	5	5	177.224	29	4	3	138.036	31	5	5
UPF0297 protein LMRG_01467	Lmrg_01467	UPF0297 protein LMRG_01467 OS=Listeria monocytogenes serotype 1/2a (strain 10403S) OX=393133 GN=LMRG_01467 PE=3 SV=1 - [A0A0H3GCS7_LISM4]	105.816	14	1	1	123.199	12	1	1	104.955	14	1	1
Ribonuclease Y (RNase Y) (EC 3.1.-.-)	Rny Lmrg_00851	Ribonuclease Y OS=Listeria monocytogenes serotype 1/2a (strain 10403S) OX=393133 GN=rny PE=3 SV=1 - [RNY_LISM4]	104.84	98	4	3	94.1859	91	3	3	89.8411	98	3	3
50S ribosomal protein L5	Rple Lmrg_02164	50S ribosomal protein L5 OS=Listeria monocytogenes serotype 1/2a (strain 10403S) OX=393133 GN=rplE PE=3 SV=1 - [A0A0H3GFB9_LISM4]	104.282	33	6	6	111.48	36	5	4	94.2073	33	6	6
Uncharacterized protein	Lmrg_01508	Uncharacterized protein OS=Listeria monocytogenes serotype 1/2a (strain 10403S) OX=393133 GN=LMRG_01508 PE=4 SV=1 - [A0A0H3GEI4_LISM4]	104.282	31	1	1	111.765	33	1	1	63.4766	32	1	1
UDP-N-acetylenolpyruvoylglucosamine reductase (EC 1.3.1.98) (UDP-N-acetylmuramate dehydrogenase)	Murb Lmrg_00872	UDP-N-acetylenolpyruvoylglucosamine reductase OS=Listeria monocytogenes serotype 1/2a (strain 10403S) OX=393133 GN=murB PE=3 SV=1 - [A0A0H3GC22_LISM4]	103.585	25	1	0	46.164	26	1	0	0	0	0	0
Serine acetyltransferase (EC 2.3.1.30)	Lmrg_02938	Serine acetyltransferase OS=Listeria monocytogenes serotype 1/2a (strain 10403S) OX=393133 GN=LMRG_02938 PE=3 SV=1 - [A0A0H3GDC2_LISM4]	102.191	24	1	0	0	0	0	0	0	0	0	0
ATP-dependent 6-phosphofructokinase (ATP-PFK) (Phosphofructokinase) (EC 2.7.1.11) (Phosphohexokinase)	Pfka Lmrg_01396	ATP-dependent 6-phosphofructokinase OS=Listeria monocytogenes serotype 1/2a (strain 10403S) OX=393133 GN=pfkA PE=3 SV=1 - [A0A0H3GGK1_LISM4]	101.633	35	6	4	59.4558	34	6	6	67.003	36	6	5
Redox-sensing transcriptional repressor Rex	Rex Lmrg_01223	Redox-sensing transcriptional repressor Rex OS=Listeria monocytogenes serotype 1/2a (strain 10403S) OX=393133 GN=rex PE=3 SV=1 - [A0A0H3GEF3_LISM4]	101.494	28	4	4	77.3211	29	2	2	91.3525	28	3	3
Histidine--tRNA ligase (EC 6.1.1.21) (Histidyl-tRNA synthetase) (HisRS)	Hiss Lmrg_01450	Histidine0tRNA ligase OS=Listeria monocytogenes serotype 1/2a (strain 10403S) OX=393133 GN=hisS PE=3 SV=1 - [A0A0H3GC95_LISM4]	101.215	56	1	1	0	0	0	0	111.672	50	1	1
Cell division protein FtsA	Ftsa Lmrg_01182	Cell division protein FtsA OS=Listeria monocytogenes serotype 1/2a (strain 10403S) OX=393133 GN=ftsA PE=3 SV=1 - [A0A0H3GEC3_LISM4]	100.657	39	2	2	194.375	41	3	2	103.107	41	2	2
D-alanine aminotransferase (EC 2.6.1.21) (D-amino acid aminotransferase) (D-amino acid transaminase) (DAAT) (D-aspartate aminotransferase)	Dat Daaa Lmrg_01347	D-alanine aminotransferase OS=Listeria monocytogenes serotype 1/2a (strain 10403S) OX=393133 GN=dat PE=3 SV=1 - [DAAA_LISM4]	100.239	31	4	4	47.879	28	5	5	148.952	29	5	5
Uncharacterized protein	Lmrg_00739	Uncharacterized protein OS=Listeria monocytogenes serotype 1/2a (strain 10403S) OX=393133 GN=LMRG_00739 PE=4 SV=1 - [A0A0H3GFZ1_LISM4]	99.5421	23	1	0	0	0	0	0	0	0	0	0
Triosephosphate isomerase (TIM) (TPI) (EC 5.3.1.1) (Triose-phosphate isomerase)	Tpia Lmrg_01791	Triosephosphate isomerase OS=Listeria monocytogenes serotype 1/2a (strain 10403S) OX=393133 GN=tpiA PE=3 SV=1 - [A0A0H3GIY7_LISM4]	98.845	26	10	7	81.0371	27	8	6	55.584	27	10	7
Transketolase (EC 2.2.1.1)	Lmrg_02205	Transketolase OS=Listeria monocytogenes serotype 1/2a (strain 10403S) OX=393133 GN=LMRG_02205 PE=3 SV=1 - [A0A0H3GFG2_LISM4]	97.0326	54	1	0	0	0	0	0	0	0	0	0
Thioredoxin reductase (EC 1.8.1.9)	Lmrg_01770	Thioredoxin reductase OS=Listeria monocytogenes serotype 1/2a (strain 10403S) OX=393133 GN=LMRG_01770 PE=3 SV=1 - [A0A0H3GKB8_LISM4]	96.8932	32	3	3	115.053	36	5	4	433.253	34	3	3
Peptidoglycan bound protein	Lmrg_02404	Peptidoglycan bound protein OS=Listeria monocytogenes serotype 1/2a (strain 10403S) OX=393133 GN=LMRG_02404 PE=4 SV=1 - [A0A0H3GCR2_LISM4]	96.8932	50	1	0	0	0	0	0	0	0	0	0
30S ribosomal protein S15	Rpso Lmrg_00780	30S ribosomal protein S15 OS=Listeria monocytogenes serotype 1/2a (strain 10403S) OX=393133 GN=rpsO PE=3 SV=1 - [A0A0H3GGJ8_LISM4]	96.3355	17	2	1	195.804	21	1	1	186.399	15	2	2
50S ribosomal protein L25 (General stress protein CTC)	Rply Ctc Lmrg_02633	50S ribosomal protein L25 OS=Listeria monocytogenes serotype 1/2a (strain 10403S) OX=393133 GN=rplY PE=3 SV=1 - [A0A0H3GCW8_LISM4]	95.499	23	4	4	18.7229	20	5	4	43.1573	20	3	3
Phospholipase C	Lmrg_02627	Phospholipase C OS=Listeria monocytogenes serotype 1/2a (strain 10403S) OX=393133 GN=LMRG_02627 PE=4 SV=1 - [A0A0H3G8P1_LISM4]	95.3596	48	2	2	45.0206	50	4	3	105.123	46	3	3
3-oxoacyl-[acyl-carrier-protein] synthase 3 (EC 2.3.1.180) (3-oxoacyl-[acyl-carrier-protein] synthase III) (Beta-ketoacyl-ACP synthase III) (KAS III)	Fabh Lmrg_01630	3-oxoacyl-[acyl-carrier-protein] synthase 3 OS=Listeria monocytogenes serotype 1/2a (strain 10403S) OX=393133 GN=fabH PE=3 SV=1 - [C0LNR0_LISM4]	95.0808	47	3	3	198.662	39	3	3	100.924	42	2	2
30S ribosomal protein S4	Rpsd Lmrg_01371	30S ribosomal protein S4 OS=Listeria monocytogenes serotype 1/2a (strain 10403S) OX=393133 GN=rpsD PE=3 SV=1 - [A0A0H3GGL2_LISM4]	95.0808	28	3	3	68.317	30	2	2	91.3525	27	3	3
Uncharacterized protein	Lmrg_01268	Uncharacterized protein OS=Listeria monocytogenes serotype 1/2a (strain 10403S) OX=393133 GN=LMRG_01268 PE=4 SV=1 - [A0A0H3GEJ0_LISM4]	94.6626	27	5	3	41.1617	29	4	3	121.411	29	4	3
Phosphomethylpyrimidine kinase	Lmrg_00349	Phosphomethylpyrimidine kinase OS=Listeria monocytogenes serotype 1/2a (strain 10403S) OX=393133 GN=LMRG_00349 PE=4 SV=1 - [A0A0H3GE77_LISM4]	92.0137	29	6	6	118.769	32	5	4	165.912	27	6	6
1,4-dihydroxy-2-naphthoyl-CoA synthase (DHNA-CoA synthase) (EC 4.1.3.36)	Menb Lmrg_01294	1,4-dihydroxy-2-naphthoyl-CoA synthase OS=Listeria monocytogenes serotype 1/2a (strain 10403S) OX=393133 GN=menB PE=3 SV=1 - [A0A0H3GGT0_LISM4]	91.7348	35	3	3	79.322	36	4	4	128.297	31	2	2
30S ribosomal protein S5	Rpse Lmrg_02159	30S ribosomal protein S5 OS=Listeria monocytogenes serotype 1/2a (strain 10403S) OX=393133 GN=rpsE PE=3 SV=1 - [A0A0H3GFB3_LISM4]	91.7348	23	2	1	81.7517	23	1	1	100.085	22	2	1
Membrane protein insertase YidC (Foldase YidC) (Membrane integrase YidC) (Membrane protein YidC)	Yidc Lmrg_02425	Membrane protein insertase YidC OS=Listeria monocytogenes serotype 1/2a (strain 10403S) OX=393133 GN=yidC PE=3 SV=1 - [A0A0H3GG38_LISM4]	91.456	21	1	1	135.062	26	1	1	198.154	21	1	1
Ribosome-binding factor A	Rbfa Lmrg_00777	Ribosome-binding factor A OS=Listeria monocytogenes serotype 1/2a (strain 10403S) OX=393133 GN=rbfA PE=3 SV=1 - [A0A0H3GK21_LISM4]	91.0378	22	1	1	160.073	23	1	1	134.678	24	2	1
Hydroxymethylglutaryl-CoA synthase	Lmrg_00867	Hydroxymethylglutaryl-CoA synthase OS=Listeria monocytogenes serotype 1/2a (strain 10403S) OX=393133 GN=LMRG_00867 PE=4 SV=1 - [A0A0H3GC17_LISM4]	90.6195	38	1	1	67.7453	38	2	1	0	0	0	0
Uncharacterized protein	Lmrg_01802	Uncharacterized protein OS=Listeria monocytogenes serotype 1/2a (strain 10403S) OX=393133 GN=LMRG_01802 PE=3 SV=1 - [A0A0H3GET7_LISM4]	90.6195	79	1	0	0	0	0	0	0	0	0	0
Uncharacterized protein	Lmrg_00340	Uncharacterized protein OS=Listeria monocytogenes serotype 1/2a (strain 10403S) OX=393133 GN=LMRG_00340 PE=4 SV=1 - [A0A0H3GEI2_LISM4]	90.4801	14	1	1	85.6106	13	1	1	162.722	14	1	1
Actin-assembly inducing protein ActA	Lmrg_02626	Actin-assembly inducing protein ActA OS=Listeria monocytogenes serotype 1/2a (strain 10403S) OX=393133 GN=LMRG_02626 PE=4 SV=1 - [A0A0H3GH64_LISM4]	89.9225	71	11	11	123.771	74	11	10	196.475	75	10	10
Uracil phosphoribosyltransferase (EC 2.4.2.9) (UMP pyrophosphorylase) (UPRTase)	Upp Lmrg_01709	Uracil phosphoribosyltransferase OS=Listeria monocytogenes serotype 1/2a (strain 10403S) OX=393133 GN=upp PE=3 SV=1 - [A0A0H3GKI5_LISM4]	89.6436	25	2	2	195.804	23	2	2	198.154	27	2	2
Proline--tRNA ligase (EC 6.1.1.15) (Prolyl-tRNA synthetase) (ProRS)	Pros Lmrg_00769	Proline0tRNA ligase OS=Listeria monocytogenes serotype 1/2a (strain 10403S) OX=393133 GN=proS PE=3 SV=1 - [A0A0H3GG18_LISM4]	89.086	55	1	1	69.6033	48	3	2	81.9486	54	2	2
Peptide/nickel transport system ATP-binding protein	Lmrg_01639	Peptide/nickel transport system ATP-binding protein OS=Listeria monocytogenes serotype 1/2a (strain 10403S) OX=393133 GN=LMRG_01639 PE=3 SV=1 - [A0A0H3GMC5_LISM4]	88.9466	42	1	1	117.196	41	1	1	81.9486	44	1	1
3-oxoacyl-[acyl-carrier-protein] reductase	Lmrg_00954	3-oxoacyl-[acyl-carrier-protein] reductase OS=Listeria monocytogenes serotype 1/2a (strain 10403S) OX=393133 GN=LMRG_00954 PE=4 SV=1 - [A0A0H3GL80_LISM4]	88.2495	27	3	3	129.202	32	2	2	106.634	27	3	3
Cadmium-translocating P-type ATPase	Lmrg_00327	Cadmium-translocating P-type ATPase OS=Listeria monocytogenes serotype 1/2a (strain 10403S) OX=393133 GN=LMRG_00327 PE=3 SV=1 - [A0A0H3G9V4_LISM4]	87.9706	39	2	2	207.238	43	3	3	153.486	37	3	3
Aspartate carbamoyltransferase (EC 2.1.3.2) (Aspartate transcarbamylase) (ATCase)	Pyrb Lmrg_00985	Aspartate carbamoyltransferase OS=Listeria monocytogenes serotype 1/2a (strain 10403S) OX=393133 GN=pyrB PE=3 SV=1 - [A0A0H3GLA3_LISM4]	86.2977	39	1	1	0	0	0	0	0	0	0	0
Manganese/iron transport system ATP-binding protein	Lmrg_00996	Manganese/iron transport system ATP-binding protein OS=Listeria monocytogenes serotype 1/2a (strain 10403S) OX=393133 GN=LMRG_00996 PE=4 SV=1 - [A0A0H3GD68_LISM4]	86.1583	24	2	1	57.3119	23	1	1	83.1241	20	2	2
Propanediol dehydratase reactivation factor large subunit	Lmrg_00599	Propanediol dehydratase reactivation factor large subunit OS=Listeria monocytogenes serotype 1/2a (strain 10403S) OX=393133 GN=LMRG_00599 PE=4 SV=1 - [A0A0H3GFK2_LISM4]	84.9035	45	1	1	0	0	0	0	84.9713	40	1	1
Membrane protein insertase YidC (Foldase YidC) (Membrane integrase YidC) (Membrane protein YidC)	Yidc Lmrg_00831	Membrane protein insertase YidC OS=Listeria monocytogenes serotype 1/2a (strain 10403S) OX=393133 GN=yidC PE=3 SV=1 - [A0A0H3GG68_LISM4]	84.7641	27	1	1	82.1804	26	1	1	0	0	0	0
30S ribosomal protein S6	Rpsf Lmrg_02473	30S ribosomal protein S6 OS=Listeria monocytogenes serotype 1/2a (strain 10403S) OX=393133 GN=rpsF PE=3 SV=1 - [A0A0H3GGR3_LISM4]	84.3459	24	5	5	198.662	24	5	4	265.325	23	4	3
Glutamine--fructose-6-phosphate aminotransferase [isomerizing] (EC 2.6.1.16) (D-fructose-6-phosphate amidotransferase) (GFAT) (Glucosamine-6-phosphate synthase) (Hexosephosphate aminotransferase) (L-glutamine--D-fructose-6-phosphate amidotransferase)	Glms Lmrg_00415	Glutamine0fructose-6-phosphate aminotransferase [isomerizing] OS=Listeria monocytogenes serotype 1/2a (strain 10403S) OX=393133 GN=glmS PE=3 SV=1 - [A0A0H3GA40_LISM4]	83.6488	51	4	3	81.8946	50	5	5	96.3903	53	6	5
Acetyl-CoA C-acetyltransferase	Lmrg_00866	Acetyl-CoA C-acetyltransferase OS=Listeria monocytogenes serotype 1/2a (strain 10403S) OX=393133 GN=LMRG_00866 PE=3 SV=1 - [A0A0H3GK65_LISM4]	82.1152	27	2	1	83.038	23	2	1	102.939	22	1	1
50S ribosomal protein L15	Rplo Lmrg_02157	50S ribosomal protein L15 OS=Listeria monocytogenes serotype 1/2a (strain 10403S) OX=393133 GN=rplO PE=3 SV=1 - [A0A0H3GFY5_LISM4]	82.1152	32	4	4	57.4549	34	4	4	97.062	32	5	5
dTDP-glucose 4,6-dehydratase (EC 4.2.1.46)	Lmrg_00545	dTDP-glucose 4,6-dehydratase OS=Listeria monocytogenes serotype 1/2a (strain 10403S) OX=393133 GN=LMRG_00545 PE=3 SV=1 - [A0A0H3GB36_LISM4]	81.9758	29	1	1	72.0329	28	1	1	72.8805	25	3	2
Carbonic anhydrase	Lmrg_02786	Carbonic anhydrase OS=Listeria monocytogenes serotype 1/2a (strain 10403S) OX=393133 GN=LMRG_02786 PE=4 SV=1 - [A0A0H3GAZ8_LISM4]	81.4182	28	3	3	76.6065	28	3	3	42.6536	25	3	3
Starvation-inducible DNA-binding protein	Lmrg_02041	Starvation-inducible DNA-binding protein OS=Listeria monocytogenes serotype 1/2a (strain 10403S) OX=393133 GN=LMRG_02041 PE=3 SV=1 - [A0A0H3GFE0_LISM4]	81.1393	18	3	3	67.7453	20	4	4	32.7458	16	3	3
Uncharacterized protein	Lmrg_00682	Uncharacterized protein OS=Listeria monocytogenes serotype 1/2a (strain 10403S) OX=393133 GN=LMRG_00682 PE=4 SV=1 - [A0A0H3GFS9_LISM4]	80.9999	21	1	1	0	0	0	0	0	0	0	0
Protein GrpE (HSP-70 cofactor)	Grpe Lmrg_00927	Protein GrpE OS=Listeria monocytogenes serotype 1/2a (strain 10403S) OX=393133 GN=grpE PE=3 SV=1 - [GRPE_LISM4]	80.1634	23	3	2	104.905	25	4	4	203.192	24	4	3
LemA protein	Lmrg_02061	LemA protein OS=Listeria monocytogenes serotype 1/2a (strain 10403S) OX=393133 GN=LMRG_02061 PE=4 SV=1 - [A0A0H3GF24_LISM4]	79.1875	27	2	2	70.6037	25	1	1	42.3177	26	2	1
2,3-bisphosphoglycerate-dependent phosphoglycerate mutase (BPG-dependent PGAM) (PGAM) (Phosphoglyceromutase) (dPGM) (EC 5.4.2.11)	Gpma Lmrg_01627	2,3-bisphosphoglycerate-dependent phosphoglycerate mutase OS=Listeria monocytogenes serotype 1/2a (strain 10403S) OX=393133 GN=gpmA PE=3 SV=1 - [A0A0H3GI89_LISM4]	76.9569	28	1	1	49.3083	28	1	1	43.6611	27	2	1
Beta-lactamase	Lmrg_01063	Beta-lactamase OS=Listeria monocytogenes serotype 1/2a (strain 10403S) OX=393133 GN=LMRG_01063 PE=4 SV=1 - [A0A0H3GIF0_LISM4]	76.6781	28	1	0	0	0	0	0	0	0	0	0
ATP synthase subunit delta (ATP synthase F(1) sector subunit delta) (F-type ATPase subunit delta) (F-ATPase subunit delta)	Atph Lmrg_01716	ATP synthase subunit delta OS=Listeria monocytogenes serotype 1/2a (strain 10403S) OX=393133 GN=atpH PE=3 SV=1 - [A0A0H3GJ54_LISM4]	75.5627	34	1	1	119.34	38	1	1	163.561	32	1	1
50S ribosomal protein L10	Rplj Lmrg_02656	50S ribosomal protein L10 OS=Listeria monocytogenes serotype 1/2a (strain 10403S) OX=393133 GN=rplJ PE=3 SV=1 - [A0A0H3GHB6_LISM4]	75.5627	20	5	5	48.8795	21	4	3	42.1498	21	5	5
RpiR family phosphosugar-binding transcriptional regulator	Lmrg_01929	RpiR family phosphosugar-binding transcriptional regulator OS=Listeria monocytogenes serotype 1/2a (strain 10403S) OX=393133 GN=LMRG_01929 PE=4 SV=1 - [A0A0H3GJS0_LISM4]	75.4233	34	1	0	0	0	0	0	0	0	0	0
Uncharacterized protein	Lmrg_01586	Uncharacterized protein OS=Listeria monocytogenes serotype 1/2a (strain 10403S) OX=393133 GN=LMRG_01586 PE=4 SV=1 - [A0A0H3GID6_LISM4]	75.0051	30	1	1	42.7338	33	1	1	64.4841	36	1	1
Uncharacterized protein	Lmrg_01619	Uncharacterized protein OS=Listeria monocytogenes serotype 1/2a (strain 10403S) OX=393133 GN=LMRG_01619 PE=4 SV=1 - [A0A0H3GET9_LISM4]	74.4474	20	1	1	0	0	0	0	0	0	0	0
Serine/threonine phosphatase stp	Lmrg_00968	Serine/threonine phosphatase stp OS=Listeria monocytogenes serotype 1/2a (strain 10403S) OX=393133 GN=LMRG_00968 PE=4 SV=1 - [A0A0H3GDQ3_LISM4]	74.308	25	1	0	0	0	0	0	0	0	0	0
Adenine phosphoribosyltransferase (APRT) (EC 2.4.2.7)	Apt Lmrg_01446	Adenine phosphoribosyltransferase OS=Listeria monocytogenes serotype 1/2a (strain 10403S) OX=393133 GN=apt PE=3 SV=1 - [A0A0H3GKF7_LISM4]	74.0292	22	1	1	357.306	24	2	1	0	0	0	0
SAM-dependent methyltransferase	Lmrg_00263	SAM-dependent methyltransferase OS=Listeria monocytogenes serotype 1/2a (strain 10403S) OX=393133 GN=LMRG_00263 PE=3 SV=1 - [A0A0H3G9P4_LISM4]	74.0292	44	1	1	0	0	0	0	0	0	0	0
Glycine cleavage system H protein (Octanoyl/lipoyl carrier protein)	Gcvh Lmrg_01823	Glycine cleavage system H protein OS=Listeria monocytogenes serotype 1/2a (strain 10403S) OX=393133 GN=gcvH PE=3 SV=1 - [A0A0H3GMZ8_LISM4]	73.7504	10	5	5	41.1617	9	5	5	46.0121	9	5	4
Ribosome hibernation promotion factor (HPF) (Ribosome hibernation-promoting factor)	Hpf Lmrg_01737	Ribosome hibernation promotion factor OS=Listeria monocytogenes serotype 1/2a (strain 10403S) OX=393133 GN=hpf PE=1 SV=1 - [HPF_LISM4]	73.4715	16	1	1	33.4439	16	1	1	64.1483	15	1	1
Peptidyl-prolyl cis-trans isomerase (PPIase) (EC 5.2.1.8)	Lmrg_02721	Peptidyl-prolyl cis-trans isomerase OS=Listeria monocytogenes serotype 1/2a (strain 10403S) OX=393133 GN=LMRG_02721 PE=3 SV=1 - [A0A0H3GIR7_LISM4]	72.9139	11	1	1	69.8891	12	1	1	45.1725	13	1	1
Putative septation protein SpoVG	Spovg Lmrg_02618	Putative septation protein SpoVG OS=Listeria monocytogenes serotype 1/2a (strain 10403S) OX=393133 GN=spoVG PE=3 SV=1 - [A0A0H3GCV1_LISM4]	72.635	15	1	1	391.608	12	2	2	223.343	11	4	3
Cysteine desulfurase	Lmrg_01171	Cysteine desulfurase OS=Listeria monocytogenes serotype 1/2a (strain 10403S) OX=393133 GN=LMRG_01171 PE=3 SV=1 - [A0A0H3GIP2_LISM4]	72.3562	27	1	0	80.7512	31	1	0	0	0	0	0
Carnitine transport binding protein OpuCC	Opucc Lmrg_00878	Carnitine transport binding protein OpuCC OS=Listeria monocytogenes serotype 1/2a (strain 10403S) OX=393133 GN=opuCC PE=1 SV=1 - [OPUCC_LISM4]	72.0774	48	1	0	0	0	0	0	0	0	0	0
FMN-dependent NADH-azoreductase (EC 1.7.1.17) (Azo-dye reductase) (FMN-dependent NADH-azo compound oxidoreductase)	Azor Lmrg_00294	FMN-dependent NADH-azoreductase OS=Listeria monocytogenes serotype 1/2a (strain 10403S) OX=393133 GN=azoR PE=3 SV=1 - [A0A0H3G9S2_LISM4]	70.4044	14	1	1	61.0279	17	1	1	0	0	0	0
Rod shape-determining protein mreB	Lmrg_01422	Rod shape-determining protein mreB OS=Listeria monocytogenes serotype 1/2a (strain 10403S) OX=393133 GN=LMRG_01422 PE=4 SV=1 - [A0A0H3GCW9_LISM4]	70.1256	42	9	5	78.7503	45	7	7	111.168	42	7	7
Aminopeptidase	Lmrg_02558	Aminopeptidase OS=Listeria monocytogenes serotype 1/2a (strain 10403S) OX=393133 GN=LMRG_02558 PE=4 SV=1 - [A0A0H3GKU9_LISM4]	69.4285	36	3	3	448.777	31	4	3	382.874	37	3	3
Probable manganese-dependent inorganic pyrophosphatase (EC 3.6.1.1) (Pyrophosphate phospho-hydrolase) (PPase)	Ppac Lmrg_00900	Probable manganese-dependent inorganic pyrophosphatase OS=Listeria monocytogenes serotype 1/2a (strain 10403S) OX=393133 GN=ppaC PE=3 SV=1 - [A0A0H3GK92_LISM4]	69.4285	37	4	4	56.8832	34	7	7	214.947	33	5	5
Polar amino acid transport system ATP-binding protein	Lmrg_01497	Polar amino acid transport system ATP-binding protein OS=Listeria monocytogenes serotype 1/2a (strain 10403S) OX=393133 GN=LMRG_01497 PE=4 SV=1 - [A0A0H3GIP1_LISM4]	69.4285	33	1	0	0	0	0	0	0	0	0	0
Uncharacterized protein	Lmrg_01365	Uncharacterized protein OS=Listeria monocytogenes serotype 1/2a (strain 10403S) OX=393133 GN=LMRG_01365 PE=4 SV=1 - [A0A0H3GD11_LISM4]	69.0103	18	3	1	77.464	17	2	1	66.1634	18	2	1
UPF0365 protein LMRG_00085	Lmrg_00085	UPF0365 protein LMRG_00085 OS=Listeria monocytogenes serotype 1/2a (strain 10403S) OX=393133 GN=LMRG_00085 PE=3 SV=1 - [A0A0H3GHN5_LISM4]	68.8708	30	6	4	84.896	28	8	5	51.3858	29	8	5
50S ribosomal protein L6	Rplf Lmrg_02161	50S ribosomal protein L6 OS=Listeria monocytogenes serotype 1/2a (strain 10403S) OX=393133 GN=rplF PE=3 SV=1 - [A0A0H3GKP0_LISM4]	68.592	23	4	4	56.7402	23	4	4	117.549	25	6	6
Uncharacterized protein	Lmrg_01732	Uncharacterized protein OS=Listeria monocytogenes serotype 1/2a (strain 10403S) OX=393133 GN=LMRG_01732 PE=4 SV=1 - [A0A0H3GF03_LISM4]	66.6402	27	1	0	0	0	0	0	0	0	0	0
Glutamate dehydrogenase	Lmrg_00242	Glutamate dehydrogenase OS=Listeria monocytogenes serotype 1/2a (strain 10403S) OX=393133 GN=LMRG_00242 PE=3 SV=1 - [A0A0H3GI25_LISM4]	66.222	50	3	3	333.009	47	4	4	408.064	54	6	6
50S ribosomal protein L18	Rplr Lmrg_02160	50S ribosomal protein L18 OS=Listeria monocytogenes serotype 1/2a (strain 10403S) OX=393133 GN=rplR PE=3 SV=1 - [A0A0H3GJD7_LISM4]	65.2461	23	1	1	103.762	20	1	1	96.7262	21	1	1
Uncharacterized protein	Lmrg_01871	Uncharacterized protein OS=Listeria monocytogenes serotype 1/2a (strain 10403S) OX=393133 GN=LMRG_01871 PE=4 SV=1 - [A0A0H3GPD2_LISM4]	65.2461	34	1	1	66.8877	24	1	1	68.6823	30	1	1
Beta-phosphoglucomutase	Lmrg_01867	Beta-phosphoglucomutase OS=Listeria monocytogenes serotype 1/2a (strain 10403S) OX=393133 GN=LMRG_01867 PE=4 SV=1 - [A0A0H3GGP9_LISM4]	65.2461	22	1	0	0	0	0	0	0	0	0	0
Uncharacterized protein	Lmrg_01460	Uncharacterized protein OS=Listeria monocytogenes serotype 1/2a (strain 10403S) OX=393133 GN=LMRG_01460 PE=4 SV=1 - [A0A0H3GC88_LISM4]	65.1066	11	1	1	132.06	10	1	1	67.003	10	1	1
Ribosome biogenesis GTPase YqeH	Lmrg_00944	Ribosome biogenesis GTPase YqeH OS=Listeria monocytogenes serotype 1/2a (strain 10403S) OX=393133 GN=LMRG_00944 PE=4 SV=1 - [A0A0H3GGE6_LISM4]	64.6884	33	1	0	0	0	0	0	0	0	0	0
50S ribosomal protein L21	Rplu Lmrg_01428	50S ribosomal protein L21 OS=Listeria monocytogenes serotype 1/2a (strain 10403S) OX=393133 GN=rplU PE=3 SV=1 - [A0A0H3GH48_LISM4]	64.549	15	5	4	123.771	15	5	4	150.295	14	4	3
NADPH dehydrogenase (EC 1.6.99.1)	Nama Lmrg_01777	NADPH dehydrogenase OS=Listeria monocytogenes serotype 1/2a (strain 10403S) OX=393133 GN=namA PE=3 SV=1 - [A0A0H3GEV9_LISM4]	64.549	40	1	1	65.1727	41	1	1	74.3918	37	1	1
GTPase Era	Era Lmrg_00914	GTPase Era OS=Listeria monocytogenes serotype 1/2a (strain 10403S) OX=393133 GN=era PE=3 SV=1 - [A0A0H3GCP5_LISM4]	64.1307	28	1	1	43.0197	25	1	1	101.428	26	1	1
Uncharacterized protein	Lmrg_00274	Uncharacterized protein OS=Listeria monocytogenes serotype 1/2a (strain 10403S) OX=393133 GN=LMRG_00274 PE=4 SV=1 - [A0A0H3G9Q4_LISM4]	63.8519	21	2	2	58.3124	21	3	2	94.3752	26	3	2
Glucose-6-phosphate isomerase (GPI) (EC 5.3.1.9) (Phosphoglucose isomerase) (PGI) (Phosphohexose isomerase) (PHI)	Pgi Lmrg_02712	Glucose-6-phosphate isomerase OS=Listeria monocytogenes serotype 1/2a (strain 10403S) OX=393133 GN=pgi PE=3 SV=1 - [A0A0H3GJV7_LISM4]	63.5731	37	7	4	50.8804	40	5	5	69.8578	45	6	5
3-isopropylmalate dehydrogenase (EC 1.1.1.85) (3-IPM-DH) (Beta-IPM dehydrogenase) (IMDH)	Leub Lmrg_01136	3-isopropylmalate dehydrogenase OS=Listeria monocytogenes serotype 1/2a (strain 10403S) OX=393133 GN=leuB PE=3 SV=1 - [A0A0H3GE79_LISM4]	63.2943	22	1	0	0	0	0	0	0	0	0	0
Glycerol-3-phosphate cytidylyltransferase	Lmrg_00551	Glycerol-3-phosphate cytidylyltransferase OS=Listeria monocytogenes serotype 1/2a (strain 10403S) OX=393133 GN=LMRG_00551 PE=4 SV=1 - [A0A0H3GFE8_LISM4]	60.3665	19	1	0	0	0	0	0	206.551	16	1	0
Acetate kinase (EC 2.7.2.1) (Acetokinase)	Acka Lmrg_01386	Acetate kinase OS=Listeria monocytogenes serotype 1/2a (strain 10403S) OX=393133 GN=ackA PE=3 SV=1 - [A0A0H3GGK4_LISM4]	60.3665	44	4	4	167.219	41	6	6	51.0499	37	5	5
Uncharacterized protein	Lmrg_00341	Uncharacterized protein OS=Listeria monocytogenes serotype 1/2a (strain 10403S) OX=393133 GN=LMRG_00341 PE=4 SV=1 - [A0A0H3GAH0_LISM4]	59.9483	13	2	2	45.7352	13	2	2	55.2481	15	2	2
30S ribosomal protein S21	Rpsu Lmrg_00922	30S ribosomal protein S21 OS=Listeria monocytogenes serotype 1/2a (strain 10403S) OX=393133 GN=rpsU PE=3 SV=2 - [RS21_LISM4]	59.9483	18	2	2	34.7302	18	2	2	37.9516	19	2	2
Uncharacterized protein	Lmrg_02303	Uncharacterized protein OS=Listeria monocytogenes serotype 1/2a (strain 10403S) OX=393133 GN=LMRG_02303 PE=4 SV=1 - [A0A0H3GIW1_LISM4]	59.9483	36	1	1	393.037	34	1	1	0	0	0	0
Uncharacterized protein	Lmrg_01795	Uncharacterized protein OS=Listeria monocytogenes serotype 1/2a (strain 10403S) OX=393133 GN=LMRG_01795 PE=4 SV=1 - [A0A0H3GK90_LISM4]	58.833	26	1	0	0	0	0	0	0	0	0	0
Fructose-16-bisphosphate aldolase class II	Lmrg_01691	Fructose-16-bisphosphate aldolase class II OS=Listeria monocytogenes serotype 1/2a (strain 10403S) OX=393133 GN=LMRG_01691 PE=3 SV=1 - [A0A0H3GF41_LISM4]	58.6936	29	5	5	73.1763	26	6	6	54.5764	29	6	6
UPF0309 protein LMRG_02190	Lmrg_02190	UPF0309 protein LMRG_02190 OS=Listeria monocytogenes serotype 1/2a (strain 10403S) OX=393133 GN=LMRG_02190 PE=3 SV=1 - [A0A0H3GFE7_LISM4]	58.6936	15	1	0	0	0	0	0	0	0	0	0
HTH-type transcriptional regulator cymR	Lmrg_01455	HTH-type transcriptional regulator cymR OS=Listeria monocytogenes serotype 1/2a (strain 10403S) OX=393133 GN=LMRG_01455 PE=4 SV=1 - [A0A0H3GC91_LISM4]	58.4147	24	1	1	44.5918	17	1	1	70.5295	16	1	1
Bifunctional protein FolD [Includes: Methylenetetrahydrofolate dehydrogenase (EC 1.5.1.5); Methenyltetrahydrofolate cyclohydrolase (EC 3.5.4.9)]	Fold Lmrg_00810	Bifunctional protein FolD OS=Listeria monocytogenes serotype 1/2a (strain 10403S) OX=393133 GN=folD PE=3 SV=1 - [A0A0H3GGL9_LISM4]	58.4147	26	1	1	33.8726	30	1	1	60.9576	21	1	1
Listeriolysin regulatory protein	Lmrg_02622	Listeriolysin regulatory protein OS=Listeria monocytogenes serotype 1/2a (strain 10403S) OX=393133 GN=LMRG_02622 PE=4 SV=1 - [A0A0H3G8N6_LISM4]	57.5783	20	1	1	54.5964	19	1	1	48.8669	19	1	1
Mannose-specific PTS system IIAB component manL	Lmrg_02345	Mannose-specific PTS system IIAB component manL OS=Listeria monocytogenes serotype 1/2a (strain 10403S) OX=393133 GN=LMRG_02345 PE=4 SV=1 - [A0A0H3GCZ4_LISM4]	56.8812	32	3	3	93.7572	30	3	2	61.1256	32	2	2
Uncharacterized protein	Lmrg_00135	Uncharacterized protein OS=Listeria monocytogenes serotype 1/2a (strain 10403S) OX=393133 GN=LMRG_00135 PE=4 SV=1 - [A0A0H3GDK2_LISM4]	56.6024	58	2	2	224.388	57	2	2	480.272	56	2	2
UPF0342 protein LMRG_01609	Lmrg_01609	UPF0342 protein LMRG_01609 OS=Listeria monocytogenes serotype 1/2a (strain 10403S) OX=393133 GN=LMRG_01609 PE=3 SV=1 - [A0A0H3GEU8_LISM4]	56.6024	14	3	2	83.8955	14	3	2	96.5582	13	3	2
Dihydrolipoyl dehydrogenase (EC 1.8.1.4)	Lmrg_00517	Dihydrolipoyl dehydrogenase OS=Listeria monocytogenes serotype 1/2a (strain 10403S) OX=393133 GN=LMRG_00517 PE=3 SV=1 - [A0A0H3GFQ3_LISM4]	56.4629	50	5	5	141.779	51	9	8	94.711	49	8	7
Bifunctional purine biosynthesis protein PurH [Includes: Phosphoribosylaminoimidazolecarboxamide formyltransferase (EC 2.1.2.3) (AICAR transformylase); IMP cyclohydrolase (EC 3.5.4.10) (ATIC) (IMP synthase) (Inosinicase)]	Purh Lmrg_02506	Bifunctional purine biosynthesis protein PurH OS=Listeria monocytogenes serotype 1/2a (strain 10403S) OX=393133 GN=purH PE=3 SV=1 - [A0A0H3GH29_LISM4]	53.2564	40	4	4	48.7366	44	5	5	56.2557	37	4	4
Major tail shaft protein	Lmrg_01541	Major tail shaft protein OS=Listeria monocytogenes serotype 1/2a (strain 10403S) OX=393133 GN=LMRG_01541 PE=4 SV=1 - [A0A0H3GEG1_LISM4]	53.2564	18	1	0	0	0	0	0	0	0	0	0
Probable transcriptional regulatory protein LMRG_00061	Lmrg_00061	Probable transcriptional regulatory protein LMRG_00061 OS=Listeria monocytogenes serotype 1/2a (strain 10403S) OX=393133 GN=LMRG_00061 PE=3 SV=1 - [A0A0H3GDD6_LISM4]	53.117	26	1	1	50.7375	22	1	1	59.6142	26	1	1
Peroxiredoxin	Lmrg_01363	Peroxiredoxin OS=Listeria monocytogenes serotype 1/2a (strain 10403S) OX=393133 GN=LMRG_01363 PE=4 SV=1 - [A0A0H3GCI4_LISM4]	52.4199	15	1	1	43.7343	12	1	1	71.2012	12	1	1
Internalin C	Lmrg_02825	Internalin C OS=Listeria monocytogenes serotype 1/2a (strain 10403S) OX=393133 GN=LMRG_02825 PE=4 SV=1 - [A0A0H3GHZ4_LISM4]	52.0017	25	3	3	48.5937	19	3	3	53.7368	23	4	3
50S ribosomal protein L22	Rplv Lmrg_02171	50S ribosomal protein L22 OS=Listeria monocytogenes serotype 1/2a (strain 10403S) OX=393133 GN=rplV PE=3 SV=1 - [A0A0H3GKP7_LISM4]	51.8623	14	2	2	16.1502	12	3	2	17.8003	14	2	2
Mini-ribonuclease 3 (Mini-3) (Mini-RNase 3) (EC 3.1.26.-) (Mini-RNase III) (Mini-III)	Mrnc Lmrg_02666	Mini-ribonuclease 3 OS=Listeria monocytogenes serotype 1/2a (strain 10403S) OX=393133 GN=mrnC PE=3 SV=1 - [A0A0H3GHB1_LISM4]	51.8623	23	1	0	0	0	0	0	0	0	0	0
Fur family transcriptional regulator	Lmrg_01103	Fur family transcriptional regulator OS=Listeria monocytogenes serotype 1/2a (strain 10403S) OX=393133 GN=LMRG_01103 PE=3 SV=1 - [A0A0H3GII4_LISM4]	51.5834	21	1	1	80.4654	24	2	2	39.4629	22	1	1
Uncharacterized protein	Lmrg_00307	Uncharacterized protein OS=Listeria monocytogenes serotype 1/2a (strain 10403S) OX=393133 GN=LMRG_00307 PE=4 SV=1 - [A0A0H3GAE9_LISM4]	51.0258	15	1	0	0	0	0	0	0	0	0	0
Nucleoside diphosphate kinase (NDK) (NDP kinase) (EC 2.7.4.6) (Nucleoside-2-P kinase)	Ndk Lmrg_01076	Nucleoside diphosphate kinase OS=Listeria monocytogenes serotype 1/2a (strain 10403S) OX=393133 GN=ndk PE=3 SV=1 - [A0A0H3GDD9_LISM4]	50.8863	20	1	1	43.5914	21	2	1	194.796	24	1	1
Lipoate--protein ligase (EC 6.3.1.20)	Lmrg_02030	Lipoate0protein ligase OS=Listeria monocytogenes serotype 1/2a (strain 10403S) OX=393133 GN=LMRG_02030 PE=4 SV=1 - [A0A0H3GEZ9_LISM4]	50.3287	53	1	1	68.0311	50	1	1	47.0197	51	1	1
Putative septation protein SpoVG	Spovg Lmrg_02619	Putative septation protein SpoVG OS=Listeria monocytogenes serotype 1/2a (strain 10403S) OX=393133 GN=spoVG PE=3 SV=1 - [A0A0H3GD80_LISM4]	49.4922	17	3	2	33.0151	17	2	2	82.9561	17	3	3
50S ribosomal protein L1	Rpla Lmrg_02657	50S ribosomal protein L1 OS=Listeria monocytogenes serotype 1/2a (strain 10403S) OX=393133 GN=rplA PE=3 SV=1 - [A0A0H3G9H4_LISM4]	49.074	42	4	4	63.4576	42	4	3	64.1483	40	4	3
Peptide/nickel transport system permease	Lmrg_01638	Peptide/nickel transport system permease OS=Listeria monocytogenes serotype 1/2a (strain 10403S) OX=393133 GN=LMRG_01638 PE=3 SV=1 - [A0A0H3GE46_LISM4]	48.7951	15	1	1	69.4603	15	1	1	66.3313	18	1	1
Phosphocarrier protein HPr	Lmrg_02102	Phosphocarrier protein HPr OS=Listeria monocytogenes serotype 1/2a (strain 10403S) OX=393133 GN=LMRG_02102 PE=4 SV=1 - [A0A0H3GFK1_LISM4]	47.1222	11	3	3	82.3234	11	3	3	46.6838	10	3	3
50S ribosomal protein L31 type B	Rpme2 Lmrg_01699	50S ribosomal protein L31 type B OS=Listeria monocytogenes serotype 1/2a (strain 10403S) OX=393133 GN=rpmE2 PE=3 SV=1 - [A0A0H3GKJ2_LISM4]	47.1222	17	2	2	40.0183	17	2	2	24.0136	15	2	2
Uncharacterized protein	Lmrg_01198	Uncharacterized protein OS=Listeria monocytogenes serotype 1/2a (strain 10403S) OX=393133 GN=LMRG_01198 PE=4 SV=1 - [A0A0H3GLW9_LISM4]	44.055	28	1	1	43.0197	27	1	1	43.1573	24	1	1
Response regulator DegU	Lmrg_01733	Response regulator DegU OS=Listeria monocytogenes serotype 1/2a (strain 10403S) OX=393133 GN=LMRG_01733 PE=4 SV=1 - [A0A0H3GN90_LISM4]	44.055	31	1	1	52.8813	26	1	1	0	0	0	0
Small subunit ribosomal protein S1	Lmrg_01085	Small subunit ribosomal protein S1 OS=Listeria monocytogenes serotype 1/2a (strain 10403S) OX=393133 GN=LMRG_01085 PE=4 SV=1 - [A0A0H3GLI8_LISM4]	43.6368	32	10	8	46.4498	32	6	6	52.7292	34	9	7
Uncharacterized protein	Lmrg_01276	Uncharacterized protein OS=Listeria monocytogenes serotype 1/2a (strain 10403S) OX=393133 GN=LMRG_01276 PE=4 SV=1 - [A0A0H3GI08_LISM4]	42.9397	14	1	0	29.585	12	1	0	0	0	0	0
Transketolase	Lmrg_00493	Transketolase OS=Listeria monocytogenes serotype 1/2a (strain 10403S) OX=393133 GN=LMRG_00493 PE=4 SV=1 - [A0A0H3GJA0_LISM4]	42.9397	37	1	0	0	0	0	0	0	0	0	0
Alpha/beta fold family hydrolase	Lmrg_02222	Alpha/beta fold family hydrolase OS=Listeria monocytogenes serotype 1/2a (strain 10403S) OX=393133 GN=LMRG_02222 PE=4 SV=1 - [A0A0H3GKT3_LISM4]	42.6609	21	1	0	0	0	0	0	0	0	0	0
Uncharacterized protein	Lmrg_02792	Uncharacterized protein OS=Listeria monocytogenes serotype 1/2a (strain 10403S) OX=393133 GN=LMRG_02792 PE=4 SV=1 - [A0A0H3GF12_LISM4]	42.3821	25	1	0	0	0	0	0	0	0	0	0
NAD kinase (EC 2.7.1.23) (ATP-dependent NAD kinase)	Nadk Lmrg_01381	NAD kinase OS=Listeria monocytogenes serotype 1/2a (strain 10403S) OX=393133 GN=nadK PE=3 SV=1 - [A0A0H3GGK7_LISM4]	39.7332	26	1	1	0	0	0	0	25.0212	28	2	1
Tautomerase (EC 5.3.2.-)	Lmrg_02705	Tautomerase OS=Listeria monocytogenes serotype 1/2a (strain 10403S) OX=393133 GN=LMRG_02705 PE=3 SV=1 - [A0A0H3GFU6_LISM4]	39.4543	18	1	1	23.1534	18	1	1	42.4856	15	1	1
Uncharacterized protein	Lmrg_00080	Uncharacterized protein OS=Listeria monocytogenes serotype 1/2a (strain 10403S) OX=393133 GN=LMRG_00080 PE=4 SV=1 - [A0A0H3GHN0_LISM4]	39.1755	15	2	1	57.5978	19	2	2	52.8971	19	1	1
30S ribosomal protein S11	Rpsk Lmrg_02151	30S ribosomal protein S11 OS=Listeria monocytogenes serotype 1/2a (strain 10403S) OX=393133 GN=rpsK PE=3 SV=1 - [A0A0H3GKN2_LISM4]	38.7573	14	4	4	35.8736	12	2	2	32.9138	16	4	3
Phosphoribosylformylglycinamidine synthase subunit PurS (FGAM synthase) (EC 6.3.5.3) (Formylglycinamide ribonucleotide amidotransferase subunit III) (FGAR amidotransferase III) (FGAR-AT III) (Phosphoribosylformylglycinamidine synthase subunit III)	Purs Lmrg_02500	Phosphoribosylformylglycinamidine synthase subunit PurS OS=Listeria monocytogenes serotype 1/2a (strain 10403S) OX=393133 GN=purS PE=3 SV=1 - [A0A0H3GHX7_LISM4]	38.6179	19	1	1	32.0146	19	2	2	42.4856	18	3	2
Large-conductance mechanosensitive channel	Mscl Lmrg_01214	Large-conductance mechanosensitive channel OS=Listeria monocytogenes serotype 1/2a (strain 10403S) OX=393133 GN=mscL PE=3 SV=1 - [A0A0H3GDR6_LISM4]	38.1996	12	1	1	27.1553	11	1	1	29.8911	12	1	1
Cold shock-like protein cspLA	Lmrg_00814	Cold shock-like protein cspLA OS=Listeria monocytogenes serotype 1/2a (strain 10403S) OX=393133 GN=LMRG_00814 PE=4 SV=1 - [A0A0H3GG55_LISM4]	38.0602	11	2	2	63.7434	12	1	1	42.4856	9	2	1
YceI like family protein	Lmrg_00484	YceI like family protein OS=Listeria monocytogenes serotype 1/2a (strain 10403S) OX=393133 GN=LMRG_00484 PE=3 SV=1 - [A0A0H3GAY4_LISM4]	37.5025	27	1	1	72.6046	30	1	1	56.2557	27	1	1
Proton-coupled thiamine transporter YuaJ	Lmrg_00881	Proton-coupled thiamine transporter YuaJ OS=Listeria monocytogenes serotype 1/2a (strain 10403S) OX=393133 GN=LMRG_00881 PE=4 SV=1 - [A0A0H3GC26_LISM4]	37.2237	4	1	0	0	0	0	0	0	0	0	0
Peptide/nickel transport system permease	Lmrg_01637	Peptide/nickel transport system permease OS=Listeria monocytogenes serotype 1/2a (strain 10403S) OX=393133 GN=LMRG_01637 PE=3 SV=1 - [A0A0H3GI75_LISM4]	36.5266	13	1	1	0	0	0	0	0	0	0	0
Superoxide dismutase (EC 1.15.1.1)	Lmrg_00891	Superoxide dismutase OS=Listeria monocytogenes serotype 1/2a (strain 10403S) OX=393133 GN=LMRG_00891 PE=3 SV=1 - [A0A0H3GC36_LISM4]	36.3872	22	8	4	76.3206	17	7	6	37.9516	19	6	5
30S ribosomal protein S20	Rpst Lmrg_00933	30S ribosomal protein S20 OS=Listeria monocytogenes serotype 1/2a (strain 10403S) OX=393133 GN=rpsT PE=3 SV=1 - [A0A0H3GC69_LISM4]	35.6902	23	3	3	58.5982	26	3	2	31.0666	23	2	2
Uncharacterized protein	Lmrg_02546	Uncharacterized protein OS=Listeria monocytogenes serotype 1/2a (strain 10403S) OX=393133 GN=LMRG_02546 PE=4 SV=1 - [A0A0H3GGY1_LISM4]	35.2719	28	1	0	0	0	0	0	0	0	0	0
50S ribosomal protein L32	Rpmf Lmrg_01197	50S ribosomal protein L32 OS=Listeria monocytogenes serotype 1/2a (strain 10403S) OX=393133 GN=rpmF PE=3 SV=1 - [A0A0H3GED5_LISM4]	34.9931	8	1	1	33.4439	9	2	1	27.3722	9	1	1
Uncharacterized protein	Lmrg_00962	Uncharacterized protein OS=Listeria monocytogenes serotype 1/2a (strain 10403S) OX=393133 GN=LMRG_00962 PE=4 SV=1 - [A0A0H3GI66_LISM4]	32.623	11	1	1	14.2923	12	1	1	32.5779	13	1	1
Uncharacterized protein	Lmrg_00808	Uncharacterized protein OS=Listeria monocytogenes serotype 1/2a (strain 10403S) OX=393133 GN=LMRG_00808 PE=4 SV=1 - [A0A0H3GBW7_LISM4]	32.0654	11	1	1	93.7572	10	1	1	122.587	12	1	1
Cellobiose-specific PTS system IIB component	Lmrg_02718	Cellobiose-specific PTS system IIB component OS=Listeria monocytogenes serotype 1/2a (strain 10403S) OX=393133 GN=LMRG_02718 PE=4 SV=1 - [A0A0H3GFB1_LISM4]	29.9742	15	1	1	53.8818	18	2	1	69.354	15	1	1
UPF0145 protein LMRG_02630	Lmrg_02630	UPF0145 protein LMRG_02630 OS=Listeria monocytogenes serotype 1/2a (strain 10403S) OX=393133 GN=LMRG_02630 PE=3 SV=1 - [A0A0H3G994_LISM4]	27.8829	13	1	0	0	0	0	0	0	0	0	0
Cell cycle protein GpsB (Guiding PBP1-shuttling protein)	Gpsb Lmrg_01035	Cell cycle protein GpsB OS=Listeria monocytogenes serotype 1/2a (strain 10403S) OX=393133 GN=gpsB PE=3 SV=1 - [A0A0H3GLE6_LISM4]	26.907	11	2	2	76.1777	14	2	2	91.5204	13	2	2
ATP-dependent Clp protease proteolytic subunit (EC 3.4.21.92) (Endopeptidase Clp)	Clpp Lmrg_00581	ATP-dependent Clp protease proteolytic subunit OS=Listeria monocytogenes serotype 1/2a (strain 10403S) OX=393133 GN=clpP PE=3 SV=1 - [A0A0H3GBU1_LISM4]	26.4888	20	4	4	40.1612	16	3	3	47.5234	17	3	3
50S ribosomal protein L3	Rplc Lmrg_02176	50S ribosomal protein L3 OS=Listeria monocytogenes serotype 1/2a (strain 10403S) OX=393133 GN=rplC PE=3 SV=1 - [A0A0H3GKP9_LISM4]	26.4888	29	3	3	26.2977	29	3	3	27.0363	26	3	3
Uncharacterized protein	Lmrg_01441	Uncharacterized protein OS=Listeria monocytogenes serotype 1/2a (strain 10403S) OX=393133 GN=LMRG_01441 PE=4 SV=1 - [A0A0H3GKG1_LISM4]	24.9552	9	1	1	68.6028	11	1	1	63.1407	9	1	1
Ribulose-phosphate 3-epimerase (EC 5.1.3.1)	Lmrg_00965	Ribulose-phosphate 3-epimerase OS=Listeria monocytogenes serotype 1/2a (strain 10403S) OX=393133 GN=LMRG_00965 PE=3 SV=1 - [A0A0H3GD45_LISM4]	24.3976	20	1	1	60.0275	20	1	1	47.8593	20	1	1
Xanthine phosphoribosyltransferase (XPRTase) (EC 2.4.2.22)	Xpt Lmrg_01032	Xanthine phosphoribosyltransferase OS=Listeria monocytogenes serotype 1/2a (strain 10403S) OX=393133 GN=xpt PE=3 SV=1 - [A0A0H3GHE7_LISM4]	23.8399	16	1	1	13.3061	15	1	1	26.0287	16	1	1
Uncharacterized protein	Lmrg_01841	Uncharacterized protein OS=Listeria monocytogenes serotype 1/2a (strain 10403S) OX=393133 GN=LMRG_01841 PE=4 SV=1 - [A0A0H3GIU1_LISM4]	23.1428	10	1	0	39.8754	12	1	0	0	0	0	0
Probable DNA-directed RNA polymerase subunit delta (RNAP delta factor)	Rpoe Lmrg_02709	Probable DNA-directed RNA polymerase subunit delta OS=Listeria monocytogenes serotype 1/2a (strain 10403S) OX=393133 GN=rpoE PE=3 SV=1 - [A0A0H3GND6_LISM4]	22.4458	12	1	1	22.5818	11	1	1	0	0	0	0
Hexapeptide transferase	Lmrg_01768	Hexapeptide transferase OS=Listeria monocytogenes serotype 1/2a (strain 10403S) OX=393133 GN=LMRG_01768 PE=4 SV=1 - [A0A0H3GN53_LISM4]	21.4699	16	1	0	0	0	0	0	0	0	0	0
Flavodoxin	Lmrg_02559	Flavodoxin OS=Listeria monocytogenes serotype 1/2a (strain 10403S) OX=393133 GN=LMRG_02559 PE=4 SV=1 - [A0A0H3GDB3_LISM4]	18.5421	10	3	3	20.0092	6	3	3	21.3268	8	3	3
50S ribosomal protein L24	Rplx Lmrg_02165	50S ribosomal protein L24 OS=Listeria monocytogenes serotype 1/2a (strain 10403S) OX=393133 GN=rplX PE=3 SV=1 - [A0A0H3GJE2_LISM4]	17.4268	17	1	1	15.7215	15	1	1	21.1589	14	1	1
Protease I	Lmrg_01575	Protease I OS=Listeria monocytogenes serotype 1/2a (strain 10403S) OX=393133 GN=LMRG_01575 PE=4 SV=1 - [A0A0H3GJJ3_LISM4]	15.0568	14	1	1	8.60394	15	1	1	0	0	0	0
Thioredoxin	Lmrg_00679	Thioredoxin OS=Listeria monocytogenes serotype 1/2a (strain 10403S) OX=393133 GN=LMRG_00679 PE=3 SV=1 - [A0A0H3GC29_LISM4]	14.3597	8	3	2	14.2637	8	2	2	7.65749	9	1	1
Translation initiation factor IF-1	Infa Lmrg_02906	Translation initiation factor IF-1 OS=Listeria monocytogenes serotype 1/2a (strain 10403S) OX=393133 GN=infA PE=3 SV=1 - [A0A0H3GFA7_LISM4]	9.34078	4	1	1	17.1507	7	1	1	10.8649	5	1	1
YggT family protein	Lmrg_01178	YggT family protein OS=Listeria monocytogenes serotype 1/2a (strain 10403S) OX=393133 GN=LMRG_01178 PE=4 SV=1 - [A0A0H3GLU7_LISM4]	8.86677	6	1	1	10.9907	5	1	1	7.03616	6	1	1
D-alanyl carrier protein (DCP) (D-alanine--poly(phosphoribitol) ligase subunit 2)	Dltc Lmrg_02071	D-alanyl carrier protein OS=Listeria monocytogenes serotype 1/2a (strain 10403S) OX=393133 GN=dltC PE=3 SV=1 - [A0A0H3GF32_LISM4]	7.57022	4	1	1	9.54722	3	1	1	10.7474	3	1	1
Protein-export membrane protein SecG	Lmrg_01797	Protein-export membrane protein SecG OS=Listeria monocytogenes serotype 1/2a (strain 10403S) OX=393133 GN=LMRG_01797 PE=3 SV=1 - [A0A0H3GEU1_LISM4]	4.15456	3	1	1	0	0	0	0	0	0	0	0
PRD/PTS system IIA 2 domain-containing protein	Lmrg_00095	PRD/PTS system IIA 2 domain-containing protein OS=Listeria monocytogenes serotype 1/2a (strain 10403S) OX=393133 GN=LMRG_00095 PE=4 SV=1 - [A0A0H3GHP4_LISM4]	0	0	0	0	0	0	0	0	686.823	72	1	0
Ribosomal RNA small subunit methyltransferase G (EC 2.1.1.-) (16S rRNA 7-methylguanosine methyltransferase) (16S rRNA m7G methyltransferase)	Rsmg Lmrg_01895	Ribosomal RNA small subunit methyltransferase G OS=Listeria monocytogenes serotype 1/2a (strain 10403S) OX=393133 GN=rsmG PE=3 SV=1 - [A0A0H3GFY7_LISM4]	0	0	0	0	0	0	0	0	658.275	41	1	1
Cyclic-di-AMP phosphodiesterase PdeA (c-di-AMP phosphodiesterase) (EC 3.1.4.59)	Pdea Lmrg_02481	Cyclic-di-AMP phosphodiesterase PdeA OS=Listeria monocytogenes serotype 1/2a (strain 10403S) OX=393133 GN=pdeA PE=3 SV=1 - [PDEA_LISM4]	0	0	0	0	433.055	74	1	1	599.501	73	1	1
Chemotaxis protein methyltransferase	Lmrg_00371	Chemotaxis protein methyltransferase OS=Listeria monocytogenes serotype 1/2a (strain 10403S) OX=393133 GN=LMRG_00371 PE=4 SV=1 - [A0A0H3GEK5_LISM4]	0	0	0	0	0	0	0	0	554.16	50	1	0
Ferrochelatase (EC 4.99.1.1) (Heme synthase) (Protoheme ferro-lyase)	Hemh Lmrg_01621	Ferrochelatase OS=Listeria monocytogenes serotype 1/2a (strain 10403S) OX=393133 GN=hemH PE=3 SV=1 - [A0A0H3GI94_LISM4]	0	0	0	0	443.06	38	1	1	532.33	31	1	1
Peptidoglycan N-acetylglucosamine deacetylase	Lmrg_00107	Peptidoglycan N-acetylglucosamine deacetylase OS=Listeria monocytogenes serotype 1/2a (strain 10403S) OX=393133 GN=LMRG_00107 PE=4 SV=1 - [A0A0H3GDH9_LISM4]	0	0	0	0	418.763	74	1	0	518.896	67	1	0
Lipoprotein	Lmrg_01831	Lipoprotein OS=Listeria monocytogenes serotype 1/2a (strain 10403S) OX=393133 GN=LMRG_01831 PE=3 SV=1 - [A0A0H3GIV0_LISM4]	0	0	0	0	0	0	0	0	512.179	31	1	1
Uncharacterized protein	Lmrg_01022	Uncharacterized protein OS=Listeria monocytogenes serotype 1/2a (strain 10403S) OX=393133 GN=LMRG_01022 PE=4 SV=1 - [A0A0H3GHD8_LISM4]	0	0	0	0	0	0	0	0	497.065	88	2	0
DNA gyrase subunit B (EC 5.6.2.3)	Gyrb Lmrg_02434	DNA gyrase subunit B OS=Listeria monocytogenes serotype 1/2a (strain 10403S) OX=393133 GN=gyrB PE=3 SV=1 - [A0A0H3GCB7_LISM4]	0	0	0	0	357.306	79	1	1	473.555	78	1	1
CRISPR-associated endonuclease Cas9 (EC 3.1.-.-)	Cas9 Lmrg_02138	CRISPR-associated endonuclease Cas9 OS=Listeria monocytogenes serotype 1/2a (strain 10403S) OX=393133 GN=cas9 PE=3 SV=1 - [A0A0H3GNI1_LISM4]	0	0	0	0	0	0	0	0	460.121	203	1	0
ATP-dependent DNA helicase RecQ	Lmrg_01939	ATP-dependent DNA helicase RecQ OS=Listeria monocytogenes serotype 1/2a (strain 10403S) OX=393133 GN=LMRG_01939 PE=4 SV=1 - [A0A0H3GJR2_LISM4]	0	0	0	0	0	0	0	0	408.064	79	1	1
Uncharacterized protein	Lmrg_00742	Uncharacterized protein OS=Listeria monocytogenes serotype 1/2a (strain 10403S) OX=393133 GN=LMRG_00742 PE=4 SV=1 - [A0A0H3GJX9_LISM4]	0	0	0	0	0	0	0	0	387.912	36	1	0
UDP-N-acetylmuramoyl-L-alanyl-D-glutamate--2,6-diaminopimelate ligase (EC 6.3.2.13) (Meso-A2pm-adding enzyme) (Meso-diaminopimelate-adding enzyme) (UDP-MurNAc-L-Ala-D-Glu:meso-diaminopimelate ligase) (UDP-MurNAc-tripeptide synthetase) (UDP-N-acetylmuramyl-tripeptide synthetase)	Mure Lmrg_01187	UDP-N-acetylmuramoyl-L-alanyl-D-glutamate02,6-diaminopimelate ligase OS=Listeria monocytogenes serotype 1/2a (strain 10403S) OX=393133 GN=murE PE=3 SV=1 - [A0A0H3GEC5_LISM4]	0	0	0	0	594.558	42	2	0	374.478	37	1	0
dTDP-4-dehydrorhamnose 3,5-epimerase (EC 5.1.3.13) (Thymidine diphospho-4-keto-rhamnose 3,5-epimerase)	Lmrg_00544	dTDP-4-dehydrorhamnose 3,5-epimerase OS=Listeria monocytogenes serotype 1/2a (strain 10403S) OX=393133 GN=LMRG_00544 PE=3 SV=1 - [A0A0H3GJE3_LISM4]	0	0	0	0	0	0	0	0	371.12	24	1	1
Uncharacterized protein	Lmrg_01658	Uncharacterized protein OS=Listeria monocytogenes serotype 1/2a (strain 10403S) OX=393133 GN=LMRG_01658 PE=4 SV=1 - [A0A0H3GE28_LISM4]	0	0	0	0	0	0	0	0	369.44	33	1	0
Glycine--tRNA ligase beta subunit (EC 6.1.1.14) (Glycyl-tRNA synthetase beta subunit) (GlyRS)	Glys Lmrg_00910	Glycine0tRNA ligase beta subunit OS=Listeria monocytogenes serotype 1/2a (strain 10403S) OX=393133 GN=glyS PE=3 SV=1 - [A0A0H3GKA1_LISM4]	0	0	0	0	0	0	0	0	364.402	81	1	0
DNA mismatch repair protein MutS	Muts Lmrg_00855	DNA mismatch repair protein MutS OS=Listeria monocytogenes serotype 1/2a (strain 10403S) OX=393133 GN=mutS PE=3 SV=1 - [A0A0H3GCK2_LISM4]	0	0	0	0	241.539	130	1	1	324.1	137	3	1
Transcription antiterminator	Lmrg_00182	Transcription antiterminator OS=Listeria monocytogenes serotype 1/2a (strain 10403S) OX=393133 GN=LMRG_00182 PE=4 SV=1 - [A0A0H3G9G0_LISM4]	0	0	0	0	0	0	0	0	317.383	89	1	0
Minor structural protein	Lmrg_02372	Minor structural protein OS=Listeria monocytogenes serotype 1/2a (strain 10403S) OX=393133 GN=LMRG_02372 PE=4 SV=1 - [A0A0H3GGZ3_LISM4]	0	0	0	0	0	0	0	0	314.024	56	1	0
Zinc uptake system ATP-binding protein zurA	Lmrg_00899	Zinc uptake system ATP-binding protein zurA OS=Listeria monocytogenes serotype 1/2a (strain 10403S) OX=393133 GN=LMRG_00899 PE=4 SV=1 - [A0A0H3GCN3_LISM4]	0	0	0	0	0	0	0	0	302.269	34	1	0
Sugar phosphate isomerase/epimerase family protein YcjR	Lmrg_01863	Sugar phosphate isomerase/epimerase family protein YcjR OS=Listeria monocytogenes serotype 1/2a (strain 10403S) OX=393133 GN=LMRG_01863 PE=4 SV=1 - [A0A0H3GL66_LISM4]	0	0	0	0	0	0	0	0	297.231	32	1	0
Uncharacterized protein	Lmrg_00801	Uncharacterized protein OS=Listeria monocytogenes serotype 1/2a (strain 10403S) OX=393133 GN=LMRG_00801 PE=4 SV=1 - [A0A0H3GCF6_LISM4]	0	0	0	0	57.5978	22	1	1	282.118	27	1	1
Uncharacterized protein	Lmrg_02188	Uncharacterized protein OS=Listeria monocytogenes serotype 1/2a (strain 10403S) OX=393133 GN=LMRG_02188 PE=4 SV=1 - [A0A0H3GG20_LISM4]	0	0	0	0	0	0	0	0	280.439	39	1	0
Zinc metallopeptidase	Lmrg_00844	Zinc metallopeptidase OS=Listeria monocytogenes serotype 1/2a (strain 10403S) OX=393133 GN=LMRG_00844 PE=4 SV=1 - [A0A0H3GK48_LISM4]	0	0	0	0	0	0	0	0	272.042	53	1	1
2-succinylbenzoate--CoA ligase (EC 6.2.1.26) (o-succinylbenzoyl-CoA synthetase) (OSB-CoA synthetase)	Mene Lmrg_01295	2-succinylbenzoate0CoA ligase OS=Listeria monocytogenes serotype 1/2a (strain 10403S) OX=393133 GN=menE PE=3 SV=1 - [A0A0H3GCN6_LISM4]	0	0	0	0	0	0	0	0	272.042	41	1	1
Protein translocase subunit SecA 2	Seca2 Lmrg_00265	Protein translocase subunit SecA 2 OS=Listeria monocytogenes serotype 1/2a (strain 10403S) OX=393133 GN=secA2 PE=3 SV=1 - [SECA2_LISM4]	0	0	0	0	0	0	0	0	260.287	145	1	0
ATP-dependent Clp protease ATP-binding subunit ClpE	Lmrg_02097	ATP-dependent Clp protease ATP-binding subunit ClpE OS=Listeria monocytogenes serotype 1/2a (strain 10403S) OX=393133 GN=LMRG_02097 PE=3 SV=1 - [A0A0H3GFJ6_LISM4]	0	0	0	0	0	0	0	0	258.608	89	1	1
Uncharacterized protein	Lmrg_00847	Uncharacterized protein OS=Listeria monocytogenes serotype 1/2a (strain 10403S) OX=393133 GN=LMRG_00847 PE=4 SV=1 - [A0A0H3GGQ0_LISM4]	0	0	0	0	255.831	40	1	1	255.25	43	2	1
S-adenosylmethionine synthase (AdoMet synthase) (EC 2.5.1.6) (MAT) (Methionine adenosyltransferase)	Metk Lmrg_01303	S-adenosylmethionine synthase OS=Listeria monocytogenes serotype 1/2a (strain 10403S) OX=393133 GN=metK PE=3 SV=1 - [A0A0H3GHI5_LISM4]	0	0	0	0	0	0	0	0	253.57	26	1	0
Peptide/nickel transport system substrate-binding protein	Lmrg_02699	Peptide/nickel transport system substrate-binding protein OS=Listeria monocytogenes serotype 1/2a (strain 10403S) OX=393133 GN=LMRG_02699 PE=4 SV=1 - [A0A0H3GFV1_LISM4]	0	0	0	0	241.539	81	1	0	246.853	83	1	0
Hemolysin	Lmrg_01958	Hemolysin OS=Listeria monocytogenes serotype 1/2a (strain 10403S) OX=393133 GN=LMRG_01958 PE=4 SV=1 - [A0A0H3GKY5_LISM4]	0	0	0	0	0	0	0	0	243.495	56	1	0
Transaldolase (EC 2.2.1.2)	Lmrg_00181	Transaldolase OS=Listeria monocytogenes serotype 1/2a (strain 10403S) OX=393133 GN=LMRG_00181 PE=4 SV=1 - [A0A0H3GHX1_LISM4]	0	0	0	0	341.585	27	1	0	241.815	28	1	0
Aspartokinase (EC 2.7.2.4)	Lmrg_00888	Aspartokinase OS=Listeria monocytogenes serotype 1/2a (strain 10403S) OX=393133 GN=LMRG_00888 PE=3 SV=1 - [A0A0H3GGV1_LISM4]	0	0	0	0	135.205	31	1	0	241.815	32	1	0
DNA repair protein RecN (Recombination protein N)	Lmrg_00818	DNA repair protein RecN OS=Listeria monocytogenes serotype 1/2a (strain 10403S) OX=393133 GN=LMRG_00818 PE=3 SV=1 - [A0A0H3GBX4_LISM4]	0	0	0	0	0	0	0	0	236.778	70	1	0
N-acetylmuramoyl-L-alanine amidase	Lmrg_02909	N-acetylmuramoyl-L-alanine amidase OS=Listeria monocytogenes serotype 1/2a (strain 10403S) OX=393133 GN=LMRG_02909 PE=4 SV=1 - [A0A0H3GKJ7_LISM4]	0	0	0	0	227.247	113	1	1	235.098	107	1	1
Thiol peroxidase (Tpx) (EC 1.11.1.15) (Peroxiredoxin tpx) (Prx) (Thioredoxin peroxidase)	Tpx Lmrg_01384	Thiol peroxidase OS=Listeria monocytogenes serotype 1/2a (strain 10403S) OX=393133 GN=tpx PE=3 SV=1 - [A0A0H3GD00_LISM4]	0	0	0	0	132.06	16	2	1	231.74	13	1	1
GTPase Der (GTP-binding protein EngA)	Der Lmrg_01084	GTPase Der OS=Listeria monocytogenes serotype 1/2a (strain 10403S) OX=393133 GN=der PE=3 SV=1 - [A0A0H3GE29_LISM4]	0	0	0	0	0	0	0	0	228.381	41	1	1
Probable dual-specificity RNA methyltransferase RlmN (EC 2.1.1.192) (23S rRNA (adenine(2503)-C(2))-methyltransferase) (23S rRNA m2A2503 methyltransferase) (Ribosomal RNA large subunit methyltransferase N) (tRNA (adenine(37)-C(2))-methyltransferase) (tRNA m2A37 methyltransferase)	Rlmn Lmrg_00163	Probable dual-specificity RNA methyltransferase RlmN OS=Listeria monocytogenes serotype 1/2a (strain 10403S) OX=393133 GN=rlmN PE=3 SV=1 - [A0A0H3GDM7_LISM4]	0	0	0	0	0	0	0	0	225.023	54	1	0
Carbamoyl-phosphate synthase small chain (EC 6.3.5.5) (Carbamoyl-phosphate synthetase glutamine chain)	Cara Lmrg_00983	Carbamoyl-phosphate synthase small chain OS=Listeria monocytogenes serotype 1/2a (strain 10403S) OX=393133 GN=carA PE=3 SV=1 - [A0A0H3GI80_LISM4]	0	0	0	0	0	0	0	0	221.664	35	1	1
Uncharacterized protein	Lmrg_02524	Uncharacterized protein OS=Listeria monocytogenes serotype 1/2a (strain 10403S) OX=393133 GN=LMRG_02524 PE=4 SV=1 - [A0A0H3GDE7_LISM4]	0	0	0	0	194.375	33	1	0	218.306	34	1	0
Bifunctional protein GlmU [Includes: UDP-N-acetylglucosamine pyrophosphorylase (EC 2.7.7.23) (N-acetylglucosamine-1-phosphate uridyltransferase); Glucosamine-1-phosphate N-acetyltransferase (EC 2.3.1.157)]	Glmu Lmrg_02620	Bifunctional protein GlmU OS=Listeria monocytogenes serotype 1/2a (strain 10403S) OX=393133 GN=glmU PE=3 SV=1 - [A0A0H3G985_LISM4]	0	0	0	0	511.663	50	1	1	214.947	52	1	1
Quinolinate synthase A (EC 2.5.1.72)	Nada Lmrg_01174	Quinolinate synthase A OS=Listeria monocytogenes serotype 1/2a (strain 10403S) OX=393133 GN=nadA PE=3 SV=1 - [A0A0H3GDM3_LISM4]	0	0	0	0	0	0	0	0	213.268	38	1	0
Fur family transcriptional regulator	Lmrg_02757	Fur family transcriptional regulator OS=Listeria monocytogenes serotype 1/2a (strain 10403S) OX=393133 GN=LMRG_02757 PE=3 SV=1 - [A0A0H3GGT8_LISM4]	0	0	0	0	287.274	17	1	1	208.23	16	1	1
Enoyl-[acyl carrier protein] reductase III	Lmrg_02762	Enoyl-[acyl carrier protein] reductase III OS=Listeria monocytogenes serotype 1/2a (strain 10403S) OX=393133 GN=LMRG_02762 PE=4 SV=1 - [A0A0H3GGU2_LISM4]	0	0	0	0	135.776	33	1	1	206.551	30	1	1
Aminoacylase	Lmrg_01881	Aminoacylase OS=Listeria monocytogenes serotype 1/2a (strain 10403S) OX=393133 GN=LMRG_01881 PE=4 SV=1 - [A0A0H3GPC2_LISM4]	0	0	0	0	0	0	0	0	206.551	32	1	0
Protein-tyrosine phosphatase	Lmrg_00947	Protein-tyrosine phosphatase OS=Listeria monocytogenes serotype 1/2a (strain 10403S) OX=393133 GN=LMRG_00947 PE=4 SV=1 - [A0A0H3GH89_LISM4]	0	0	0	0	0	0	0	0	204.871	46	1	0
Uncharacterized protein	Lmrg_00317	Uncharacterized protein OS=Listeria monocytogenes serotype 1/2a (strain 10403S) OX=393133 GN=LMRG_00317 PE=4 SV=1 - [A0A0H3GAF6_LISM4]	0	0	0	0	0	0	0	0	204.871	44	1	0
Transcription regulator	Lmrg_02133	Transcription regulator OS=Listeria monocytogenes serotype 1/2a (strain 10403S) OX=393133 GN=LMRG_02133 PE=4 SV=1 - [A0A0H3GFW4_LISM4]	0	0	0	0	0	0	0	0	201.513	28	1	0
Pyridoxal phosphate homeostasis protein (PLP homeostasis protein)	Lmrg_01180	Pyridoxal phosphate homeostasis protein OS=Listeria monocytogenes serotype 1/2a (strain 10403S) OX=393133 GN=LMRG_01180 PE=3 SV=1 - [A0A0H3GHS1_LISM4]	0	0	0	0	245.827	21	2	2	199.834	25	1	1
Sensor histidine kinase ResE	Lmrg_01094	Sensor histidine kinase ResE OS=Listeria monocytogenes serotype 1/2a (strain 10403S) OX=393133 GN=LMRG_01094 PE=4 SV=1 - [A0A0H3GE39_LISM4]	0	0	0	0	192.945	62	1	0	196.475	63	1	0
Membrane protein	Lmrg_02307	Membrane protein OS=Listeria monocytogenes serotype 1/2a (strain 10403S) OX=393133 GN=LMRG_02307 PE=4 SV=1 - [A0A0H3GB78_LISM4]	0	0	0	0	188.658	53	1	0	196.475	54	1	0
Uncharacterized protein	Lmrg_01963	Uncharacterized protein OS=Listeria monocytogenes serotype 1/2a (strain 10403S) OX=393133 GN=LMRG_01963 PE=4 SV=1 - [A0A0H3GKY2_LISM4]	0	0	0	0	0	0	0	0	183.041	44	1	0
Dihydroxyacetone kinase L subunit	Lmrg_02001	Dihydroxyacetone kinase L subunit OS=Listeria monocytogenes serotype 1/2a (strain 10403S) OX=393133 GN=LMRG_02001 PE=4 SV=1 - [A0A0H3GJL3_LISM4]	0	0	0	0	0	0	0	0	181.362	23	1	1
Uncharacterized protein	Lmrg_00760	Uncharacterized protein OS=Listeria monocytogenes serotype 1/2a (strain 10403S) OX=393133 GN=LMRG_00760 PE=4 SV=1 - [A0A0H3GGI1_LISM4]	0	0	0	0	0	0	0	0	179.682	67	1	0
Uncharacterized protein	Lmrg_01506	Uncharacterized protein OS=Listeria monocytogenes serotype 1/2a (strain 10403S) OX=393133 GN=LMRG_01506 PE=4 SV=1 - [A0A0H3GJT4_LISM4]	0	0	0	0	0	0	0	0	178.003	34	1	0
Late competence protein ComEC	Lmrg_02949	Late competence protein ComEC OS=Listeria monocytogenes serotype 1/2a (strain 10403S) OX=393133 GN=LMRG_02949 PE=4 SV=1 - [A0A0H3GJ16_LISM4]	0	0	0	0	0	0	0	0	176.324	36	1	0
MFS transporter	Lmrg_02261	MFS transporter OS=Listeria monocytogenes serotype 1/2a (strain 10403S) OX=393133 GN=LMRG_02261 PE=4 SV=1 - [A0A0H3GF34_LISM4]	0	0	0	0	119.34	15	1	1	172.965	17	1	1
Transport permease protein	Lmrg_00536	Transport permease protein OS=Listeria monocytogenes serotype 1/2a (strain 10403S) OX=393133 GN=LMRG_00536 PE=3 SV=1 - [A0A0H3GFD4_LISM4]	0	0	0	0	0	0	0	0	172.965	14	1	0
D-glutamyl-L-m-Dpm peptidase P45	Lmrg_01743	D-glutamyl-L-m-Dpm peptidase P45 OS=Listeria monocytogenes serotype 1/2a (strain 10403S) OX=393133 GN=LMRG_01743 PE=4 SV=1 - [A0A0H3GN80_LISM4]	0	0	0	0	0	0	0	0	171.286	49	1	1
Glycerol kinase	Lmrg_00495	Glycerol kinase OS=Listeria monocytogenes serotype 1/2a (strain 10403S) OX=393133 GN=LMRG_00495 PE=4 SV=1 - [A0A0H3GF92_LISM4]	0	0	0	0	0	0	0	0	162.722	46	1	0
Uncharacterized protein	Lmrg_01250	Uncharacterized protein OS=Listeria monocytogenes serotype 1/2a (strain 10403S) OX=393133 GN=LMRG_01250 PE=4 SV=1 - [A0A0H3GDV3_LISM4]	0	0	0	0	0	0	0	0	159.195	80	1	0
5-dehydro-2-deoxygluconokinase (EC 2.7.1.92) (2-deoxy-5-keto-D-gluconate kinase) (DKG kinase)	Iolc Lmrg_00078	5-dehydro-2-deoxygluconokinase OS=Listeria monocytogenes serotype 1/2a (strain 10403S) OX=393133 GN=iolC PE=3 SV=1 - [A0A0H3GDU6_LISM4]	0	0	0	0	0	0	0	0	157.348	38	1	0
Propanediol utilization protein pduB	Lmrg_00595	Propanediol utilization protein pduB OS=Listeria monocytogenes serotype 1/2a (strain 10403S) OX=393133 GN=LMRG_00595 PE=4 SV=1 - [A0A0H3GFX0_LISM4]	0	0	0	0	0	0	0	0	150.463	27	1	0
RsbR protein	Lmrg_01324	RsbR protein OS=Listeria monocytogenes serotype 1/2a (strain 10403S) OX=393133 GN=LMRG_01324 PE=4 SV=1 - [A0A0H3GHF3_LISM4]	0	0	0	0	251.544	37	1	1	144.921	38	1	1
Transcription regulator	Lmrg_01999	Transcription regulator OS=Listeria monocytogenes serotype 1/2a (strain 10403S) OX=393133 GN=LMRG_01999 PE=4 SV=1 - [A0A0H3GG81_LISM4]	0	0	0	0	0	0	0	0	142.906	22	1	0
Phenylalanine--tRNA ligase beta subunit (EC 6.1.1.20) (Phenylalanyl-tRNA synthetase beta subunit) (PheRS)	Phet Lmrg_00668	Phenylalanine0tRNA ligase beta subunit OS=Listeria monocytogenes serotype 1/2a (strain 10403S) OX=393133 GN=pheT PE=3 SV=1 - [A0A0H3GG48_LISM4]	0	0	0	0	144.352	74	2	1	141.227	63	1	1
Aspartate-semialdehyde dehydrogenase (ASA dehydrogenase) (ASADH) (EC 1.2.1.11) (Aspartate-beta-semialdehyde dehydrogenase)	Asd Lmrg_00889	Aspartate-semialdehyde dehydrogenase OS=Listeria monocytogenes serotype 1/2a (strain 10403S) OX=393133 GN=asd PE=3 SV=1 - [A0A0H3GCM5_LISM4]	0	0	0	0	500.229	32	2	2	136.693	34	1	1
Ribosome biogenesis GTPase A	Lmrg_00722	Ribosome biogenesis GTPase A OS=Listeria monocytogenes serotype 1/2a (strain 10403S) OX=393133 GN=LMRG_00722 PE=3 SV=1 - [A0A0H3GJW7_LISM4]	0	0	0	0	0	0	0	0	134.342	53	1	0
Transcriptional antiterminator	Lmrg_02571	Transcriptional antiterminator OS=Listeria monocytogenes serotype 1/2a (strain 10403S) OX=393133 GN=LMRG_02571 PE=4 SV=1 - [A0A0H3G9M5_LISM4]	0	0	0	0	0	0	0	0	127.961	61	1	0
UDP-N-acetylglucosamine 2-epimerase	Lmrg_01710	UDP-N-acetylglucosamine 2-epimerase OS=Listeria monocytogenes serotype 1/2a (strain 10403S) OX=393133 GN=LMRG_01710 PE=3 SV=1 - [A0A0H3GJ59_LISM4]	0	0	0	0	0	0	0	0	127.289	42	1	1
Transcriptional repressor NrdR	Nrdr Lmrg_01405	Transcriptional repressor NrdR OS=Listeria monocytogenes serotype 1/2a (strain 10403S) OX=393133 GN=nrdR PE=3 SV=1 - [A0A0H3GH67_LISM4]	0	0	0	0	0	0	0	0	127.121	30	1	0
Magnesium-translocating P-type ATPase	Lmrg_02235	Magnesium-translocating P-type ATPase OS=Listeria monocytogenes serotype 1/2a (strain 10403S) OX=393133 GN=LMRG_02235 PE=4 SV=1 - [A0A0H3GNT2_LISM4]	0	0	0	0	0	0	0	0	124.77	98	1	0
Aminoglycoside N(3)-acetyltransferase (EC 2.3.1.81)	Lmrg_02562	Aminoglycoside N(3)-acetyltransferase OS=Listeria monocytogenes serotype 1/2a (strain 10403S) OX=393133 GN=LMRG_02562 PE=3 SV=1 - [A0A0H3GGW2_LISM4]	0	0	0	0	381.603	40	2	0	120.404	34	1	0
DNA transformation protein	Lmrg_01950	DNA transformation protein OS=Listeria monocytogenes serotype 1/2a (strain 10403S) OX=393133 GN=LMRG_01950 PE=4 SV=1 - [A0A0H3GFP9_LISM4]	0	0	0	0	106.334	7	1	0	118.557	10	1	0
Single-stranded DNA-binding protein (SSB)	Lmrg_02474	Single-stranded DNA-binding protein OS=Listeria monocytogenes serotype 1/2a (strain 10403S) OX=393133 GN=LMRG_02474 PE=3 SV=1 - [A0A0H3G895_LISM4]	0	0	0	0	0	0	0	0	115.198	17	1	1
Rod shape-determining protein MreB	Lmrg_02556	Rod shape-determining protein MreB OS=Listeria monocytogenes serotype 1/2a (strain 10403S) OX=393133 GN=LMRG_02556 PE=4 SV=1 - [A0A0H3GGX0_LISM4]	0	0	0	0	0	0	0	0	113.351	28	1	0
Carbohydrate deacetylase (EC 3.5.1.-)	Lmrg_02963	Carbohydrate deacetylase OS=Listeria monocytogenes serotype 1/2a (strain 10403S) OX=393133 GN=LMRG_02963 PE=3 SV=1 - [A0A0H3GCU4_LISM4]	0	0	0	0	160.073	15	2	1	112.175	17	2	1
Uncharacterized protein	Lmrg_02462	Uncharacterized protein OS=Listeria monocytogenes serotype 1/2a (strain 10403S) OX=393133 GN=LMRG_02462 PE=4 SV=1 - [A0A0H3G8U5_LISM4]	0	0	0	0	0	0	0	0	111.504	70	1	0
ABC transporter ATP-binding protein	Lmrg_00669	ABC transporter ATP-binding protein OS=Listeria monocytogenes serotype 1/2a (strain 10403S) OX=393133 GN=LMRG_00669 PE=4 SV=1 - [A0A0H3GC18_LISM4]	0	0	0	0	184.37	23	1	0	108.649	26	1	0
6-phosphogluconolactonase	Lmrg_01975	6-phosphogluconolactonase OS=Listeria monocytogenes serotype 1/2a (strain 10403S) OX=393133 GN=LMRG_01975 PE=4 SV=1 - [A0A0H3GFM3_LISM4]	0	0	0	0	0	0	0	0	107.306	32	1	0
OsmC/Ohr family protein	Lmrg_01633	OsmC/Ohr family protein OS=Listeria monocytogenes serotype 1/2a (strain 10403S) OX=393133 GN=LMRG_01633 PE=4 SV=1 - [A0A0H3GE51_LISM4]	0	0	0	0	81.7517	14	1	1	106.466	15	1	1
Uncharacterized protein	Lmrg_01862	Uncharacterized protein OS=Listeria monocytogenes serotype 1/2a (strain 10403S) OX=393133 GN=LMRG_01862 PE=4 SV=1 - [A0A0H3GGQ4_LISM4]	0	0	0	0	0	0	0	0	106.466	39	1	1
ADP-ribosylglycohydrolase	Lmrg_01911	ADP-ribosylglycohydrolase OS=Listeria monocytogenes serotype 1/2a (strain 10403S) OX=393133 GN=LMRG_01911 PE=4 SV=1 - [A0A0H3GP62_LISM4]	0	0	0	0	0	0	0	0	105.29	20	1	0
Ethanolamine utilization protein EutA	Lmrg_00620	Ethanolamine utilization protein EutA OS=Listeria monocytogenes serotype 1/2a (strain 10403S) OX=393133 GN=LMRG_00620 PE=4 SV=1 - [A0A0H3GJK6_LISM4]	0	0	0	0	0	0	0	0	104.787	38	1	1
Uncharacterized protein	Lmrg_01010	Uncharacterized protein OS=Listeria monocytogenes serotype 1/2a (strain 10403S) OX=393133 GN=LMRG_01010 PE=4 SV=1 - [A0A0H3GLC2_LISM4]	0	0	0	0	92.7567	26	1	0	100.253	25	1	0
Uncharacterized protein	Lmrg_00409	Uncharacterized protein OS=Listeria monocytogenes serotype 1/2a (strain 10403S) OX=393133 GN=LMRG_00409 PE=4 SV=1 - [A0A0H3GIG5_LISM4]	0	0	0	0	74.8914	17	1	1	98.0696	16	1	1
NH(3)-dependent NAD(+) synthetase (EC 6.3.1.5)	Nade Lmrg_00555	NH(3)-dependent NAD(+) synthetase OS=Listeria monocytogenes serotype 1/2a (strain 10403S) OX=393133 GN=nadE PE=3 SV=1 - [A0A0H3GB50_LISM4]	0	0	0	0	35.016	34	1	1	93.8714	37	1	1
1-acyl-sn-glycerol-3-phosphate acyltransferase	Lmrg_01319	1-acyl-sn-glycerol-3-phosphate acyltransferase OS=Listeria monocytogenes serotype 1/2a (strain 10403S) OX=393133 GN=LMRG_01319 PE=4 SV=1 - [A0A0H3GHG2_LISM4]	0	0	0	0	0	0	0	0	90.3449	25	1	1
Cytidylate kinase (CK) (EC 2.7.4.25) (Cytidine monophosphate kinase) (CMP kinase)	Cmk Lmrg_01086	Cytidylate kinase OS=Listeria monocytogenes serotype 1/2a (strain 10403S) OX=393133 GN=cmk PE=3 SV=1 - [A0A0H3GDE6_LISM4]	0	0	0	0	0	0	0	0	88.8336	34	2	0
Ribosomal RNA small subunit methyltransferase H (EC 2.1.1.199) (16S rRNA m(4)C1402 methyltransferase) (rRNA (cytosine-N(4)-)-methyltransferase RsmH)	Rsmh Lmrg_01190	Ribosomal RNA small subunit methyltransferase H OS=Listeria monocytogenes serotype 1/2a (strain 10403S) OX=393133 GN=rsmH PE=3 SV=1 - [A0A0H3GHS9_LISM4]	0	0	0	0	0	0	0	0	87.3222	34	1	1
Uncharacterized protein	Lmrg_02716	Uncharacterized protein OS=Listeria monocytogenes serotype 1/2a (strain 10403S) OX=393133 GN=LMRG_02716 PE=4 SV=1 - [A0A0H3GIR3_LISM4]	0	0	0	0	30.7283	33	1	0	85.1392	36	1	0
Uncharacterized protein	Lmrg_01615	Uncharacterized protein OS=Listeria monocytogenes serotype 1/2a (strain 10403S) OX=393133 GN=LMRG_01615 PE=4 SV=1 - [A0A0H3GJE1_LISM4]	0	0	0	0	83.8955	18	2	1	83.292	17	1	1
UDP-N-acetylmuramoylalanine--D-glutamate ligase (EC 6.3.2.9) (D-glutamic acid-adding enzyme) (UDP-N-acetylmuramoyl-L-alanyl-D-glutamate synthetase)	Murd Lmrg_01185	UDP-N-acetylmuramoylalanine0D-glutamate ligase OS=Listeria monocytogenes serotype 1/2a (strain 10403S) OX=393133 GN=murD PE=3 SV=1 - [A0A0H3GHS6_LISM4]	0	0	0	0	0	0	0	0	81.7806	38	1	1
Uncharacterized protein	Lmrg_00027	Uncharacterized protein OS=Listeria monocytogenes serotype 1/2a (strain 10403S) OX=393133 GN=LMRG_00027 PE=4 SV=1 - [A0A0H3G941_LISM4]	0	0	0	0	0	0	0	0	81.7806	22	1	0
Uncharacterized protein	Lmrg_00309	Uncharacterized protein OS=Listeria monocytogenes serotype 1/2a (strain 10403S) OX=393133 GN=LMRG_00309 PE=4 SV=1 - [A0A0H3G9T9_LISM4]	0	0	0	0	0	0	0	0	79.0938	29	1	0
Uncharacterized protein	Lmrg_00733	Uncharacterized protein OS=Listeria monocytogenes serotype 1/2a (strain 10403S) OX=393133 GN=LMRG_00733 PE=4 SV=1 - [A0A0H3GBQ3_LISM4]	0	0	0	0	0	0	0	0	77.4145	27	1	0
Ethanolamine utilization protein	Lmrg_00626	Ethanolamine utilization protein OS=Listeria monocytogenes serotype 1/2a (strain 10403S) OX=393133 GN=LMRG_00626 PE=4 SV=1 - [A0A0H3GBB6_LISM4]	0	0	0	0	20.0092	11	1	1	77.2466	11	1	1
Lipoprotein	Lmrg_02586	Lipoprotein OS=Listeria monocytogenes serotype 1/2a (strain 10403S) OX=393133 GN=LMRG_02586 PE=3 SV=1 - [A0A0H3GDK3_LISM4]	0	0	0	0	70.7466	40	1	1	74.7277	39	1	1
1-deoxy-D-xylulose-5-phosphate synthase (EC 2.2.1.7) (1-deoxyxylulose-5-phosphate synthase) (DXP synthase) (DXPS)	Dxs Lmrg_00815	1-deoxy-D-xylulose-5-phosphate synthase OS=Listeria monocytogenes serotype 1/2a (strain 10403S) OX=393133 GN=dxs PE=3 SV=1 - [A0A0H3GGM4_LISM4]	0	0	0	0	0	0	0	0	74.3918	51	1	0
N-acetylglucosamine-6-phosphate deacetylase	Lmrg_02055	N-acetylglucosamine-6-phosphate deacetylase OS=Listeria monocytogenes serotype 1/2a (strain 10403S) OX=393133 GN=LMRG_02055 PE=3 SV=1 - [A0A0H3GAS6_LISM4]	0	0	0	0	133.061	38	1	1	72.3767	39	1	1
Isoprenyl transferase (EC 2.5.1.-)	Lmrg_00765	Isoprenyl transferase OS=Listeria monocytogenes serotype 1/2a (strain 10403S) OX=393133 GN=LMRG_00765 PE=3 SV=1 - [A0A0H3GGI5_LISM4]	0	0	0	0	0	0	0	0	71.705	30	1	0
Galactitol-specific PTS system IIC component	Lmrg_02210	Galactitol-specific PTS system IIC component OS=Listeria monocytogenes serotype 1/2a (strain 10403S) OX=393133 GN=LMRG_02210 PE=4 SV=1 - [A0A0H3GFG8_LISM4]	0	0	0	0	0	0	0	0	65.8275	13	1	0
Aminotransferase (EC 2.6.1.-)	Lmrg_01044	Aminotransferase OS=Listeria monocytogenes serotype 1/2a (strain 10403S) OX=393133 GN=LMRG_01044 PE=3 SV=1 - [A0A0H3GDY1_LISM4]	0	0	0	0	177.224	35	1	1	64.9879	36	2	1
L-aspartate oxidase (EC 1.4.3.16)	Lmrg_01172	L-aspartate oxidase OS=Listeria monocytogenes serotype 1/2a (strain 10403S) OX=393133 GN=LMRG_01172 PE=3 SV=1 - [A0A0H3GEB4_LISM4]	0	0	0	0	200.092	42	1	1	58.7746	39	1	1
Uncharacterized protein	Lmrg_02358	Uncharacterized protein OS=Listeria monocytogenes serotype 1/2a (strain 10403S) OX=393133 GN=LMRG_02358 PE=4 SV=1 - [A0A0H3G8F6_LISM4]	0	0	0	0	0	0	0	0	57.0953	32	1	0
Uncharacterized protein	Lmrg_00883	Uncharacterized protein OS=Listeria monocytogenes serotype 1/2a (strain 10403S) OX=393133 GN=LMRG_00883 PE=4 SV=1 - [A0A0H3GGT1_LISM4]	0	0	0	0	97.4732	74	3	1	56.0877	73	1	1
Cellobiose-specific PTS system IIA component	Lmrg_02298	Cellobiose-specific PTS system IIA component OS=Listeria monocytogenes serotype 1/2a (strain 10403S) OX=393133 GN=LMRG_02298 PE=4 SV=1 - [A0A0H3GIV7_LISM4]	0	0	0	0	0	0	0	0	55.584	9	1	0
Uncharacterized protein	Lmrg_00586	Uncharacterized protein OS=Listeria monocytogenes serotype 1/2a (strain 10403S) OX=393133 GN=LMRG_00586 PE=4 SV=1 - [A0A0H3GBU5_LISM4]	0	0	0	0	0	0	0	0	54.7443	16	1	1
50S ribosomal protein L30	Rpmd Lmrg_02158	50S ribosomal protein L30 OS=Listeria monocytogenes serotype 1/2a (strain 10403S) OX=393133 GN=rpmD PE=3 SV=1 - [A0A0H3GNJ9_LISM4]	0	0	0	0	50.4516	11	1	1	54.2405	14	1	1
O-methyltransferase	Lmrg_01472	O-methyltransferase OS=Listeria monocytogenes serotype 1/2a (strain 10403S) OX=393133 GN=LMRG_01472 PE=4 SV=1 - [A0A0H3GCS4_LISM4]	0	0	0	0	0	0	0	0	53.4009	18	1	0
Glucosamine-6-phosphate deaminase (EC 3.5.99.6) (GlcN6P deaminase) (GNPDA) (Glucosamine-6-phosphate isomerase)	Nagb Lmrg_02056	Glucosamine-6-phosphate deaminase OS=Listeria monocytogenes serotype 1/2a (strain 10403S) OX=393133 GN=nagB PE=3 SV=1 - [A0A0H3GF21_LISM4]	0	0	0	0	0	0	0	0	53.233	16	1	0
L-lactate dehydrogenase (L-LDH) (EC 1.1.1.27)	Ldh Lmrg_01436	L-lactate dehydrogenase OS=Listeria monocytogenes serotype 1/2a (strain 10403S) OX=393133 GN=ldh PE=3 SV=1 - [A0A0H3GKG6_LISM4]	0	0	0	0	0	0	0	0	53.0651	27	1	1
Uncharacterized protein	Lmrg_02722	Uncharacterized protein OS=Listeria monocytogenes serotype 1/2a (strain 10403S) OX=393133 GN=LMRG_02722 PE=4 SV=1 - [A0A0H3GJY3_LISM4]	0	0	0	0	0	0	0	0	47.8593	16	1	0
Threonine synthase (EC 4.2.3.1)	Lmrg_01701	Threonine synthase OS=Listeria monocytogenes serotype 1/2a (strain 10403S) OX=393133 GN=LMRG_01701 PE=3 SV=1 - [A0A0H3GF33_LISM4]	0	0	0	0	30.2996	29	1	1	42.9894	23	1	1
Uncharacterized protein	Lmrg_02603	Uncharacterized protein OS=Listeria monocytogenes serotype 1/2a (strain 10403S) OX=393133 GN=LMRG_02603 PE=4 SV=1 - [A0A0H3G8Y6_LISM4]	0	0	0	0	43.4484	15	1	0	42.4856	15	1	0
ESAT-6-like protein	Lmrg_02486	ESAT-6-like protein OS=Listeria monocytogenes serotype 1/2a (strain 10403S) OX=393133 GN=LMRG_02486 PE=3 SV=1 - [A0A0H3GCW1_LISM4]	0	0	0	0	0	0	0	0	41.8139	17	1	1
Ferredoxin--NADP reductase (FNR) (Fd-NADP(+) reductase) (EC 1.18.1.2)	Lmrg_02735	Ferredoxin0NADP reductase OS=Listeria monocytogenes serotype 1/2a (strain 10403S) OX=393133 GN=LMRG_02735 PE=3 SV=1 - [A0A0H3GEM8_LISM4]	0	0	0	0	0	0	0	0	41.8139	27	1	0
General stress protein 26	Lmrg_01948	General stress protein 26 OS=Listeria monocytogenes serotype 1/2a (strain 10403S) OX=393133 GN=LMRG_01948 PE=4 SV=1 - [A0A0H3GKZ8_LISM4]	0	0	0	0	0	0	0	0	39.9667	14	1	0
Uncharacterized protein	Lmrg_01584	Uncharacterized protein OS=Listeria monocytogenes serotype 1/2a (strain 10403S) OX=393133 GN=LMRG_01584 PE=4 SV=1 - [A0A0H3GEX2_LISM4]	0	0	0	0	0	0	0	0	32.5779	13	1	0
Uncharacterized protein	Lmrg_02371	Uncharacterized protein OS=Listeria monocytogenes serotype 1/2a (strain 10403S) OX=393133 GN=LMRG_02371 PE=4 SV=1 - [A0A0H3G922_LISM4]	0	0	0	0	0	0	0	0	31.5703	26	1	0
Uncharacterized protein	Lmrg_02932	Uncharacterized protein OS=Listeria monocytogenes serotype 1/2a (strain 10403S) OX=393133 GN=LMRG_02932 PE=4 SV=1 - [A0A0H3G9R0_LISM4]	0	0	0	0	0	0	0	0	27.708	9	1	0
Uncharacterized protein	Lmrg_00892	Uncharacterized protein OS=Listeria monocytogenes serotype 1/2a (strain 10403S) OX=393133 GN=LMRG_00892 PE=4 SV=1 - [A0A0H3GGB3_LISM4]	0	0	0	0	118.912	13	1	1	23.6778	13	1	1
Uncharacterized protein	Lmrg_01067	Uncharacterized protein OS=Listeria monocytogenes serotype 1/2a (strain 10403S) OX=393133 GN=LMRG_01067 PE=4 SV=1 - [A0A0H3GHH6_LISM4]	0	0	0	0	0	0	0	0	11.3015	7	1	0
Uncharacterized protein	Lmrg_01066	Uncharacterized protein OS=Listeria monocytogenes serotype 1/2a (strain 10403S) OX=393133 GN=LMRG_01066 PE=4 SV=1 - [A0A0H3GDD1_LISM4]	0	0	0	0	25.4402	9	1	1	9.84054	11	1	1
Uncharacterized protein	Lmrg_02689	Uncharacterized protein OS=Listeria monocytogenes serotype 1/2a (strain 10403S) OX=393133 GN=LMRG_02689 PE=4 SV=1 - [A0A0H3GFV7_LISM4]	0	0	0	0	0	0	0	0	4.93707	3	1	1
Putative heme-dependent peroxidase LMRG_01267 (EC 1.11.1.-) (UPF0447 protein LMRG_01267)	Lmrg_01267	Putative heme-dependent peroxidase LMRG_01267 OS=Listeria monocytogenes serotype 1/2a (strain 10403S) OX=393133 GN=LMRG_01267 PE=3 SV=1 - [A0A0H3GJ15_LISM4]	0	0	0	0	837.526	29	1	1	0	0	0	0
Aconitate hydratase (Aconitase) (EC 4.2.1.3)	Lmrg_01325	Aconitate hydratase OS=Listeria monocytogenes serotype 1/2a (strain 10403S) OX=393133 GN=LMRG_01325 PE=3 SV=1 - [A0A0H3GGQ1_LISM4]	0	0	0	0	707.466	82	2	1	0	0	0	0
Potassium-transporting ATPase ATP-binding subunit (EC 7.2.2.6) (ATP phosphohydrolase [potassium-transporting] B chain) (Potassium-binding and translocating subunit B) (Potassium-translocating ATPase B chain)	Kdpb Lmrg_02226	Potassium-transporting ATPase ATP-binding subunit OS=Listeria monocytogenes serotype 1/2a (strain 10403S) OX=393133 GN=kdpB PE=3 SV=1 - [A0A0H3GJJ7_LISM4]	0	0	0	0	628.859	67	1	1	0	0	0	0
3-dehydroquinate dehydratase (3-dehydroquinase) (EC 4.2.1.10) (Type I DHQase) (Type I dehydroquinase) (DHQ1)	Arod Lmrg_00172	3-dehydroquinate dehydratase OS=Listeria monocytogenes serotype 1/2a (strain 10403S) OX=393133 GN=aroD PE=3 SV=1 - [A0A0H3G9F2_LISM4]	0	0	0	0	594.558	40	1	0	0	0	0	0
Pyruvate,water dikinase	Lmrg_00103	Pyruvate,water dikinase OS=Listeria monocytogenes serotype 1/2a (strain 10403S) OX=393133 GN=LMRG_00103 PE=4 SV=1 - [A0A0H3GDW8_LISM4]	0	0	0	0	555.969	85	1	0	0	0	0	0
Uncharacterized protein	Lmrg_01842	Uncharacterized protein OS=Listeria monocytogenes serotype 1/2a (strain 10403S) OX=393133 GN=LMRG_01842 PE=4 SV=1 - [A0A0H3GEP5_LISM4]	0	0	0	0	551.681	29	1	0	0	0	0	0
Lichenan operon transcriptional antiterminator	Lmrg_02018	Lichenan operon transcriptional antiterminator OS=Listeria monocytogenes serotype 1/2a (strain 10403S) OX=393133 GN=LMRG_02018 PE=4 SV=1 - [A0A0H3GIZ5_LISM4]	0	0	0	0	403.042	74	1	0	0	0	0	0
Uncharacterized protein	Lmrg_01990	Uncharacterized protein OS=Listeria monocytogenes serotype 1/2a (strain 10403S) OX=393133 GN=LMRG_01990 PE=4 SV=1 - [A0A0H3GKW0_LISM4]	0	0	0	0	364.452	17	1	1	0	0	0	0
Uncharacterized protein	Lmrg_02213	Uncharacterized protein OS=Listeria monocytogenes serotype 1/2a (strain 10403S) OX=393133 GN=LMRG_02213 PE=4 SV=1 - [A0A0H3GG49_LISM4]	0	0	0	0	358.736	87	1	0	0	0	0	0
Formate acetyltransferase	Lmrg_00858	Formate acetyltransferase OS=Listeria monocytogenes serotype 1/2a (strain 10403S) OX=393133 GN=LMRG_00858 PE=4 SV=1 - [A0A0H3GG91_LISM4]	0	0	0	0	353.019	106	1	1	0	0	0	0
Alpha-mannosidase	Lmrg_01164	Alpha-mannosidase OS=Listeria monocytogenes serotype 1/2a (strain 10403S) OX=393133 GN=LMRG_01164 PE=4 SV=1 - [A0A0H3GDL4_LISM4]	0	0	0	0	344.443	95	1	1	0	0	0	0
Histidine kinase (EC 2.7.13.3)	Lmrg_01159	Histidine kinase OS=Listeria monocytogenes serotype 1/2a (strain 10403S) OX=393133 GN=LMRG_01159 PE=4 SV=1 - [A0A0H3GHQ4_LISM4]	0	0	0	0	343.014	83	2	0	0	0	0	0
Ribosomal RNA small subunit methyltransferase B	Lmrg_00969	Ribosomal RNA small subunit methyltransferase B OS=Listeria monocytogenes serotype 1/2a (strain 10403S) OX=393133 GN=LMRG_00969 PE=3 SV=1 - [A0A0H3GL92_LISM4]	0	0	0	0	327.293	47	1	0	0	0	0	0
Pyruvate, phosphate dikinase (EC 2.7.9.1)	Lmrg_01014	Pyruvate, phosphate dikinase OS=Listeria monocytogenes serotype 1/2a (strain 10403S) OX=393133 GN=LMRG_01014 PE=3 SV=1 - [A0A0H3GDV0_LISM4]	0	0	0	0	318.717	100	1	0	0	0	0	0
Uncharacterized protein	Lmrg_00890	Uncharacterized protein OS=Listeria monocytogenes serotype 1/2a (strain 10403S) OX=393133 GN=LMRG_00890 PE=4 SV=1 - [A0A0H3GK85_LISM4]	0	0	0	0	313	111	2	1	0	0	0	0
Flagellar basal-body rod protein FlgG	Lmrg_00370	Flagellar basal-body rod protein FlgG OS=Listeria monocytogenes serotype 1/2a (strain 10403S) OX=393133 GN=LMRG_00370 PE=3 SV=1 - [A0A0H3GEA3_LISM4]	0	0	0	0	313	22	1	0	0	0	0	0
Peptide chain release factor 3 (RF-3)	Prfc Lmrg_02088	Peptide chain release factor 3 OS=Listeria monocytogenes serotype 1/2a (strain 10403S) OX=393133 GN=prfC PE=3 SV=1 - [A0A0H3GBH9_LISM4]	0	0	0	0	278.699	81	1	0	0	0	0	0
Flagellar assembly protein H	Lmrg_00404	Flagellar assembly protein H OS=Listeria monocytogenes serotype 1/2a (strain 10403S) OX=393133 GN=LMRG_00404 PE=4 SV=1 - [A0A0H3GIG0_LISM4]	0	0	0	0	272.982	34	1	1	0	0	0	0
Internalin	Lmrg_01175	Internalin OS=Listeria monocytogenes serotype 1/2a (strain 10403S) OX=393133 GN=LMRG_01175 PE=4 SV=1 - [A0A0H3GHR8_LISM4]	0	0	0	0	257.261	33	1	0	0	0	0	0
Alpha-mannosidase	Lmrg_01162	Alpha-mannosidase OS=Listeria monocytogenes serotype 1/2a (strain 10403S) OX=393133 GN=LMRG_01162 PE=4 SV=1 - [A0A0H3GLT1_LISM4]	0	0	0	0	251.544	97	1	1	0	0	0	0
Simple sugar transport system ATP-binding protein	Lmrg_00841	Simple sugar transport system ATP-binding protein OS=Listeria monocytogenes serotype 1/2a (strain 10403S) OX=393133 GN=LMRG_00841 PE=4 SV=1 - [A0A0H3GG78_LISM4]	0	0	0	0	250.114	74	1	1	0	0	0	0
Uncharacterized protein	Lmrg_00272	Uncharacterized protein OS=Listeria monocytogenes serotype 1/2a (strain 10403S) OX=393133 GN=LMRG_00272 PE=4 SV=1 - [A0A0H3GAB7_LISM4]	0	0	0	0	228.676	66	2	1	0	0	0	0
Phosphoglycerate mutase	Lmrg_00238	Phosphoglycerate mutase OS=Listeria monocytogenes serotype 1/2a (strain 10403S) OX=393133 GN=LMRG_00238 PE=4 SV=1 - [A0A0H3G9L6_LISM4]	0	0	0	0	227.247	36	1	0	0	0	0	0
Uncharacterized protein	Lmrg_00476	Uncharacterized protein OS=Listeria monocytogenes serotype 1/2a (strain 10403S) OX=393133 GN=LMRG_00476 PE=4 SV=1 - [A0A0H3GAD3_LISM4]	0	0	0	0	225.818	164	1	0	0	0	0	0
Uncharacterized protein	Lmrg_00138	Uncharacterized protein OS=Listeria monocytogenes serotype 1/2a (strain 10403S) OX=393133 GN=LMRG_00138 PE=4 SV=1 - [A0A0H3GHS7_LISM4]	0	0	0	0	225.818	35	1	0	0	0	0	0
Nucleotide pyrophosphatase	Lmrg_00870	Nucleotide pyrophosphatase OS=Listeria monocytogenes serotype 1/2a (strain 10403S) OX=393133 GN=LMRG_00870 PE=4 SV=1 - [A0A0H3GCL4_LISM4]	0	0	0	0	222.959	35	1	1	0	0	0	0
Cytochrome aa3 quinol oxidase subunit I	Lmrg_02443	Cytochrome aa3 quinol oxidase subunit I OS=Listeria monocytogenes serotype 1/2a (strain 10403S) OX=393133 GN=LMRG_02443 PE=3 SV=1 - [A0A0H3GGN2_LISM4]	0	0	0	0	212.955	35	1	0	0	0	0	0
Trehalose-specific PTS system IIBC component	Lmrg_00704	Trehalose-specific PTS system IIBC component OS=Listeria monocytogenes serotype 1/2a (strain 10403S) OX=393133 GN=LMRG_00704 PE=4 SV=1 - [A0A0H3GG88_LISM4]	0	0	0	0	201.521	23	1	0	0	0	0	0
Glutamine ABC transporter	Lmrg_02270	Glutamine ABC transporter OS=Listeria monocytogenes serotype 1/2a (strain 10403S) OX=393133 GN=LMRG_02270 PE=3 SV=1 - [A0A0H3GES4_LISM4]	0	0	0	0	200.092	53	1	0	0	0	0	0
ABC-2 type transport system ATP-binding protein	Lmrg_00430	ABC-2 type transport system ATP-binding protein OS=Listeria monocytogenes serotype 1/2a (strain 10403S) OX=393133 GN=LMRG_00430 PE=4 SV=1 - [A0A0H3GA56_LISM4]	0	0	0	0	200.092	28	1	0	0	0	0	0
Uncharacterized protein	Lmrg_02733	Uncharacterized protein OS=Listeria monocytogenes serotype 1/2a (strain 10403S) OX=393133 GN=LMRG_02733 PE=4 SV=1 - [A0A0H3GFC4_LISM4]	0	0	0	0	200.092	20	1	0	0	0	0	0
HAD superfamily hydrolase	Lmrg_02604	HAD superfamily hydrolase OS=Listeria monocytogenes serotype 1/2a (strain 10403S) OX=393133 GN=LMRG_02604 PE=4 SV=1 - [A0A0H3GHD0_LISM4]	0	0	0	0	197.233	30	1	0	0	0	0	0
Pyruvate:ferredoxin oxidoreductase	Lmrg_02252	Pyruvate:ferredoxin oxidoreductase OS=Listeria monocytogenes serotype 1/2a (strain 10403S) OX=393133 GN=LMRG_02252 PE=3 SV=1 - [A0A0H3GIR5_LISM4]	0	0	0	0	195.804	121	1	0	0	0	0	0
Cell division protein FtsX	Lmrg_01742	Cell division protein FtsX OS=Listeria monocytogenes serotype 1/2a (strain 10403S) OX=393133 GN=LMRG_01742 PE=3 SV=1 - [A0A0H3GEZ3_LISM4]	0	0	0	0	194.375	35	1	1	0	0	0	0
Uncharacterized protein	Lmrg_01974	Uncharacterized protein OS=Listeria monocytogenes serotype 1/2a (strain 10403S) OX=393133 GN=LMRG_01974 PE=4 SV=1 - [A0A0H3GJN2_LISM4]	0	0	0	0	194.375	25	1	0	0	0	0	0
Uncharacterized protein	Lmrg_01876	Uncharacterized protein OS=Listeria monocytogenes serotype 1/2a (strain 10403S) OX=393133 GN=LMRG_01876 PE=4 SV=1 - [A0A0H3GPC7_LISM4]	0	0	0	0	188.658	8	1	0	0	0	0	0
Glycerol-3-phosphate dehydrogenase [NAD(P)+] (EC 1.1.1.94) (NAD(P)H-dependent glycerol-3-phosphate dehydrogenase)	Gpsa Lmrg_01083	Glycerol-3-phosphate dehydrogenase [NAD(P)+] OS=Listeria monocytogenes serotype 1/2a (strain 10403S) OX=393133 GN=gpsA PE=3 SV=1 - [A0A0H3GIG8_LISM4]	0	0	0	0	184.37	37	2	1	0	0	0	0
ABC transporter	Lmrg_00290	ABC transporter OS=Listeria monocytogenes serotype 1/2a (strain 10403S) OX=393133 GN=LMRG_00290 PE=4 SV=1 - [A0A0H3GE09_LISM4]	0	0	0	0	178.653	67	1	0	0	0	0	0
Triosephosphate isomerase (EC 5.3.1.1)	Lmrg_00037	Triosephosphate isomerase OS=Listeria monocytogenes serotype 1/2a (strain 10403S) OX=393133 GN=LMRG_00037 PE=3 SV=1 - [A0A0H3GDQ8_LISM4]	0	0	0	0	175.795	21	1	0	0	0	0	0
Cof-like hydrolase	Lmrg_00350	Cof-like hydrolase OS=Listeria monocytogenes serotype 1/2a (strain 10403S) OX=393133 GN=LMRG_00350 PE=4 SV=1 - [A0A0H3GEI8_LISM4]	0	0	0	0	175.795	45	1	0	0	0	0	0
ATP-dependent helicase/nuclease subunit A (EC 3.1.-.-) (EC 3.6.4.12) (ATP-dependent helicase/nuclease AddA)	Adda Lmrg_02922	ATP-dependent helicase/nuclease subunit A OS=Listeria monocytogenes serotype 1/2a (strain 10403S) OX=393133 GN=addA PE=3 SV=1 - [A0A0H3GEZ4_LISM4]	0	0	0	0	174.365	168	2	0	0	0	0	0
Uncharacterized protein	Lmrg_01328	Uncharacterized protein OS=Listeria monocytogenes serotype 1/2a (strain 10403S) OX=393133 GN=LMRG_01328 PE=4 SV=1 - [A0A0H3GD44_LISM4]	0	0	0	0	170.078	25	1	0	0	0	0	0
5-methyltetrahydropteroyltriglutamate--homocysteine methyltransferase (EC 2.1.1.14) (Cobalamin-independent methionine synthase) (Methionine synthase, vitamin-B12 independent isozyme)	Mete Lmrg_01286	5-methyltetrahydropteroyltriglutamate0homocysteine methyltransferase OS=Listeria monocytogenes serotype 1/2a (strain 10403S) OX=393133 GN=metE PE=3 SV=1 - [A0A0H3GKS5_LISM4]	0	0	0	0	165.79	90	1	0	0	0	0	0
Ribosomal protein L11 methyltransferase (L11 Mtase) (EC 2.1.1.-)	Prma Lmrg_00924	Ribosomal protein L11 methyltransferase OS=Listeria monocytogenes serotype 1/2a (strain 10403S) OX=393133 GN=prmA PE=3 SV=1 - [PRMA_LISM4]	0	0	0	0	161.502	22	1	0	0	0	0	0
N-acetyldiaminopimelate deacetylase (EC 3.5.1.47)	Lmrg_02112	N-acetyldiaminopimelate deacetylase OS=Listeria monocytogenes serotype 1/2a (strain 10403S) OX=393133 GN=LMRG_02112 PE=3 SV=1 - [A0A0H3GFL2_LISM4]	0	0	0	0	151.498	21	1	1	0	0	0	0
Peptidoglycan bound protein	Lmrg_01653	Peptidoglycan bound protein OS=Listeria monocytogenes serotype 1/2a (strain 10403S) OX=393133 GN=LMRG_01653 PE=4 SV=1 - [A0A0H3GE32_LISM4]	0	0	0	0	151.498	121	1	0	0	0	0	0
rRNA (Guanine-N1-)-methyltransferase	Lmrg_01019	rRNA (Guanine-N1-)-methyltransferase OS=Listeria monocytogenes serotype 1/2a (strain 10403S) OX=393133 GN=LMRG_01019 PE=4 SV=1 - [A0A0H3GDV6_LISM4]	0	0	0	0	148.639	40	1	0	0	0	0	0
Polar amino acid transport system ATP-binding protein	Lmrg_02271	Polar amino acid transport system ATP-binding protein OS=Listeria monocytogenes serotype 1/2a (strain 10403S) OX=393133 GN=LMRG_02271 PE=4 SV=1 - [A0A0H3GF44_LISM4]	0	0	0	0	147.21	26	1	1	0	0	0	0
Uncharacterized protein	Lmrg_02042	Uncharacterized protein OS=Listeria monocytogenes serotype 1/2a (strain 10403S) OX=393133 GN=LMRG_02042 PE=4 SV=1 - [A0A0H3GBD8_LISM4]	0	0	0	0	145.781	11	1	1	0	0	0	0
Cardiolipin synthase (CL synthase) (EC 2.7.8.-)	Lmrg_02436	Cardiolipin synthase OS=Listeria monocytogenes serotype 1/2a (strain 10403S) OX=393133 GN=LMRG_02436 PE=3 SV=1 - [A0A0H3G8S7_LISM4]	0	0	0	0	145.781	65	1	0	0	0	0	0
MIT family metal ion transporter	Lmrg_00526	MIT family metal ion transporter OS=Listeria monocytogenes serotype 1/2a (strain 10403S) OX=393133 GN=LMRG_00526 PE=3 SV=1 - [A0A0H3GFC2_LISM4]	0	0	0	0	140.779	31	1	0	0	0	0	0
O-acetylhomoserine (Thiol)-lyase	Lmrg_00277	O-acetylhomoserine (Thiol)-lyase OS=Listeria monocytogenes serotype 1/2a (strain 10403S) OX=393133 GN=LMRG_00277 PE=3 SV=1 - [A0A0H3GAC1_LISM4]	0	0	0	0	136.92	26	2	1	0	0	0	0
Uncharacterized protein	Lmrg_02011	Uncharacterized protein OS=Listeria monocytogenes serotype 1/2a (strain 10403S) OX=393133 GN=LMRG_02011 PE=4 SV=1 - [A0A0H3GFB0_LISM4]	0	0	0	0	136.062	17	1	0	0	0	0	0
Uncharacterized protein	Lmrg_02549	Uncharacterized protein OS=Listeria monocytogenes serotype 1/2a (strain 10403S) OX=393133 GN=LMRG_02549 PE=4 SV=1 - [A0A0H3GDC4_LISM4]	0	0	0	0	135.491	60	1	1	0	0	0	0
N-acetyl-gamma-glutamyl-phosphate reductase (AGPR) (EC 1.2.1.38) (N-acetyl-glutamate semialdehyde dehydrogenase) (NAGSA dehydrogenase)	Argc Lmrg_01376	N-acetyl-gamma-glutamyl-phosphate reductase OS=Listeria monocytogenes serotype 1/2a (strain 10403S) OX=393133 GN=argC PE=3 SV=1 - [A0A0H3GGK9_LISM4]	0	0	0	0	128.487	28	1	0	0	0	0	0
Transaldolase (EC 2.2.1.2)	Lmrg_00330	Transaldolase OS=Listeria monocytogenes serotype 1/2a (strain 10403S) OX=393133 GN=LMRG_00330 PE=4 SV=1 - [A0A0H3GEH6_LISM4]	0	0	0	0	127.058	14	1	0	0	0	0	0
MscS family small conductance mechanosensitive ion channel	Lmrg_02113	MscS family small conductance mechanosensitive ion channel OS=Listeria monocytogenes serotype 1/2a (strain 10403S) OX=393133 GN=LMRG_02113 PE=4 SV=1 - [A0A0H3GBK1_LISM4]	0	0	0	0	125.2	34	1	0	0	0	0	0
Chorismate synthase (CS) (EC 4.2.3.5) (5-enolpyruvylshikimate-3-phosphate phospholyase)	Aroc Lmrg_01075	Chorismate synthase OS=Listeria monocytogenes serotype 1/2a (strain 10403S) OX=393133 GN=aroC PE=3 SV=1 - [A0A0H3GLH8_LISM4]	0	0	0	0	118.769	52	1	0	0	0	0	0
Uncharacterized protein	Lmrg_02577	Uncharacterized protein OS=Listeria monocytogenes serotype 1/2a (strain 10403S) OX=393133 GN=LMRG_02577 PE=4 SV=1 - [A0A0H3GDL1_LISM4]	0	0	0	0	116.482	39	1	0	0	0	0	0
6-phospho-beta-glucosidase	Lmrg_00218	6-phospho-beta-glucosidase OS=Listeria monocytogenes serotype 1/2a (strain 10403S) OX=393133 GN=LMRG_00218 PE=3 SV=1 - [A0A0H3G9J6_LISM4]	0	0	0	0	116.196	65	1	0	0	0	0	0
Peptidase propeptide and ypeb domain-containing protein	Lmrg_01045	Peptidase propeptide and ypeb domain-containing protein OS=Listeria monocytogenes serotype 1/2a (strain 10403S) OX=393133 GN=LMRG_01045 PE=4 SV=1 - [A0A0H3GLF4_LISM4]	0	0	0	0	115.196	30	1	0	0	0	0	0
Iron complex transport system ATP-binding protein	Lmrg_01819	Iron complex transport system ATP-binding protein OS=Listeria monocytogenes serotype 1/2a (strain 10403S) OX=393133 GN=LMRG_01819 PE=4 SV=1 - [A0A0H3GFG0_LISM4]	0	0	0	0	113.48	28	1	0	0	0	0	0
Methionine aminopeptidase (MAP) (MetAP) (EC 3.4.11.18) (Peptidase M)	Map Lmrg_02561	Methionine aminopeptidase OS=Listeria monocytogenes serotype 1/2a (strain 10403S) OX=393133 GN=map PE=3 SV=1 - [A0A0H3GHQ2_LISM4]	0	0	0	0	112.909	34	1	0	0	0	0	0
Uncharacterized protein	Lmrg_02109	Uncharacterized protein OS=Listeria monocytogenes serotype 1/2a (strain 10403S) OX=393133 GN=LMRG_02109 PE=4 SV=1 - [A0A0H3GJ79_LISM4]	0	0	0	0	112.051	11	1	1	0	0	0	0
Probable butyrate kinase (BK) (EC 2.7.2.7) (Branched-chain carboxylic acid kinase)	Buk Lmrg_00820	Probable butyrate kinase OS=Listeria monocytogenes serotype 1/2a (strain 10403S) OX=393133 GN=buk PE=3 SV=1 - [A0A0H3GGM8_LISM4]	0	0	0	0	110.05	44	1	0	0	0	0	0
Probable glycine dehydrogenase (decarboxylating) subunit 2 (EC 1.4.4.2) (Glycine cleavage system P-protein subunit 2) (Glycine decarboxylase subunit 2) (Glycine dehydrogenase (aminomethyl-transferring) subunit 2)	Gcvpb Lmrg_00800	Probable glycine dehydrogenase (decarboxylating) subunit 2 OS=Listeria monocytogenes serotype 1/2a (strain 10403S) OX=393133 GN=gcvPB PE=3 SV=1 - [A0A0H3GGL1_LISM4]	0	0	0	0	106.049	39	1	0	0	0	0	0
Membrane protein	Lmrg_02072	Membrane protein OS=Listeria monocytogenes serotype 1/2a (strain 10403S) OX=393133 GN=LMRG_02072 PE=4 SV=1 - [A0A0H3GFH2_LISM4]	0	0	0	0	103.619	22	1	0	0	0	0	0
L-serine dehydratase iron-sulfur-dependent alpha subunit	Lmrg_00959	L-serine dehydratase iron-sulfur-dependent alpha subunit OS=Listeria monocytogenes serotype 1/2a (strain 10403S) OX=393133 GN=LMRG_00959 PE=4 SV=1 - [A0A0H3GL83_LISM4]	0	0	0	0	92.4709	32	1	1	0	0	0	0
UDP-N-acetylmuramate--L-alanine ligase (EC 6.3.2.8) (UDP-N-acetylmuramoyl-L-alanine synthetase)	Murc Lmrg_01361	UDP-N-acetylmuramate0L-alanine ligase OS=Listeria monocytogenes serotype 1/2a (strain 10403S) OX=393133 GN=murC PE=3 SV=1 - [A0A0H3GGM0_LISM4]	0	0	0	0	90.8987	43	1	1	0	0	0	0
Chromosomal replication initiator protein DnaA	Dnaa Lmrg_02429	Chromosomal replication initiator protein DnaA OS=Listeria monocytogenes serotype 1/2a (strain 10403S) OX=393133 GN=dnaA PE=3 SV=1 - [A0A0H3GCB2_LISM4]	0	0	0	0	89.0407	48	1	0	0	0	0	0
Uncharacterized protein	Lmrg_00561	Uncharacterized protein OS=Listeria monocytogenes serotype 1/2a (strain 10403S) OX=393133 GN=LMRG_00561 PE=4 SV=1 - [A0A0H3GFF9_LISM4]	0	0	0	0	87.7544	18	1	0	0	0	0	0
RNA polymerase sporulation-specific sigma factor	Lmrg_02663	RNA polymerase sporulation-specific sigma factor OS=Listeria monocytogenes serotype 1/2a (strain 10403S) OX=393133 GN=LMRG_02663 PE=3 SV=1 - [A0A0H3GDF9_LISM4]	0	0	0	0	79.0362	34	1	0	0	0	0	0
Nucleoid-associated protein LMRG_01994	Lmrg_01994	Nucleoid-associated protein LMRG_01994 OS=Listeria monocytogenes serotype 1/2a (strain 10403S) OX=393133 GN=LMRG_01994 PE=3 SV=1 - [A0A0H3GG86_LISM4]	0	0	0	0	78.8932	16	1	1	0	0	0	0
Membrane protein	Lmrg_00337	Membrane protein OS=Listeria monocytogenes serotype 1/2a (strain 10403S) OX=393133 GN=LMRG_00337 PE=4 SV=1 - [A0A0H3GI98_LISM4]	0	0	0	0	74.3197	96	1	0	0	0	0	0
X-Pro aminopeptidase	Lmrg_00804	X-Pro aminopeptidase OS=Listeria monocytogenes serotype 1/2a (strain 10403S) OX=393133 GN=LMRG_00804 PE=3 SV=1 - [A0A0H3GG47_LISM4]	0	0	0	0	74.1768	27	1	1	0	0	0	0
Beta-glucosidase	Lmrg_02605	Beta-glucosidase OS=Listeria monocytogenes serotype 1/2a (strain 10403S) OX=393133 GN=LMRG_02605 PE=3 SV=1 - [A0A0H3G9J3_LISM4]	0	0	0	0	74.1768	59	1	1	0	0	0	0
Uncharacterized protein	Lmrg_02760	Uncharacterized protein OS=Listeria monocytogenes serotype 1/2a (strain 10403S) OX=393133 GN=LMRG_02760 PE=4 SV=1 - [A0A0H3GKS9_LISM4]	0	0	0	0	68.6028	44	1	0	0	0	0	0
Uncharacterized protein	Lmrg_01954	Uncharacterized protein OS=Listeria monocytogenes serotype 1/2a (strain 10403S) OX=393133 GN=LMRG_01954 PE=4 SV=1 - [A0A0H3GJP8_LISM4]	0	0	0	0	67.1736	14	1	1	0	0	0	0
Aminopeptidase	Lmrg_01355	Aminopeptidase OS=Listeria monocytogenes serotype 1/2a (strain 10403S) OX=393133 GN=LMRG_01355 PE=3 SV=1 - [A0A0H3GHB5_LISM4]	0	0	0	0	66.8877	38	2	1	0	0	0	0
Energy-coupling factor transporter transmembrane protein EcfT (ECF transporter T component EcfT)	Ecft Lmrg_02143	Energy-coupling factor transporter transmembrane protein EcfT OS=Listeria monocytogenes serotype 1/2a (strain 10403S) OX=393133 GN=ecfT PE=3 SV=1 - [A0A0H3GNI6_LISM4]	0	0	0	0	64.7439	24	1	1	0	0	0	0
Ribonuclease PH (RNase PH) (EC 2.7.7.56) (tRNA nucleotidyltransferase)	Rph Lmrg_00684	Ribonuclease PH OS=Listeria monocytogenes serotype 1/2a (strain 10403S) OX=393133 GN=rph PE=3 SV=1 - [A0A0H3GC34_LISM4]	0	0	0	0	61.4567	32	1	1	0	0	0	0
Uncharacterized protein	Lmrg_01323	Uncharacterized protein OS=Listeria monocytogenes serotype 1/2a (strain 10403S) OX=393133 GN=LMRG_01323 PE=4 SV=1 - [A0A0H3GD50_LISM4]	0	0	0	0	59.1699	20	1	0	0	0	0	0
Uncharacterized protein	Lmrg_01669	Uncharacterized protein OS=Listeria monocytogenes serotype 1/2a (strain 10403S) OX=393133 GN=LMRG_01669 PE=4 SV=1 - [A0A0H3GM93_LISM4]	0	0	0	0	57.0261	29	1	0	0	0	0	0
Uncharacterized protein	Lmrg_00306	Uncharacterized protein OS=Listeria monocytogenes serotype 1/2a (strain 10403S) OX=393133 GN=LMRG_00306 PE=4 SV=1 - [A0A0H3GEF5_LISM4]	0	0	0	0	55.1681	13	1	1	0	0	0	0
Tagatose-6-phosphate kinase (EC 2.7.1.144)	Lmrg_01507	Tagatose-6-phosphate kinase OS=Listeria monocytogenes serotype 1/2a (strain 10403S) OX=393133 GN=LMRG_01507 PE=3 SV=1 - [A0A0H3GIN2_LISM4]	0	0	0	0	54.4535	25	1	0	0	0	0	0
Sigma-B negative regulator	Lmrg_02320	Sigma-B negative regulator OS=Listeria monocytogenes serotype 1/2a (strain 10403S) OX=393133 GN=LMRG_02320 PE=4 SV=1 - [A0A0H3GAM0_LISM4]	0	0	0	0	50.0229	28	1	0	0	0	0	0
General stress protein 13	Lmrg_02714	General stress protein 13 OS=Listeria monocytogenes serotype 1/2a (strain 10403S) OX=393133 GN=LMRG_02714 PE=4 SV=1 - [A0A0H3GMU9_LISM4]	0	0	0	0	41.3046	24	1	1	0	0	0	0
Uncharacterized protein	Lmrg_01559	Uncharacterized protein OS=Listeria monocytogenes serotype 1/2a (strain 10403S) OX=393133 GN=LMRG_01559 PE=4 SV=1 - [A0A0H3GJL1_LISM4]	0	0	0	0	39.8754	14	1	0	0	0	0	0
Uncharacterized protein	Lmrg_02349	Uncharacterized protein OS=Listeria monocytogenes serotype 1/2a (strain 10403S) OX=393133 GN=LMRG_02349 PE=4 SV=1 - [A0A0H3GCL2_LISM4]	0	0	0	0	38.8749	14	1	0	0	0	0	0
Uncharacterized protein	Lmrg_00416	Uncharacterized protein OS=Listeria monocytogenes serotype 1/2a (strain 10403S) OX=393133 GN=LMRG_00416 PE=4 SV=1 - [A0A0H3GEE6_LISM4]	0	0	0	0	34.4443	16	1	0	0	0	0	0
Mannose-specific PTS system IIC component	Lmrg_00470	Mannose-specific PTS system IIC component OS=Listeria monocytogenes serotype 1/2a (strain 10403S) OX=393133 GN=LMRG_00470 PE=4 SV=1 - [A0A0H3GIM7_LISM4]	0	0	0	0	27.8699	6	1	0	0	0	0	0

## Sheet: Dataset2
Supplementary Data 2. Proteins of L.m identified in infection 6.5h
Dataset2: A list of 473 proteins with at least one unique peptide and one strict peptide.
GeneNames	Infection 6.5h-1	Infection 6.5h-2	Infection 6.5h-3
Args Lmrg_02708	886.677	803.225	967.262
Atpd Lmrg_01719	865.765	554.539	752.315
Lmrg_00230	862.977	518.809	1057.94
Lmrg_02498	786.299	748.914	401.346
Infb Lmrg_00775	726.35	934.713	706.974
Leus Lmrg_01307	713.803	673.165	0
Lmrg_01397	705.438	688.887	821.165
Lmrg_01837	691.497	535.959	555.84
Rpsc Lmrg_02170	683.132	531.672	623.011
Rplb Lmrg_02173	676.161	418.763	1026.04
Fusa Lmrg_02199	670.584	447.347	392.95
Lmrg_02329	641.307	437.343	629.728
Lmrg_02322	614.819	441.631	512.179
Csha Lmrg_02289	607.848	300.137	251.891
Lmrg_00045	607.848	0	0
Purl Lmrg_02502	586.936	538.818	424.856
Lmrg_01366	577.177	564.544	500.424
Tils Lmrg_02641	572.994	357.306	366.082
Lmrg_02069	550.688	36.4452	46.18
Lmrg_00554	547.9	568.832	0
Lmrg_00542	545.111	388.749	438.29
Lmrg_00240	535.352	191.516	181.362
Adk Lmrg_02155	529.776	461.64	51.5537
Lmrg_01389	525.593	0	461.8
Lmrg_01318	515.834	27.0124	0
Rpsj Lmrg_02177	507.469	377.315	439.97
Lmrg_00264	501.893	571.69	799.334
Prsa Lmrg_01613	479.586	450.206	503.782
Lmrg_02624	475.404	398.754	453.404
Dlta Lmrg_02073	472.616	265.836	183.041
Muts2 Lmrg_00678	464.251	378.745	441.649
Sers Lmrg_01949	450.309	0	416.46
Glmm Lmrg_01272	448.915	211.525	525.613
Lmrg_00449	443.339	361.594	475.234
Rpoc Lmrg_02650	437.762	1297.74	1066.34
Lmrg_02103	432.185	327.293	369.44
Lmrg_02054	423.821	190.087	345.93
Lmrg_01677	423.821	370.169	342.572
Prfa Lmrg_01704	411.273	518.809	317.383
Rpma Lmrg_01430	408.485	294.42	272.042
Rplw Lmrg_02174	407.091	202.95	131.823
Iles Lmrg_01168	402.908	294.42	433.253
Rplk Lmrg_02658	400.12	381.603	56.9274
Lepa Lmrg_00932	398.726	0	413.101
Lmrg_01264	395.938	290.133	371.12
Purd Lmrg_02507	393.149	0	369.44
Lmrg_02238	388.967	291.562	387.912
Lmrg_02476	384.784	302.996	347.61
Psug Lmrg_01503	380.602	225.818	371.12
Rpli Lmrg_02482	372.237	323.005	418.139
Gltx Lmrg_02669	368.055	215.813	230.061
Lmrg_01332	366.661	480.22	369.44
Lmrg_00540	362.478	378.745	403.026
Lmrg_00755	362.478	324.434	329.138
Nusg Lmrg_02660	361.084	155.786	349.289
Lmrg_00672	359.69	1109.08	345.93
Lmrg_00236	358.296	0	0
Cshb Lmrg_00902	356.902	251.544	183.041
Lmrg_02397	347.142	0	0
Lmrg_02640	347.142	0	0
Lmrg_00946	344.354	267.265	325.779
Lmrg_01761	344.354	267.265	283.797
Guaa Lmrg_00558	344.354	240.11	154.325
Lmrg_00994	342.96	201.521	240.136
Lmrg_01912	341.566	190.087	194.796
Lmrg_02128	341.566	46.0211	73.0484
Phes Lmrg_00667	340.172	315.859	401.346
Rpln Lmrg_02166	340.172	388.749	211.589
Rpmg Lmrg_00785	340.172	234.393	136.525
Alas Lmrg_01466	338.778	361.594	303.949
Mura Lmrg_01722	335.989	511.663	471.876
Lmrg_02674	331.807	234.393	335.855
Clpx Lmrg_00718	323.442	340.156	329.138
Mnma Lmrg_01458	316.471	334.439	251.891
Gpmi Lmrg_01792	315.077	136.92	164.065
Rpmj Lmrg_02153	313.683	248.685	292.194
Rpsh Lmrg_02162	312.289	351.589	392.95
Lmrg_00059	312.289	0	106.13
Lmrg_01894	312.289	0	0
Dapa Lmrg_00887	308.106	308.713	314.024
Lmrg_00543	308.106	72.3188	0
Ffh Lmrg_00948	306.712	473.074	0
Lmrg_01426	303.924	290.133	85.8109
Lmrg_01200	303.924	0	0
Gyra Lmrg_02435	299.742	162.932	298.911
Lmrg_00921	296.953	105.191	236.778
Prfb Lmrg_01739	295.559	327.293	231.74
Rnj Lmrg_02127	291.377	318.717	354.327
Reca Lmrg_00850	291.377	282.987	327.458
Lmrg_02579	289.982	305.854	108.481
Lmrg_00062	288.588	212.955	302.269
Lmrg_01367	287.194	82.4663	148.448
Vals Lmrg_01416	285.8	272.982	295.552
Seca Lmrg_01738	280.223	491.653	403.026
Lmrg_01154	278.829	287.274	282.118
Clpb Lmrg_01626	278.829	321.576	238.457
Pept Lmrg_02832	277.435	345.872	0
Lmrg_02013	276.041	205.808	330.817
Rsfs Lmrg_00939	274.647	250.114	451.725
Lmrg_00955	274.647	59.3128	356.006
Purc Lmrg_02499	274.647	270.124	178.003
Dnak Lmrg_00926	271.859	255.831	332.496
Lmrg_01114	271.859	247.256	163.729
Lmrg_01730	269.07	274.411	320.741
Lmrg_01583	264.888	245.827	238.457
Lmrg_01644	264.888	242.968	233.419
Lmrg_01640	263.494	278.699	322.421
Asps Lmrg_01451	263.494	245.827	278.759
Lmrg_02442	259.311	270.124	314.024
Dnaj Lmrg_00925	259.311	205.808	199.834
Lmrg_00663	257.917	90.6129	253.57
Rpll Lmrg_02655	257.917	126.058	241.815
Frr Lmrg_00764	257.917	333.009	225.023
Rpob Lmrg_02651	253.735	215.813	302.269
Lmrg_00530	253.735	0	0
Lacd Lmrg_00221	252.341	254.402	172.965
Aroa Lmrg_01070	252.341	0	0
Tarj Lmrg_00549	246.764	304.425	236.778
Nfo Lmrg_00901	246.764	81.8946	48.8669
Pgk Lmrg_01790	243.976	178.653	332.496
Ldh Lmrg_02632	243.976	158.644	208.23
Clpp Lmrg_01780	242.582	284.416	268.684
Lmrg_01423	241.187	0	0
Asns Lmrg_01043	239.793	185.799	100.756
Lyss Lmrg_02836	237.005	364.452	155.501
Rplq Lmrg_02149	237.005	222.959	150.295
Lmrg_00930	235.611	0	0
Tuf Lmrg_02198	232.822	152.927	245.174
Tig Lmrg_00716	232.822	204.379	194.796
Rpls Lmrg_02811	232.822	165.79	73.7201
Rpsg Lmrg_02200	231.428	105.62	77.9183
Lmrg_01256	225.852	272.982	324.1
Lmrg_01773	225.852	190.087	201.513
Lmrg_02002	224.458	0	268.684
Lmrg_00529	224.458	232.964	206.551
Pdha Lmrg_00514	224.458	197.233	141.899
Mltg Lmrg_01471	223.063	158.644	251.891
Lmrg_01304	221.669	188.658	347.61
Lmrg_00783	221.669	0	230.061
Daph Lmrg_02111	213.304	198.662	270.363
Lmrg_00789	213.304	180.082	176.324
Glpk Lmrg_01432	213.304	240.11	70.8654
Rpsp Lmrg_02821	207.728	184.37	196.475
Lmrg_01905	207.728	180.082	0
Lmrg_01069	206.334	240.11	290.514
Lmrg_00824	206.334	188.658	186.399
Atpa Lmrg_01717	203.545	251.544	258.608
Rpsl Lmrg_02201	203.545	228.676	160.035
Lmrg_02347	200.757	264.407	186.399
Rimm Lmrg_02817	200.757	59.3128	0
Lmrg_01833	199.363	451.635	164.905
Lmrg_01631	196.575	310.142	203.192
Gros Groes Lmrg_01219	196.575	57.3119	148.112
Tari Lmrg_00548	195.181	160.073	128.632
Lmrg_00998	193.786	0	206.551
Hslu Lmrg_00729	193.786	168.649	0
Pyrg Lmrg_02710	192.392	136.491	189.758
Lmrg_01364	190.998	294.42	302.269
Lmrg_00828	190.998	204.379	209.909
Zwf Lmrg_02980	190.998	0	191.437
Lmrg_01479	190.998	120.484	105.29
Lmrg_00261	188.21	208.667	157.516
Lmrg_00749	186.816	177.224	145.929
Lmrg_02410	185.421	157.215	329.138
Gata Lmrg_02516	185.421	62.743	155.333
Rplm Lmrg_02141	184.027	288.703	285.477
Lmrg_01346	184.027	271.553	251.891
Lmrg_01834	184.027	119.34	111.168
Lmrg_00127	182.633	0	203.192
Secd Secf Lmrg_01443	182.633	117.911	139.38
Def Lmrg_00512	182.633	80.1795	126.449
Pnp Lmrg_00781	181.239	241.539	225.023
Lmrg_01165	181.239	142.065	160.371
Lmrg_01789	181.239	197.233	142.402
Siga Lmrg_00906	179.845	247.256	0
Ftsz Lmrg_01181	178.451	178.653	174.644
Lmrg_00823	178.451	142.923	85.8109
Lmrg_01321	177.057	0	0
Metg Lmrg_02742	175.662	144.352	201.513
Rpmc Lmrg_02168	175.662	175.795	147.944
Lmrg_00807	175.662	275.84	47.0197
Lmrg_00047	174.268	164.361	81.2769
Lmrg_00534	172.874	288.703	230.061
Infc Lmrg_02827	172.874	161.502	223.343
Lmrg_00784	172.874	48.3078	63.9803
Lmrg_01169	170.086	171.507	174.644
Tsf Lmrg_01310	170.086	172.936	158.859
Lmrg_01240	170.086	115.481	140.387
Purm Lmrg_02504	170.086	94.1859	89.0015
Lmrg_01359	168.692	73.0334	70.1936
Lmrg_00521	167.298	33.4439	188.079
Lmrg_00515	167.298	122.913	107.138
Lmrg_00961	167.298	75.4631	0
Lmrg_01774	167.298	0	0
Rplt Lmrg_02829	165.903	217.242	263.646
Lmrg_02221	165.903	130.774	137.7
Lmrg_02183	163.115	228.676	277.08
Eno Lmrg_01793	163.115	148.639	186.399
Rpld Lmrg_02175	163.115	160.073	57.5991
Lmrg_02315	163.115	0	0
Pura Lmrg_02485	161.721	140.779	124.098
Lmrg_02384	160.327	165.79	179.682
Lmrg_01388	160.327	0	146.433
Rpoa Lmrg_02150	158.933	301.567	334.175
Deob Lmrg_01101	158.933	212.955	162.218
Rplp Lmrg_02169	156.144	178.653	507.141
Ftsh Lmrg_02642	154.75	271.553	148.448
Lmrg_01636	151.962	274.411	199.834
Fhs Lmrg_01023	151.962	130.345	0
Guab Lmrg_01938	149.174	248.685	193.116
Rpsm Lmrg_02152	147.78	98.1878	160.203
Pure Lmrg_02496	146.385	147.21	128.129
Lmrg_00479	142.203	221.53	297.231
Lmrg_02182	142.203	185.799	196.475
Heml Lmrg_01415	142.203	245.827	0
Thrs Lmrg_01408	139.136	131.06	155.501
Lmrg_00216	138.718	185.799	90.5129
Grea Lmrg_01474	138.299	49.88	50.5461
Lmrg_01822	137.742	175.795	156.005
Lmrg_00412	136.487	295.85	717.05
Nusa Lmrg_00772	136.348	154.356	157.852
Atpf Lmrg_01715	134.675	131.632	100.085
Rpmi Lmrg_02828	134.535	93.9001	140.387
Lmrg_02430	134.396	112.194	153.15
Ftsy Lmrg_00950	133.42	0	140.555
Lmrg_02869	133.28	30.5854	98.4054
Lmrg_00685	131.189	0	0
Lmrg_01869	130.492	165.79	131.319
Gcvpa Lmrg_00799	129.377	364.452	290.514
Lmrg_00396	128.122	0	92.3601
Rnj Lmrg_00886	127.007	0	0
Lmrg_00840	126.867	221.53	201.513
Acpp Lmrg_00953	126.867	110.479	80.1014
Prs Lmrg_02621	125.473	89.4695	103.779
Lmrg_00547	124.079	668.877	145.929
Lmrg_01942	123.243	593.128	193.116
Rpss Lmrg_02172	122.964	151.498	183.041
Lmrg_01678	122.127	132.489	130.648
Tyrs Lmrg_01369	121.012	194.375	109.321
Lmrg_00516	119.757	52.4526	53.233
Lmrg_00539	119.06	0	149.287
Grol Groel Lmrg_01218	118.781	227.247	127.625
Lmrg_02645	117.945	102.475	62.3011
Purk Lmrg_02497	117.805	148.639	223.343
Lmrg_00875	117.805	145.781	174.644
Glya Lmrg_01708	116.969	89.4695	293.873
Metn Lmrg_01829	116.829	0	0
Rpsb Lmrg_01309	116.551	248.685	111.504
Lmrg_02117	115.993	87.8973	67.3389
Ftse Lmrg_01741	115.017	129.917	94.879
Lmrg_01976	115.017	383.032	0
Azor Lmrg_00474	114.181	0	123.93
Lmrg_00715	112.926	0	137.533
Lmrg_01387	111.95	69.1745	136.693
Gatb Lmrg_02517	110.974	114.624	439.97
Lmrg_01081	110.974	92.4709	114.359
Lmrg_01368	109.719	277.27	236.778
Lmrg_01997	109.301	235.822	0
Lmrg_02734	108.325	63.4576	82.6203
Cody Lmrg_00730	107.628	177.224	138.036
Lmrg_01467	105.816	123.199	104.955
Rny Lmrg_00851	104.84	94.1859	89.8411
Rple Lmrg_02164	104.282	111.48	94.2073
Lmrg_01508	104.282	111.765	63.4766
Pfka Lmrg_01396	101.633	59.4558	67.003
Rex Lmrg_01223	101.494	77.3211	91.3525
Hiss Lmrg_01450	101.215	0	111.672
Ftsa Lmrg_01182	100.657	194.375	103.107
Dat Daaa Lmrg_01347	100.239	47.879	148.952
Tpia Lmrg_01791	98.845	81.0371	55.584
Lmrg_01770	96.8932	115.053	433.253
Rpso Lmrg_00780	96.3355	195.804	186.399
Rply Ctc Lmrg_02633	95.499	18.7229	43.1573
Lmrg_02627	95.3596	45.0206	105.123
Fabh Lmrg_01630	95.0808	198.662	100.924
Rpsd Lmrg_01371	95.0808	68.317	91.3525
Lmrg_01268	94.6626	41.1617	121.411
Lmrg_00349	92.0137	118.769	165.912
Menb Lmrg_01294	91.7348	79.322	128.297
Rpse Lmrg_02159	91.7348	81.7517	100.085
Yidc Lmrg_02425	91.456	135.062	198.154
Rbfa Lmrg_00777	91.0378	160.073	134.678
Lmrg_00867	90.6195	67.7453	0
Lmrg_00340	90.4801	85.6106	162.722
Lmrg_02626	89.9225	123.771	196.475
Upp Lmrg_01709	89.6436	195.804	198.154
Pros Lmrg_00769	89.086	69.6033	81.9486
Lmrg_01639	88.9466	117.196	81.9486
Lmrg_00954	88.2495	129.202	106.634
Lmrg_00327	87.9706	207.238	153.486
Pyrb Lmrg_00985	86.2977	0	0
Lmrg_00996	86.1583	57.3119	83.1241
Lmrg_00599	84.9035	0	84.9713
Yidc Lmrg_00831	84.7641	82.1804	0
Rpsf Lmrg_02473	84.3459	198.662	265.325
Glms Lmrg_00415	83.6488	81.8946	96.3903
Lmrg_00866	82.1152	83.038	102.939
Rplo Lmrg_02157	82.1152	57.4549	97.062
Lmrg_00545	81.9758	72.0329	72.8805
Lmrg_02786	81.4182	76.6065	42.6536
Lmrg_02041	81.1393	67.7453	32.7458
Lmrg_00682	80.9999	0	0
Grpe Lmrg_00927	80.1634	104.905	203.192
Lmrg_02061	79.1875	70.6037	42.3177
Gpma Lmrg_01627	76.9569	49.3083	43.6611
Atph Lmrg_01716	75.5627	119.34	163.561
Rplj Lmrg_02656	75.5627	48.8795	42.1498
Lmrg_01586	75.0051	42.7338	64.4841
Lmrg_01619	74.4474	0	0
Apt Lmrg_01446	74.0292	357.306	0
Lmrg_00263	74.0292	0	0
Gcvh Lmrg_01823	73.7504	41.1617	46.0121
Hpf Lmrg_01737	73.4715	33.4439	64.1483
Lmrg_02721	72.9139	69.8891	45.1725
Spovg Lmrg_02618	72.635	391.608	223.343
Azor Lmrg_00294	70.4044	61.0279	0
Lmrg_01422	70.1256	78.7503	111.168
Lmrg_02558	69.4285	448.777	382.874
Ppac Lmrg_00900	69.4285	56.8832	214.947
Lmrg_01365	69.0103	77.464	66.1634
Lmrg_00085	68.8708	84.896	51.3858
Rplf Lmrg_02161	68.592	56.7402	117.549
Lmrg_00242	66.222	333.009	408.064
Rplr Lmrg_02160	65.2461	103.762	96.7262
Lmrg_01871	65.2461	66.8877	68.6823
Lmrg_01460	65.1066	132.06	67.003
Rplu Lmrg_01428	64.549	123.771	150.295
Nama Lmrg_01777	64.549	65.1727	74.3918
Era Lmrg_00914	64.1307	43.0197	101.428
Lmrg_00274	63.8519	58.3124	94.3752
Pgi Lmrg_02712	63.5731	50.8804	69.8578
Acka Lmrg_01386	60.3665	167.219	51.0499
Lmrg_00341	59.9483	45.7352	55.2481
Rpsu Lmrg_00922	59.9483	34.7302	37.9516
Lmrg_02303	59.9483	393.037	0
Lmrg_01691	58.6936	73.1763	54.5764
Lmrg_01455	58.4147	44.5918	70.5295
Fold Lmrg_00810	58.4147	33.8726	60.9576
Lmrg_02622	57.5783	54.5964	48.8669
Lmrg_02345	56.8812	93.7572	61.1256
Lmrg_00135	56.6024	224.388	480.272
Lmrg_01609	56.6024	83.8955	96.5582
Lmrg_00517	56.4629	141.779	94.711
Purh Lmrg_02506	53.2564	48.7366	56.2557
Lmrg_00061	53.117	50.7375	59.6142
Lmrg_01363	52.4199	43.7343	71.2012
Lmrg_02825	52.0017	48.5937	53.7368
Rplv Lmrg_02171	51.8623	16.1502	17.8003
Lmrg_01103	51.5834	80.4654	39.4629
Ndk Lmrg_01076	50.8863	43.5914	194.796
Lmrg_02030	50.3287	68.0311	47.0197
Spovg Lmrg_02619	49.4922	33.0151	82.9561
Rpla Lmrg_02657	49.074	63.4576	64.1483
Lmrg_01638	48.7951	69.4603	66.3313
Lmrg_02102	47.1222	82.3234	46.6838
Rpme2 Lmrg_01699	47.1222	40.0183	24.0136
Lmrg_01198	44.055	43.0197	43.1573
Lmrg_01733	44.055	52.8813	0
Lmrg_01085	43.6368	46.4498	52.7292
Nadk Lmrg_01381	39.7332	0	25.0212
Lmrg_02705	39.4543	23.1534	42.4856
Lmrg_00080	39.1755	57.5978	52.8971
Rpsk Lmrg_02151	38.7573	35.8736	32.9138
Purs Lmrg_02500	38.6179	32.0146	42.4856
Mscl Lmrg_01214	38.1996	27.1553	29.8911
Lmrg_00814	38.0602	63.7434	42.4856
Lmrg_00484	37.5025	72.6046	56.2557
Lmrg_01637	36.5266	0	0
Lmrg_00891	36.3872	76.3206	37.9516
Rpst Lmrg_00933	35.6902	58.5982	31.0666
Rpmf Lmrg_01197	34.9931	33.4439	27.3722
Lmrg_00962	32.623	14.2923	32.5779
Lmrg_00808	32.0654	93.7572	122.587
Lmrg_02718	29.9742	53.8818	69.354
Gpsb Lmrg_01035	26.907	76.1777	91.5204
Clpp Lmrg_00581	26.4888	40.1612	47.5234
Rplc Lmrg_02176	26.4888	26.2977	27.0363
Lmrg_01441	24.9552	68.6028	63.1407
Lmrg_00965	24.3976	60.0275	47.8593
Xpt Lmrg_01032	23.8399	13.3061	26.0287
Rpoe Lmrg_02709	22.4458	22.5818	0
Lmrg_02559	18.5421	20.0092	21.3268
Rplx Lmrg_02165	17.4268	15.7215	21.1589
Lmrg_01575	15.0568	8.60394	0
Lmrg_00679	14.3597	14.2637	7.65749
Infa Lmrg_02906	9.34078	17.1507	10.8649
Lmrg_01178	8.86677	10.9907	7.03616
Dltc Lmrg_02071	7.57022	9.54722	10.7474
Lmrg_01797	4.15456	0	0
Rsmg Lmrg_01895	0	0	658.275
Pdea Lmrg_02481	0	433.055	599.501
Hemh Lmrg_01621	0	443.06	532.33
Lmrg_01831	0	0	512.179
Gyrb Lmrg_02434	0	357.306	473.555
Lmrg_01939	0	0	408.064
Lmrg_00544	0	0	371.12
Muts Lmrg_00855	0	241.539	324.1
Lmrg_00801	0	57.5978	282.118
Lmrg_00844	0	0	272.042
Mene Lmrg_01295	0	0	272.042
Lmrg_02097	0	0	258.608
Lmrg_00847	0	255.831	255.25
Lmrg_02909	0	227.247	235.098
Tpx Lmrg_01384	0	132.06	231.74
Der Lmrg_01084	0	0	228.381
Cara Lmrg_00983	0	0	221.664
Glmu Lmrg_02620	0	511.663	214.947
Lmrg_02757	0	287.274	208.23
Lmrg_02762	0	135.776	206.551
Lmrg_01180	0	245.827	199.834
Lmrg_02001	0	0	181.362
Lmrg_02261	0	119.34	172.965
Lmrg_01743	0	0	171.286
Lmrg_01324	0	251.544	144.921
Phet Lmrg_00668	0	144.352	141.227
Asd Lmrg_00889	0	500.229	136.693
Lmrg_01710	0	0	127.289
Lmrg_02474	0	0	115.198
Lmrg_02963	0	160.073	112.175
Lmrg_01633	0	81.7517	106.466
Lmrg_01862	0	0	106.466
Lmrg_00620	0	0	104.787
Lmrg_00409	0	74.8914	98.0696
Nade Lmrg_00555	0	35.016	93.8714
Lmrg_01319	0	0	90.3449
Rsmh Lmrg_01190	0	0	87.3222
Lmrg_01615	0	83.8955	83.292
Murd Lmrg_01185	0	0	81.7806
Lmrg_00626	0	20.0092	77.2466
Lmrg_02586	0	70.7466	74.7277
Lmrg_02055	0	133.061	72.3767
Lmrg_01044	0	177.224	64.9879
Lmrg_01172	0	200.092	58.7746
Lmrg_00883	0	97.4732	56.0877
Lmrg_00586	0	0	54.7443
Rpmd Lmrg_02158	0	50.4516	54.2405
Ldh Lmrg_01436	0	0	53.0651
Lmrg_01701	0	30.2996	42.9894
Lmrg_02486	0	0	41.8139
Lmrg_00892	0	118.912	23.6778
Lmrg_01066	0	25.4402	9.84054
Lmrg_02689	0	0	4.93707
Lmrg_01267	0	837.526	0
Lmrg_01325	0	707.466	0
Kdpb Lmrg_02226	0	628.859	0
Lmrg_01990	0	364.452	0
Lmrg_00858	0	353.019	0
Lmrg_01164	0	344.443	0
Lmrg_00890	0	313	0
Lmrg_00404	0	272.982	0
Lmrg_01162	0	251.544	0
Lmrg_00841	0	250.114	0
Lmrg_00272	0	228.676	0
Lmrg_00870	0	222.959	0
Lmrg_01742	0	194.375	0
Gpsa Lmrg_01083	0	184.37	0
Lmrg_02112	0	151.498	0
Lmrg_02271	0	147.21	0
Lmrg_02042	0	145.781	0
Lmrg_00277	0	136.92	0
Lmrg_02549	0	135.491	0
Lmrg_02109	0	112.051	0
Lmrg_00959	0	92.4709	0
Murc Lmrg_01361	0	90.8987	0
Lmrg_01994	0	78.8932	0
Lmrg_00804	0	74.1768	0
Lmrg_02605	0	74.1768	0
Lmrg_01954	0	67.1736	0
Lmrg_01355	0	66.8877	0
Ecft Lmrg_02143	0	64.7439	0
Rph Lmrg_00684	0	61.4567	0
Lmrg_00306	0	55.1681	0
Lmrg_02714	0	41.3046	0
