# Supplementary material for: The Dynll1-Cox4i1 Complex Regulates Intracellular Pathogen Clearance via Release of Mitochondrial Reactive Oxygen Species
Source: Infect Immun. 2020 Mar 23;88(4):e00738-19. doi: 10.1128/IAI.00738-19 (PMC7093135; doi:10.1128/IAI.00738-19)
Supplement: Supplemental file 4 [file IAI.00738-19-sd004.xlsx]

## Sheet: Dataset1
Supplementary Data 3. Proteins identified in WT DC2.4 and infection 6.5h by CO-IP MS
Dataset1: A list of 158 proteins at 1% peptide FDR.
Gene ID	GeneSymbol	Description	WT DC2.4-1				WT DC 2.4-2				WT DC2.4-3				Infection 6.5h-1				Infection 6.5h-2				Infection 6.5h-3
			IFOT	Peptide Num	Unique Peptide Num	Strict Peptide Num	IFOT	Peptide Num	Unique Peptide Num	Strict Peptide Num	IFOT	Peptide Num	Unique Peptide Num	Strict Peptide Num	IFOT	Peptide Num	Unique Peptide Num	Strict Peptide Num	IFOT	Peptide Num	Unique Peptide Num	Strict Peptide Num	IFOT	Peptide Num	Unique Peptide Num	Strict Peptide Num
22631	Ywhaz	14-3-3 protein zeta/delta OS=Mus musculus GN=Ywhaz PE=1 SV=1 - [1433Z_MOUSE]	0	0	0	0	0	0	0	0	0	0	0	0	7.04738	3	2	2	2.18105	2	2	2	0.365368	1	1	1
27377	Yme1l1	ATP-dependent zinc metalloprotease YME1L1 OS=Mus musculus GN=Yme1l1 PE=2 SV=1 - [YMEL1_MOUSE]	0	0	0	0	4.92956	1	1	1	5.28502	2	1	1	0	0	0	0	0	0	0	0	0	0	0	0
72322	XPO5	Isoform 2 of Exportin-5 OS=Mus musculus GN=Xpo5 - [XPO5_MOUSE]	2.27759	1	1	1	2.50268	1	1	1	1.67255	1	1	1	0	0	0	0	0	0	0	0	0	0	0	0
72404	WDR44	Isoform 2 of WD repeat-containing protein 44 OS=Mus musculus GN=Wdr44 - [WDR44_MOUSE]	0	0	0	0	0	0	0	0	0	0	0	0	665.897	2	1	1	37.853	1	1	1	36.6511	1	1	1
22334	Vdac2	Voltage-dependent anion-selective channel protein 2 (Fragment) OS=Mus musculus GN=Vdac2 PE=4 SV=1 - [G3UX26_MOUSE]	3.33597	1	1	1	0	0	0	0	0	0	0	0	12.1445	1	1	1	43.9589	1	1	1	9.82367	1	1	1
30960	Vapa	Vesicle-associated membrane protein-associated protein A OS=Mus musculus GN=Vapa PE=1 SV=2 - [VAPA_MOUSE]	0	0	0	0	0	0	0	0	18.4485	7	2	2	16.6509	4	3	2	16.631	1	1	1	9.88169	3	1	1
22319	Vamp3	Vesicle-associated membrane protein 3 OS=Mus musculus GN=Vamp3 PE=1 SV=1 - [VAMP3_MOUSE]	0	0	0	0	0	0	0	0	0	0	0	0	11.1929	4	1	1	7.45125	2	1	1	5.0222	4	1	1
66694	Uqcrfs1	Cytochrome b-c1 complex subunit Rieske, mitochondrial OS=Mus musculus GN=Uqcrfs1 PE=1 SV=1 - [UCRI_MOUSE]	0.817671	1	1	1	0	0	0	0	4.89217	1	1	1	0	0	0	0	0	0	0	0	0	0	0	0
67003	Uqcrc2	Cytochrome b-c1 complex subunit 2, mitochondrial OS=Mus musculus GN=Uqcrc2 PE=1 SV=1 - [QCR2_MOUSE]	5.01265	4	2	1	6.57149	4	2	1	6.60323	4	2	2	12.8258	3	1	1	12.7433	1	1	1	6.10908	2	1	1
66827	Ttc1	Tetratricopeptide repeat protein 1 OS=Mus musculus GN=Ttc1 PE=2 SV=1 - [A2AJK8_MOUSE]	0	0	0	0	4.30495	1	1	1	4.00586	1	1	1	0	0	0	0	0	0	0	0	0	0	0	0
14897	Trip12	E3 ubiquitin-protein ligase TRIP12 OS=Mus musculus GN=Trip12 PE=1 SV=1 - [TRIPC_MOUSE]	1.90385	2	1	1	0	0	0	0	8.22634	1	1	1	0	0	0	0	0	0	0	0	0	0	0	0
72265	Tram1	Translocating chain-associated membrane protein 1 OS=Mus musculus GN=Tram1 PE=1 SV=3 - [TRAM1_MOUSE]	0	0	0	0	9.25528	1	1	1	8.87764	3	1	1	0	0	0	0	0	0	0	0	0	0	0	0
28185	Tomm70	Mitochondrial import receptor subunit TOM70 OS=Mus musculus GN=Tomm70a PE=1 SV=2 - [TOM70_MOUSE]	2.86548	1	1	1	4.60042	1	1	1	4.31616	2	1	1	5.03715	1	1	1	0	0	0	0	0	0	0	0
67511	Tmed9	Transmembrane emp24 domain-containing protein 9 OS=Mus musculus GN=Tmed9 PE=2 SV=2 - [TMED9_MOUSE]	10.8585	2	1	1	10.6353	3	1	1	11.6545	3	1	1	15.9263	4	2	2	22.7669	1	1	1	8.68407	4	2	2
68944	Tmco1	Transmembrane and coiled-coil domain-containing protein 1 OS=Mus musculus GN=Tmco1 PE=2 SV=1 - [TMCO1_MOUSE]	0	0	0	0	1.26166	1	1	1	2.64478	3	2	1	0	1	1	1	0	0	0	0	0	0	0	0
21881	Tkt	Transketolase OS=Mus musculus GN=Tkt PE=1 SV=1 - [TKT_MOUSE]	0	0	0	0	0	0	0	0	0	0	0	0	9.16755	5	1	1	11.5622	2	1	1	7.30161	1	1	1
14356	Timm10b	Mitochondrial import inner membrane translocase subunit Tim10 B OS=Mus musculus GN=Timm10b PE=2 SV=1 - [D6RG99_MOUSE]	0	0	0	0	3.36859	1	1	1	3.59069	1	1	1	4.11374	1	1	1	0	0	0	0	0	0	0	0
22042	Tfrc	Transferrin receptor protein 1 OS=Mus musculus GN=Tfrc PE=2 SV=1 - [Q8C872_MOUSE]	0	1	1	1	0	0	0	0	1.48313	1	1	1	10.5905	4	2	1	15.9934	2	2	2	9.79582	2	1	1
108903	Tbcd	Tubulin-specific chaperone D OS=Mus musculus GN=Tbcd PE=2 SV=1 - [TBCD_MOUSE]	2.26329	1	1	1	4.28198	1	1	1	4.06959	2	1	1	0	0	0	0	0	0	0	0	0	0	0	0
230908	Tardbp	TAR DNA-binding protein 43 OS=Mus musculus GN=Tardbp PE=1 SV=1 - [TADBP_MOUSE]	4.5549	5	2	2	10.1049	3	1	1	8.643	3	1	1	4.31929	1	1	1	0	0	0	0	0	0	0	0
56403	Syncrip	Heterogeneous nuclear ribonucleoprotein Q (Fragment) OS=Mus musculus GN=Syncrip PE=2 SV=1 - [G3UWM1_MOUSE]	0	0	0	0	0	0	0	0	3.64824	2	1	1	4.14294	1	1	1	7.14211	1	1	1	1.34409	1	1	1
53331	Stx7	Syntaxin-7 OS=Mus musculus GN=Stx7 PE=1 SV=3 - [STX7_MOUSE]	0	0	0	0	0	0	0	0	0	0	0	0	4.10337	1	1	1	4.61413	1	1	1	2.08183	1	1	1
107513	Ssr1	Translocon-associated protein subunit alpha OS=Mus musculus GN=Ssr1 PE=1 SV=1 - [SSRA_MOUSE]	0	0	0	0	0	0	0	0	0	0	0	0	14.1204	2	1	1	17.1964	1	1	1	9.45285	2	1	1
20383	SRSF3	Isoform Short of Serine/arginine-rich splicing factor 3 OS=Mus musculus GN=Srsf3 - [SRSF3_MOUSE]	0	0	0	0	3.70411	1	1	1	0	0	0	0	3.27533	1	1	1	2.88494	1	1	1	0	0	0	0
75956	SRRM2	Isoform 3 of Serine/arginine repetitive matrix protein 2 OS=Mus musculus GN=Srrm2 - [SRRM2_MOUSE]	0	0	0	0	2.67392	1	1	1	2.7196	1	1	1	0	0	0	0	0	0	0	0	0	0	0	0
67804	Snx2	Sorting nexin-2 OS=Mus musculus GN=Snx2 PE=1 SV=2 - [SNX2_MOUSE]	0	0	0	0	0	0	0	0	0	0	0	0	6.3564	3	1	1	6.02408	1	1	1	4.22185	3	1	1
20539	Slc7a5	Large neutral amino acids transporter small subunit 1 OS=Mus musculus GN=Slc7a5 PE=1 SV=2 - [LAT1_MOUSE]	7.90664	2	1	1	9.00041	1	1	1	0	0	0	0	0	0	0	0	0	0	0	0	0	0	0	0
17254	Slc3a2	4F2 cell-surface antigen heavy chain OS=Mus musculus GN=Slc3a2 PE=1 SV=1 - [4F2_MOUSE]	18.3226	2	2	2	7.97238	1	1	1	34.8407	1	1	1	8.15756	4	4	3	10.3302	5	3	3	9.21283	7	4	4
20525	Slc2a1	Solute carrier family 2, facilitated glucose transporter member 1 OS=Mus musculus GN=Slc2a1 PE=1 SV=4 - [GTR1_MOUSE]	0	0	0	0	0	0	0	0	0	0	0	0	0	0	0	0	9.40566	3	2	2	6.90193	1	1	1
11740	Slc25a5	ADP/ATP translocase 2 OS=Mus musculus GN=Slc25a5 PE=1 SV=3 - [ADT2_MOUSE]	9.67663	4	3	2	10.3632	4	3	3	13.6526	6	3	2	94.8886	14	5	3	84.5264	11	5	4	29.28	15	6	5
11739	Slc25a4	ADP/ATP translocase 1 OS=Mus musculus GN=Slc25a4 PE=1 SV=4 - [ADT1_MOUSE]	4.15212	0	0	0	7.98603	0	0	0	7.06187	0	0	0	54.5373	7	3	3	54.7355	5	2	2	19.1583	7	3	3
50799	Slc25a13	Calcium-binding mitochondrial carrier protein Aralar2 OS=Mus musculus GN=Slc25a13 PE=1 SV=1 - [CMC2_MOUSE]	0	0	0	0	0	0	0	0	0	0	0	0	11.3495	5	1	1	0	0	0	0	6.49814	1	1	1
80879	Slc16a3	Monocarboxylate transporter 4 OS=Mus musculus GN=Slc16a3 PE=1 SV=1 - [MOT4_MOUSE]	2.99239	1	1	1	0	0	0	0	18.528	1	1	1	0	0	0	0	0	0	0	0	14.4178	1	1	1
56086	Set	Protein SET (Fragment) OS=Mus musculus GN=Set PE=2 SV=1 - [A2BE92_MOUSE]	0	0	0	0	0	0	0	0	0	0	0	0	6.39767	3	1	1	9.25785	4	1	1	3.72403	2	1	1
57743	Sec61a2	Protein transport protein Sec61 subunit alpha isoform 2 OS=Mus musculus GN=Sec61a2 PE=2 SV=1 - [A2ATT9_MOUSE]	0	0	0	0	0	0	0	0	0	0	0	0	14.4897	2	1	1	6.97376	1	1	1	8.25101	3	1	1
66945	Sdha	Succinate dehydrogenase [ubiquinone] flavoprotein subunit, mitochondrial OS=Mus musculus GN=Sdha PE=1 SV=1 - [DHSA_MOUSE]	0	0	0	0	0	0	0	0	0	0	0	0	4.61972	1	1	1	0	0	0	0	4.68178	1	1	1
83493	Sacm1l	Phosphatidylinositide phosphatase SAC1 OS=Mus musculus GN=Sacm1l PE=2 SV=1 - [SAC1_MOUSE]	3.6015	1	1	1	4.8427	2	1	1	0	0	0	0	0	0	0	0	0	0	0	0	0	0	0	0
20090	Rps29	40S ribosomal protein S29 OS=Mus musculus GN=Rps29 PE=2 SV=2 - [RS29_MOUSE]	11.8843	2	1	1	12.8988	2	1	1	10.6546	2	1	1	0	0	0	0	0	0	0	0	0	0	0	0
27370	Rps26	40S ribosomal protein S26 OS=Mus musculus GN=Rps26 PE=2 SV=3 - [RS26_MOUSE]	0	0	0	0	0	0	0	0	0	0	0	0	10.2246	2	1	1	9.24155	1	1	1	5.11126	1	1	1
267019	Rps15a	40S ribosomal protein S15a (Fragment) OS=Mus musculus GN=Rps15a PE=2 SV=1 - [F8WJ41_MOUSE]	0	0	0	0	0	0	0	0	0	0	0	0	8.96912	6	2	2	16.2218	4	1	1	8.05666	7	2	2
20054	Rps15	40S ribosomal protein S15 OS=Mus musculus GN=Rps15 PE=2 SV=1 - [D3YTQ9_MOUSE]	0	0	0	0	0	0	0	0	0	0	0	0	1.0217	1	1	1	4.78853	2	1	1	0.695677	1	1	1
67248	Rpl39	60S ribosomal protein L39 OS=Mus musculus GN=Rpl39 PE=2 SV=2 - [RL39_MOUSE]	0	0	0	0	16.1228	1	1	1	18.6387	1	1	1	0	0	0	0	0	0	0	0	0	0	0	0
66483	Rpl36a	60S ribosomal protein L36a OS=Mus musculus GN=Rpl36a PE=2 SV=2 - [RL36A_MOUSE]	5.77674	1	1	1	5.65032	1	1	1	4.26769	6	2	2	0.611855	1	1	1	0	1	1	1	0	0	0	0
66489	Rpl35	60S ribosomal protein L35 OS=Mus musculus GN=Rpl35 PE=2 SV=1 - [RL35_MOUSE]	0	0	0	0	11.2443	2	1	1	5.62587	6	1	1	0	0	0	0	0	0	0	0	7.61828	1	1	1
68193	Rpl24	60S ribosomal protein L24 OS=Mus musculus GN=Rpl24 PE=2 SV=1 - [E9Q132_MOUSE]	8.55208	6	1	1	22.6243	3	1	1	12.5762	2	2	2	11.1428	5	1	1	14.2299	2	1	1	7.16295	4	1	1
100044627	Rpl23	60S ribosomal protein L23 OS=Mus musculus GN=Rpl23 PE=1 SV=1 - [RL23_MOUSE]	5.98709	3	1	1	7.64703	1	1	1	8.16379	1	1	1	3.20758	1	1	1	3.2727	1	1	1	1.62605	1	1	1
56212	Rhog	Rho-related GTP-binding protein RhoG OS=Mus musculus GN=Rhog PE=2 SV=1 - [RHOG_MOUSE]	10.5591	7	1	1	13.8114	4	1	1	11.6018	1	1	1	0	0	0	0	7.17039	1	1	1	0	0	0	0
19652	Rbm3	Putative RNA-binding protein 3 OS=Mus musculus GN=Rbm3 PE=1 SV=1 - [RBM3_MOUSE]	0	0	0	0	0	0	0	0	0	0	0	0	7.99792	2	1	1	9.93561	1	1	1	4.91761	2	1	1
109905	Rap1a	Ras-related protein Rap-1A OS=Mus musculus GN=Rap1a PE=2 SV=1 - [RAP1A_MOUSE]	18.2741	3	1	1	0	0	0	0	0	0	0	0	8.45946	3	2	2	17.0044	4	2	2	7.11185	2	2	2
19387	Rangap1	Ran GTPase-activating protein 1 OS=Mus musculus GN=Rangap1 PE=1 SV=2 - [RAGP1_MOUSE]	0	0	0	0	0	0	0	0	0	0	0	0	5.06326	2	1	1	5.41824	2	1	1	3.23764	1	1	1
19384	Ran	GTP-binding nuclear protein Ran OS=Mus musculus GN=Ran PE=1 SV=3 - [RAN_MOUSE]	50.829	1	1	1	0	0	0	0	0	0	0	0	7.55769	2	1	1	0	0	0	0	0	0	0	0
58186	Rad18	E3 ubiquitin-protein ligase RAD18 OS=Mus musculus GN=Rad18 PE=2 SV=1 - [D3Z734_MOUSE]	0	0	0	0	0	0	0	0	0	0	0	0	3.78458	2	2	2	0.571489	1	1	1	0	1	1	1
19354	Rac2	Ras-related C3 botulinum toxin substrate 2 OS=Mus musculus GN=Rac2 PE=2 SV=1 - [RAC2_MOUSE]	4.66411	1	1	1	9.04952	1	1	1	8.23298	2	1	1	0	0	0	0	0	0	0	0	0	0	0	0
19345	Rab5c	Ras-related protein Rab-5C OS=Mus musculus GN=Rab5c PE=1 SV=2 - [RAB5C_MOUSE]	8.58943	8	2	2	19.3911	4	2	2	12.5467	4	1	1	0	0	0	0	0	0	0	0	0	0	0	0
19324	Rab1a	Ras-related protein Rab-1A OS=Mus musculus GN=Rab1 PE=2 SV=1 - [Q5SW88_MOUSE]	0	0	0	0	0	0	0	0	0	0	0	0	9.51206	3	2	2	12.3079	4	3	2	8.39167	2	2	2
68365	Rab14	Ras-related protein Rab-14 OS=Mus musculus GN=Rab14 PE=1 SV=3 - [RAB14_MOUSE]	4.96686	1	1	1	8.43737	2	1	1	8.70988	2	1	1	9.92654	3	1	1	12.1716	2	2	2	8.94168	3	3	2
19325	Rab10	Ras-related protein Rab-10 OS=Mus musculus GN=Rab10 PE=1 SV=1 - [RAB10_MOUSE]	0	0	0	0	0	0	0	0	0	0	0	0	12.681	4	2	2	16.2508	0	0	0	8.39167	2	2	2
19264	Ptprc	Receptor-type tyrosine-protein phosphatase C OS=Mus musculus GN=Ptprc PE=4 SV=1 - [S4R1M0_MOUSE]	0	0	0	0	7.83025	1	1	1	5.28336	1	1	1	0	0	0	0	0	0	0	0	0	0	0	0
67151	Psmd9	26S proteasome non-ATPase regulatory subunit 9 OS=Mus musculus GN=Psmd9 PE=1 SV=1 - [PSMD9_MOUSE]	3.65429	1	1	1	3.95363	2	1	1	3.84678	2	1	1	0	0	0	0	0	0	0	0	0	0	0	0
26444	Psma7	Proteasome subunit alpha type-7 OS=Mus musculus GN=Psma7 PE=1 SV=1 - [PSA7_MOUSE]	0	0	0	0	0	0	0	0	0	0	0	0	7.68283	3	1	1	6.48553	1	1	1	0	0	0	0
19166	Psma2	Proteasome subunit alpha type-2 OS=Mus musculus GN=Psma2 PE=1 SV=3 - [PSA2_MOUSE]	0	0	0	0	0	0	0	0	0	0	0	0	0.818084	1	1	1	1.1469	1	1	1	0.65334	1	1	1
19156	Psap	Sulfated glycoprotein 1 OS=Mus musculus GN=Psap PE=2 SV=1 - [E9PZ00_MOUSE]	0	0	0	0	0	0	0	0	3.54078	2	1	1	16.7758	1	1	1	15.7551	1	1	1	10.6888	3	1	1
28000	PRP19	Isoform 3 of Pre-mRNA-processing factor 19 OS=Mus musculus GN=Prpf19 - [PRP19_MOUSE]	0	0	0	0	0	0	0	0	0	0	0	0	6.08265	1	1	1	8.47169	1	1	1	4.22485	1	1	1
18984	Por	NADPH--cytochrome P450 reductase OS=Mus musculus GN=Por PE=2 SV=1 - [Q05DV1_MOUSE]	0	0	0	0	0	0	0	0	0	0	0	0	3.45919	2	1	1	13.8143	1	1	1	0	0	0	0
18783	Pla2g4a	Cytosolic phospholipase A2 OS=Mus musculus GN=Pla2g4a PE=2 SV=1 - [Q9DBX5_MOUSE]	5.34836	1	1	1	0	0	0	0	7.61181	4	1	1	4.21688	1	1	1	0	0	0	0	0	0	0	0
18746	Pkm	Pyruvate kinase PKM OS=Mus musculus GN=Pkm PE=1 SV=4 - [KPYM_MOUSE]	0	0	0	0	0	0	0	0	0	0	0	0	13.1006	13	3	3	8.34592	5	3	3	6.31736	9	3	2
56305	Pitpnb	Phosphatidylinositol transfer protein beta isoform OS=Mus musculus GN=Pitpnb PE=1 SV=2 - [PIPNB_MOUSE]	0	0	0	0	0	0	0	0	0	0	0	0	34.4805	2	1	1	41.8977	2	1	1	22.4605	1	1	1
72519	Pip4p2	Type 2 phosphatidylinositol 4,5-bisphosphate 4-phosphatase OS=Mus musculus GN=Tmem55a PE=1 SV=1 - [TM55A_MOUSE]	4.25512	1	1	1	6.78039	2	1	1	5.89039	1	1	1	0	0	0	0	0	0	0	0	0	0	0	0
236539	Phgdh	D-3-phosphoglycerate dehydrogenase OS=Mus musculus GN=Phgdh PE=1 SV=3 - [SERA_MOUSE]	10.6338	6	2	2	13.9774	3	2	2	14.0248	5	2	2	10.3876	6	3	2	11.6908	6	3	3	8.26491	7	2	2
12034	Phb2	Prohibitin-2 (Fragment) OS=Mus musculus GN=Phb2 PE=2 SV=1 - [F6Q8V7_MOUSE]	0	0	0	0	0	0	0	0	0	0	0	0	7.93844	3	3	3	10.5111	2	2	2	2.24478	2	2	2
18643	Pfn1	Profilin OS=Mus musculus GN=Pfn1 PE=3 SV=1 - [J3QMC2_MOUSE]	0	0	0	0	0	0	0	0	0	0	0	0	8.37488	5	1	1	9.27114	3	1	1	3.96327	2	1	1
14827	Pdia3	Protein disulfide-isomerase A3 OS=Mus musculus GN=Pdia3 PE=1 SV=2 - [PDIA3_MOUSE]	0	0	0	0	0	0	0	0	0	0	0	0	5.13585	2	2	2	11.6112	1	1	1	0	0	0	0
93724	Pcdhga12	Protein Pcdhgb6 OS=Mus musculus GN=Pcdhga12 PE=2 SV=1 - [Q91XY7_MOUSE]	0	0	0	0	0	0	0	0	0	0	0	0	6.5102	1	1	1	7.88112	1	1	1	0	0	0	0
66449	Pam16	Mitochondrial import inner membrane translocase subunit TIM16 OS=Mus musculus GN=Pam16 PE=2 SV=1 - [TIM16_MOUSE]	4.60654	1	1	1	6.42344	1	1	1	0	0	0	0	0	0	0	0	0	0	0	0	0	0	0	0
18453	P4hb	Protein disulfide-isomerase OS=Mus musculus GN=P4hb PE=1 SV=2 - [PDIA1_MOUSE]	0	0	0	0	0	0	0	0	0	0	0	0	0	0	0	0	1.60584	1	1	1	4.45822	3	1	1
13200	OST48	Dolichyl-diphosphooligosaccharide--protein glycosyltransferase 48 kDa subunit OS=Mus musculus GN=Ddost PE=1 SV=2 - [OST48_MOUSE]	7.89996	3	1	1	12.0758	2	1	1	11.9307	3	1	1	0	1	1	1	0	0	0	0	0	0	0	0
227699	Nup188	Nucleoporin NUP188 homolog OS=Mus musculus GN=Nup188 PE=1 SV=2 - [NU188_MOUSE]	0.276904	1	1	1	0	1	1	1	0.643259	1	1	1	0.893077	1	1	1	0	0	0	0	0	0	0	0
20320	Nptn	Neuroplastin (Fragment) OS=Mus musculus GN=Nptn PE=4 SV=1 - [H3BIX4_MOUSE]	0	0	0	0	2.0803	1	1	1	1.81239	2	2	2	0	0	0	0	0	0	0	0	0	0	0	0
70769	Nolc1	Protein Nolc1 OS=Mus musculus GN=Nolc1 PE=2 SV=1 - [E9Q5C9_MOUSE]	1.0049	2	2	2	2.60702	1	1	1	0	0	0	0	0	0	0	0	0	0	0	0	0	0	0	0
68375	Ndufa8	NADH dehydrogenase [ubiquinone] 1 alpha subcomplex subunit 8 OS=Mus musculus GN=Ndufa8 PE=1 SV=3 - [NDUA8_MOUSE]	4.45928	1	1	1	4.1782	2	1	1	7.09933	4	1	1	0	0	0	0	0	0	0	0	0	0	0	0
226101	Myof	Isoform 2 of Myoferlin OS=Mus musculus GN=Myof - [MYOF_MOUSE]	0	0	0	0	0	0	0	0	0	0	0	0	1.37364	1	1	1	1.73615	1	1	1	0	0	0	0
17904	Myl6	Myosin light polypeptide 6 OS=Mus musculus GN=Myl6 PE=1 SV=3 - [MYL6_MOUSE]	0	0	0	0	0	0	0	0	0	0	0	0	7.67236	2	1	1	0	0	0	0	4.71269	1	1	1
72199	Mms19	MMS19 nucleotide excision repair protein homolog OS=Mus musculus GN=Mms19 PE=2 SV=1 - [E9Q5T0_MOUSE]	0.800402	1	1	1	0	1	1	1	0.641964	1	1	1	0	0	0	0	1.62509	1	1	1	0	0	0	0
109154	Mlec	Malectin OS=Mus musculus GN=Mlec PE=2 SV=2 - [MLEC_MOUSE]	2.98922	3	1	1	3.49291	2	1	1	2.92381	3	1	1	9.35011	2	1	1	8.76522	3	1	1	4.46145	4	1	1
17210	Mcl1	Induced myeloid leukemia cell differentiation protein Mcl-1 homolog OS=Mus musculus GN=Mcl1 PE=1 SV=3 - [MCL1_MOUSE]	7.34673	3	1	1	9.24296	2	1	1	9.02762	3	1	1	8.12199	5	1	1	0	0	0	0	5.13341	2	1	1
228607	Mavs	Mitochondrial antiviral-signaling protein OS=Mus musculus GN=Mavs PE=1 SV=1 - [MAVS_MOUSE]	0	0	0	0	0	0	0	0	2.38215	2	1	1	1.71618	1	1	1	0	0	0	0	0	0	0	0
216443	Mars	Methionine--tRNA ligase, cytoplasmic OS=Mus musculus GN=Mars PE=2 SV=1 - [SYMC_MOUSE]	0	0	0	0	4.35185	2	2	2	4.00453	2	2	2	3.41114	2	1	1	2.0445	1	1	1	1.62686	1	1	1
98238	Lrrc59	Leucine-rich repeat-containing protein 59 OS=Mus musculus GN=Lrrc59 PE=2 SV=1 - [LRC59_MOUSE]	11.1014	6	2	2	4.22591	4	2	1	14.1781	8	2	2	24.9191	7	4	4	26.8605	5	3	3	4.27105	8	3	3
16828	Ldha	L-lactate dehydrogenase A chain OS=Mus musculus GN=Ldha PE=1 SV=3 - [LDHA_MOUSE]	0	0	0	0	0	0	0	0	0	0	0	0	15.5856	6	3	3	23.9224	6	2	2	9.1501	7	2	2
107045	Lars	Leucine--tRNA ligase, cytoplasmic OS=Mus musculus GN=Lars PE=2 SV=2 - [SYLC_MOUSE]	0	0	0	0	0	0	0	0	0	0	0	0	0	0	0	0	3.80916	1	1	1	3.00182	1	1	1
16783	Lamp1	Lysosome-associated membrane glycoprotein 1 OS=Mus musculus GN=Lamp1 PE=1 SV=2 - [LAMP1_MOUSE]	0	0	0	0	0	0	0	0	0	0	0	0	12.8214	2	1	1	16.957	1	1	1	10.7084	1	1	1
16647	Kpna2	Importin subunit alpha-1 (Fragment) OS=Mus musculus GN=Kpna2 PE=2 SV=2 - [A2A600_MOUSE]	0	0	0	0	3.80607	1	1	1	5.00987	3	1	1	0	0	0	0	4.56141	1	1	1	2.83876	1	1	1
56421	K6PP	Isoform 2 of 6-phosphofructokinase type C OS=Mus musculus GN=Pfkp - [K6PP_MOUSE]	6.18898	1	1	1	9.63955	4	1	1	9.30424	4	1	1	0	0	0	0	0	0	0	0	0	0	0	0
29875	Iqgap1	Ras GTPase-activating-like protein IQGAP1 OS=Mus musculus GN=Iqgap1 PE=1 SV=2 - [IQGA1_MOUSE]	0	0	0	0	0	0	0	0	0	0	0	0	5.34904	1	1	1	4.74758	1	1	1	2.8214	2	1	1
75751	Ipo4	Importin-4 OS=Mus musculus GN=Ipo4 PE=2 SV=1 - [Q5U4C5_MOUSE]	3.26194	2	1	1	3.88596	3	1	1	4.50781	4	1	1	0	0	0	0	0	0	0	0	0	0	0	0
170718	Idh3b	Isocitrate dehydrogenase 3 (NAD+) beta OS=Mus musculus GN=Idh3b PE=2 SV=1 - [Q91VA7_MOUSE]	0	0	0	0	0	0	0	0	0	0	0	0	8.51318	1	1	1	0	0	0	0	5.21252	1	1	1
15516	Hsp90ab1	Heat shock protein HSP 90-beta OS=Mus musculus GN=Hsp90ab1 PE=1 SV=3 - [HS90B_MOUSE]	8.82765	4	1	1	5.11324	7	2	2	7.14437	14	5	5	24.8607	8	5	5	19.5422	13	4	4	15.1725	3	2	2
56348	Hsd17b12	Estradiol 17-beta-dehydrogenase 12 OS=Mus musculus GN=Hsd17b12 PE=2 SV=1 - [DHB12_MOUSE]	7.20876	7	1	1	16.5318	4	1	1	13.7751	7	2	2	11.4174	3	1	1	13.3803	5	1	1	8.6928	2	1	1
98758	HNRPF	Isoform 2 of Heterogeneous nuclear ribonucleoprotein F OS=Mus musculus GN=Hnrnpf - [HNRPF_MOUSE]	0	0	0	0	0	0	0	0	0	0	0	0	13.1032	2	1	1	10.1355	1	1	1	3.47607	1	1	1
15387	Hnrnpk	Heterogeneous nuclear ribonucleoprotein K OS=Mus musculus GN=Hnrnpk PE=2 SV=1 - [H3BLL4_MOUSE]	0	0	0	0	0	0	0	0	0	0	0	0	2.45543	1	1	1	3.89678	1	1	1	0	0	0	0
15368	Hmox1	Heme oxygenase 1 OS=Mus musculus GN=Hmox1 PE=1 SV=1 - [HMOX1_MOUSE]	0	0	0	0	16.5545	1	1	1	0	0	0	0	11.3955	8	2	2	18.401	3	2	2	16.9051	7	2	2
15159	Hccs	Cytochrome c-type heme lyase OS=Mus musculus GN=Hccs PE=2 SV=1 - [G3UXK7_MOUSE]	0	0	0	0	0.937749	1	1	1	0.814648	1	1	1	0	0	0	0	0	0	0	0	0	0	0	0
97212	Hadha	Trifunctional enzyme subunit alpha, mitochondrial OS=Mus musculus GN=Hadha PE=1 SV=1 - [ECHA_MOUSE]	1.91081	2	1	1	2.83032	1	1	1	3.54851	2	1	1	5.37694	4	1	1	6.37792	2	1	1	4.3974	4	1	1
14751	Gpi	Glucose-6-phosphate isomerase OS=Mus musculus GN=Gpi PE=1 SV=4 - [G6PI_MOUSE]	0	0	0	0	0	0	0	0	0	0	0	0	3.84211	4	1	1	5.39995	3	1	1	3.10374	3	1	1
14688	Gnb1	Guanine nucleotide-binding protein G(I)/G(S)/G(T) subunit beta-1 (Fragment) OS=Mus musculus GN=Gnb1 PE=2 SV=1 - [H3BLF7_MOUSE]	0	0	0	0	0	0	0	0	0	0	0	0	5.56166	1	1	1	5.61895	2	1	1	0	0	0	0
6608751	Gm20390	Nucleoside diphosphate kinase OS=Mus musculus GN=Gm20390 PE=2 SV=1 - [E9PZF0_MOUSE]	0	0	0	0	0	0	0	0	0	0	0	0	6.33975	2	2	2	0	0	0	0	6.73011	1	1	1
14232	Fkbp8	Peptidyl-prolyl cis-trans isomerase FKBP8 OS=Mus musculus GN=Fkbp8 PE=1 SV=2 - [FKBP8_MOUSE]	4.4063	1	1	1	8.67313	1	1	1	5.12285	2	1	1	3.66355	2	1	1	3.23913	1	1	1	0	0	0	0
14129	Fcgr1	High affinity immunoglobulin gamma Fc receptor I OS=Mus musculus GN=Fcgr1 PE=1 SV=1 - [FCGR1_MOUSE]	8.16174	12	3	3	13.2879	13	3	3	13.3587	9	3	3	17.5397	11	3	3	22.4416	6	3	3	13.5262	8	2	2
14127	Fcer1g	High affinity immunoglobulin epsilon receptor subunit gamma OS=Mus musculus GN=Fcer1g PE=1 SV=1 - [FCERG_MOUSE]	6.60717	5	2	2	13.1927	2	1	1	11.1008	3	2	2	6.9867	6	1	1	6.09998	1	1	1	4.48651	5	1	1
433182	Eno1	Alpha-enolase OS=Mus musculus GN=Eno1 PE=1 SV=3 - [ENOA_MOUSE]	0	0	0	0	0	0	0	0	0	0	0	0	20.0442	6	1	1	12.0612	5	3	3	5.18741	4	1	1
78798	Eml4	Echinoderm microtubule-associated protein-like 4 OS=Mus musculus GN=Eml4 PE=2 SV=1 - [F8WJ93_MOUSE]	680.347	84	33	30	811.699	87	32	29	860.63	84	35	32	888.029	73	21	20	918.498	67	21	19	486.179	61	24	22
67204	Eif2s2	Eukaryotic translation initiation factor 2 subunit 2 OS=Mus musculus GN=Eif2s2 PE=1 SV=1 - [IF2B_MOUSE]	16.8721	1	1	1	15.1016	4	1	1	6.9917	3	2	2	0	1	1	1	0	0	0	0	0	0	0	0
13629	Eef2	Elongation factor 2 OS=Mus musculus GN=Eef2 PE=1 SV=2 - [EF2_MOUSE]	0	0	0	0	0	0	0	0	0	0	0	0	6.1516	1	1	1	5.95395	2	2	2	1.19888	1	1	1
55949	Eef1b	Elongation factor 1-beta OS=Mus musculus GN=Eef1b PE=1 SV=5 - [EF1B_MOUSE]	0	0	0	0	0	0	0	0	1.7689	1	1	1	0	0	0	0	22.5871	1	1	1	0	0	0	0
68097	Dynll2	Dynein light chain 2, cytoplasmic OS=Mus musculus GN=Dynll2 PE=2 SV=1 - [D6RIN4_MOUSE]	7.26547	1	1	1	0	0	0	0	8.73742	1	1	1	0	0	0	0	39.0195	1	1	1	25.5749	1	1	1
56455	Dynll1	Dynein light chain 1, cytoplasmic OS=Mus musculus GN=Dynll1 PE=1 SV=1 - [DYL1_MOUSE]	16.6893	6	3	3	19.6296	8	3	2	17.8636	10	2	2	28.3016	13	2	2	30.7961	15	2	2	29.7003	10	3	3
66310	Dpy30	Protein dpy-30 homolog OS=Mus musculus GN=Dpy30 PE=1 SV=1 - [DPY30_MOUSE]	0	0	0	0	0.614797	1	1	1	1.0492	1	1	1	0	0	0	0	0	0	0	0	0	0	0	0
94176	Dock2	Dedicator of cytokinesis protein 2 OS=Mus musculus GN=Dock2 PE=1 SV=3 - [DOCK2_MOUSE]	0	11	1	1	10.6067	7	1	1	11.0952	7	1	1	0	0	0	0	0	0	0	0	0	0	0	0
15502	Dnaja1	DnaJ homolog subfamily A member 1 (Fragment) OS=Mus musculus GN=Dnaja1 PE=2 SV=1 - [B1AXX9_MOUSE]	0	0	0	0	0	0	0	0	0	0	0	0	8.38511	4	2	2	8.50491	3	2	2	4.21057	3	1	1
13244	Degs1	Sphingolipid delta(4)-desaturase DES1 OS=Mus musculus GN=Degs1 PE=2 SV=1 - [DEGS1_MOUSE]	12.3717	1	1	1	6.96973	2	2	2	6.28499	1	1	1	0	0	0	0	4.86516	1	1	1	0	0	0	0
13207	Ddx5	Probable ATP-dependent RNA helicase DDX5 OS=Mus musculus GN=Ddx5 PE=1 SV=2 - [DDX5_MOUSE]	0	1	1	1	1.70498	1	1	1	0	0	0	0	0	0	0	0	0	0	0	0	2.18907	1	1	1
13200	Ddost	Dolichyl-diphosphooligosaccharide--protein glycosyltransferase 48 kDa subunit OS=Mus musculus GN=Ddost PE=1 SV=2 - [OST48_MOUSE]	8.16368	3	1	1	9.09765	2	1	1	12.2003	3	1	1	16.945	1	1	1	0	0	0	0	0	0	0	0
109754	Cyb5r3	NADH-cytochrome b5 reductase 3 (Fragment) OS=Mus musculus GN=Cyb5r3 PE=2 SV=1 - [F2Z3V0_MOUSE]	0	0	0	0	0	0	0	0	0	0	0	0	3.59353	1	1	1	5.01191	1	1	1	0	0	0	0
66427	Cyb5b	Cytochrome b5 type B OS=Mus musculus GN=Cyb5b PE=1 SV=1 - [CYB5B_MOUSE]	24.0208	1	1	1	21.4984	2	1	1	0	0	0	0	31.0481	8	2	2	23.8521	6	2	2	12.7655	3	1	1
13030	Ctsb	Cathepsin B OS=Mus musculus GN=Ctsb PE=1 SV=2 - [CATB_MOUSE]	0	0	0	0	0	0	0	0	0	0	0	0	1.55436	2	1	1	0	1	1	1	1.59815	3	1	1
110750	Cse1l	Exportin-2 (Fragment) OS=Mus musculus GN=Cse1l PE=2 SV=1 - [F6ZEW4_MOUSE]	25.4772	4	1	1	34.4736	2	1	1	18.6485	3	2	2	0	0	0	0	0	0	0	0	0	0	0	0
110323	Cox6b1	Cytochrome c oxidase subunit 6B1 OS=Mus musculus GN=Cox6b1 PE=1 SV=2 - [CX6B1_MOUSE]	0	0	0	0	0	0	0	0	0	0	0	0	0	0	0	0	3.02196	2	1	1	1.94525	1	1	1
12857	Cox4i1	Cytochrome c oxidase subunit 4 isoform 1, mitochondrial OS=Mus musculus GN=Cox4i1 PE=1 SV=2 - [COX41_MOUSE]	23.479	2	2	2	27.086	2	2	2	30.0875	2	1	1	7.62683	2	1	1	13.7448	2	1	1	5.85907	1	1	1
12847	Copa	Coatomer subunit alpha OS=Mus musculus GN=Copa PE=1 SV=2 - [COPA_MOUSE]	0	0	0	0	0	0	0	0	0	0	0	0	4.44175	2	2	2	4.31301	2	2	2	0	1	1	1
52469	Coa3	Cytochrome c oxidase assembly protein 3 homolog, mitochondrial OS=Mus musculus GN=Coa3 PE=2 SV=1 - [E9Q6W2_MOUSE]	0	0	0	0	0	0	0	0	0	0	0	0	3.28788	1	1	1	0	0	0	0	1.98592	1	1	1
66054	Cndp2	Cytosolic non-specific dipeptidase OS=Mus musculus GN=Cndp2 PE=1 SV=1 - [CNDP2_MOUSE]	0	0	0	0	0	0	0	0	0	0	0	0	1.40448	2	1	1	2.43731	2	1	1	0	0	0	0
14004	Chchd2	Coiled-coil-helix-coiled-coil-helix domain-containing protein 2, mitochondrial OS=Mus musculus GN=Chchd2 PE=1 SV=1 - [CHCH2_MOUSE]	6.45874	5	1	1	14.2906	3	1	1	13.0957	4	1	1	9.40169	2	1	1	4.67904	1	1	1	0	1	1	1
76893	Cers2	Ceramide synthase 2 OS=Mus musculus GN=Cers2 PE=1 SV=1 - [CERS2_MOUSE]	10.3653	2	1	1	14.2807	2	1	1	10.6373	2	1	1	0	0	0	0	14.4514	1	1	1	10.8635	1	1	1
12464	Cct4	T-complex protein 1 subunit delta OS=Mus musculus GN=Cct4 PE=2 SV=1 - [G5E839_MOUSE]	0	0	0	0	0	0	0	0	0	0	0	0	5.15332	1	1	1	4.97168	2	1	1	0	0	0	0
11950	CCD51	Isoform 2 of Coiled-coil domain-containing protein 51 OS=Mus musculus GN=Ccdc51 - [CCD51_MOUSE]	0	0	0	0	1.73645	2	1	1	2.42747	2	1	1	0	0	0	0	0	0	0	0	0	0	0	0
12330	Canx	Calnexin OS=Mus musculus GN=Canx PE=1 SV=1 - [CALX_MOUSE]	4.43453	2	2	2	7.59263	2	2	2	0.379795	1	1	1	13.5986	7	3	2	16.6044	4	2	2	9.06777	4	2	2
69719	Cad	Cad protein OS=Mus musculus GN=Cad PE=2 SV=1 - [B7ZN27_MOUSE]	0	0	0	0	4.40568	4	1	1	3.17132	1	1	1	0	0	0	0	0	0	0	0	0	0	0	0
70350	Basp1	Brain acid soluble protein 1 OS=Mus musculus GN=Basp1 PE=1 SV=3 - [BASP1_MOUSE]	4.54419	2	1	1	0	0	0	0	6.73028	1	1	1	0	0	0	0	0	0	0	0	0	0	0	0
224727	Bag6	Large proline-rich protein BAG6 OS=Mus musculus GN=Bag6 PE=2 SV=1 - [Q3UF95_MOUSE]	0	1	1	1	2.2399	1	1	1	3.01145	1	1	1	0	0	0	0	0	0	0	0	0	0	0	0
12010	B2m	Beta-2-microglobulin OS=Mus musculus GN=B2m PE=1 SV=2 - [B2MG_MOUSE]	0	0	0	0	0	0	0	0	0	0	0	0	5.72833	1	1	1	5.12158	1	1	1	2.99392	2	1	1
108664	Atp6v1h	V-type proton ATPase subunit H OS=Mus musculus GN=Atp6v1h PE=1 SV=1 - [VATH_MOUSE]	7.34286	2	1	1	0	0	0	0	9.33086	1	1	1	0	0	0	0	0	0	0	0	0	0	0	0
57423	Atp5j2	ATP synthase subunit f, mitochondrial OS=Mus musculus GN=Atp5j2 PE=2 SV=1 - [F8WHP8_MOUSE]	0	0	0	0	0	0	0	0	0	0	0	0	25.0997	1	1	1	30.3327	2	1	1	13.9334	5	1	1
67126	Atp5f1e	ATP synthase subunit epsilon, mitochondrial OS=Mus musculus GN=Atp5e PE=2 SV=2 - [ATP5E_MOUSE]	1.45445	1	1	1	2.07221	1	1	1	3.69039	1	1	1	0	0	0	0	0	0	0	0	0	0	0	0
66043	Atp5f1d	ATP synthase subunit delta, mitochondrial OS=Mus musculus GN=Atp5d PE=1 SV=1 - [ATPD_MOUSE]	0	0	0	0	23.8926	1	1	1	5.12353	1	1	1	0	0	0	0	4.00219	1	1	1	0	0	0	0
11950	Atp5f1	ATP synthase F(0) complex subunit B1, mitochondrial OS=Mus musculus GN=Atp5f1 PE=1 SV=1 - [AT5F1_MOUSE]	1.69429	2	2	2	0	0	0	0	1.81529	1	1	1	7.51622	4	2	2	5.3333	1	1	1	0	0	0	0
108888	ATAD3	Isoform 2 of ATPase family AAA domain-containing protein 3 OS=Mus musculus GN=Atad3 - [ATAD3_MOUSE]	3.71347	1	1	1	0	0	0	0	2.43638	1	1	1	5.89344	3	2	2	13.9449	2	1	1	5.30576	4	1	1
65973	Asph	Aspartyl/asparaginyl beta-hydroxylase OS=Mus musculus GN=Asph PE=2 SV=1 - [Q8CBM2_MOUSE]	0	0	0	0	0	0	0	0	0	0	0	0	0	0	0	0	1.39714	1	1	1	3.12277	1	1	1
211914	Asap2	Arf-GAP with SH3 domain, ANK repeat and PH domain-containing protein 2 OS=Mus musculus GN=Asap2 PE=2 SV=2 - [D3YX85_MOUSE]	0	0	0	0	0	0	0	0	0	0	0	0	4.65659	1	1	1	0	0	0	0	3.35824	1	1	1
16800	Arhgef2	Rho guanine nucleotide exchange factor 2 OS=Mus musculus GN=Arhgef2 PE=2 SV=1 - [H3BJU7_MOUSE]	9.88252	4	1	1	6.92603	2	2	2	9.46557	2	2	2	4.79243	1	1	1	5.25361	2	1	1	1.6915	1	1	1
12306	Anxa2	Annexin (Fragment) OS=Mus musculus GN=Anxa2 PE=2 SV=1 - [B0V2N8_MOUSE]	0	0	0	0	0	0	0	0	0	0	0	0	4.70819	1	1	1	0	0	0	0	3.27839	3	2	2
11674	Aldoa	Fructose-bisphosphate aldolase A (Fragment) OS=Mus musculus GN=Aldoa PE=2 SV=1 - [D3YV98_MOUSE]	3.47723	1	1	1	0	0	0	0	0	0	0	0	12.9607	5	3	3	12.6643	5	2	2	6.78144	7	3	2
26926	Aifm1	Apoptosis-inducing factor 1, mitochondrial OS=Mus musculus GN=Aifm1 PE=2 SV=1 - [B1AU25_MOUSE]	0	2	1	1	0	0	0	0	4.69682	1	1	1	0.328581	1	1	1	0	0	0	0	0	0	0	0
228061	Agps	Alkyldihydroxyacetonephosphate synthase, peroxisomal OS=Mus musculus GN=Agps PE=2 SV=1 - [A2AL49_MOUSE]	15.2229	2	1	1	21.4357	2	1	1	17.0468	4	1	1	10.5161	5	1	1	0	0	0	0	3.7767	2	1	1
93736	Aff4	AF4/FMR2 family member 4 OS=Mus musculus GN=Aff4 PE=1 SV=1 - [AFF4_MOUSE]	0	0	0	0	0	0	0	0	0	1	1	1	0	0	0	0	4.81625	1	1	1	1.99814	2	1	1
17355	Aff1	AF4/FMR2 family member 1 (Fragment) OS=Mus musculus GN=Aff1 PE=2 SV=1 - [B1AVP1_MOUSE]	0.860126	1	1	1	0.986686	1	1	1	0	0	0	0	0	0	0	0	0	0	0	0	0	0	0	0
50790	ACSL4	Isoform Short of Long-chain-fatty-acid--CoA ligase 4 OS=Mus musculus GN=Acsl4 - [ACSL4_MOUSE]	0	0	0	0	0	0	0	0	3.28998	1	1	1	0	0	0	0	6.1866	2	2	1	1.86346	1	1	1
11370	Acadvl	Very long-chain specific acyl-CoA dehydrogenase, mitochondrial OS=Mus musculus GN=Acadvl PE=1 SV=3 - [ACADV_MOUSE]	0	0	0	0	0	0	0	0	0	0	0	0	6.39996	1	1	1	0	0	0	0	3.87561	2	1	1
67373	2210010C04Rik	Protein 2210010C04Rik OS=Mus musculus GN=2210010C04Rik PE=2 SV=1 - [Q9CPN9_MOUSE]	0	0	0	0	0	0	0	0	0	0	0	0	21.4916	2	1	1	13.7148	3	1	1	1.77944	3	1	1

## Sheet: Dataset2
Supplementary Data 3. Proteins identified in WT DC2.4 and infection 6.5h by CO-IP MS
Dataset2: A list of 158 proteins with at least one unique peptide and one strict peptide.
GeneSymbol	WT DC2.4-1	WT DC2.4-2	WT DC2.4-3	Infection 6.5h-1	Infection 6.5h-2	Infection 6.5h-3
Eml4	680.347	811.699	860.63	888.029	918.498	486.179
Cox4i1	23.479	27.086	30.0875	7.62683	13.7448	5.85907
Slc3a2	18.3226	7.97238	34.8407	8.15756	10.3302	9.21283
Cse1l	25.4772	34.4736	18.6485	0	0	0
Rpl39	0	16.1228	18.6387	0	0	0
Slc16a3	2.99239	0	18.528	0	0	14.4178
Vapa	0	0	18.4485	16.6509	16.631	9.88169
Dynll1	16.6893	19.6296	17.8636	28.3016	30.7961	29.7003
Agps	15.2229	21.4357	17.0468	10.5161	0	3.7767
Lrrc59	11.1014	4.22591	14.1781	24.9191	26.8605	4.27105
Phgdh	10.6338	13.9774	14.0248	10.3876	11.6908	8.26491
Hsd17b12	7.20876	16.5318	13.7751	11.4174	13.3803	8.6928
Slc25a5	9.67663	10.3632	13.6526	94.8886	84.5264	29.28
Fcgr1	8.16174	13.2879	13.3587	17.5397	22.4416	13.5262
Chchd2	6.45874	14.2906	13.0957	9.40169	4.67904	0
Rpl24	8.55208	22.6243	12.5762	11.1428	14.2299	7.16295
Rab5c	8.58943	19.3911	12.5467	0	0	0
Ddost	8.16368	9.09765	12.2003	16.945	0	0
OST48	7.89996	12.0758	11.9307	0	0	0
Tmed9	10.8585	10.6353	11.6545	15.9263	22.7669	8.68407
Rhog	10.5591	13.8114	11.6018	0	7.17039	0
Fcer1g	6.60717	13.1927	11.1008	6.9867	6.09998	4.48651
Dock2	0	10.6067	11.0952	0	0	0
Rps29	11.8843	12.8988	10.6546	0	0	0
Cers2	10.3653	14.2807	10.6373	0	14.4514	10.8635
Arhgef2	9.88252	6.92603	9.46557	4.79243	5.25361	1.6915
Atp6v1h	7.34286	0	9.33086	0	0	0
K6PP	6.18898	9.63955	9.30424	0	0	0
Mcl1	7.34673	9.24296	9.02762	8.12199	0	5.13341
Tram1	0	9.25528	8.87764	0	0	0
Dynll2	7.26547	0	8.73742	0	39.0195	25.5749
Rab14	4.96686	8.43737	8.70988	9.92654	12.1716	8.94168
Tardbp	4.5549	10.1049	8.643	4.31929	0	0
Rac2	4.66411	9.04952	8.23298	0	0	0
Trip12	1.90385	0	8.22634	0	0	0
Rpl23	5.98709	7.64703	8.16379	3.20758	3.2727	1.62605
Pla2g4a	5.34836	0	7.61181	4.21688	0	0
Hsp90ab1	8.82765	5.11324	7.14437	24.8607	19.5422	15.1725
Ndufa8	4.45928	4.1782	7.09933	0	0	0
Slc25a4	4.15212	7.98603	7.06187	54.5373	54.7355	19.1583
Eif2s2	16.8721	15.1016	6.9917	0	0	0
Basp1	4.54419	0	6.73028	0	0	0
Uqcrc2	5.01265	6.57149	6.60323	12.8258	12.7433	6.10908
Degs1	12.3717	6.96973	6.28499	0	4.86516	0
Pip4p2	4.25512	6.78039	5.89039	0	0	0
Rpl35	0	11.2443	5.62587	0	0	7.61828
Yme1l1	0	4.92956	5.28502	0	0	0
Ptprc	0	7.83025	5.28336	0	0	0
Atp5f1d	0	23.8926	5.12353	0	4.00219	0
Fkbp8	4.4063	8.67313	5.12285	3.66355	3.23913	0
Kpna2	0	3.80607	5.00987	0	4.56141	2.83876
Uqcrfs1	0.817671	0	4.89217	0	0	0
Aifm1	0	0	4.69682	0.328581	0	0
Ipo4	3.26194	3.88596	4.50781	0	0	0
Tomm70	2.86548	4.60042	4.31616	5.03715	0	0
Rpl36a	5.77674	5.65032	4.26769	0.611855	0	0
Tbcd	2.26329	4.28198	4.06959	0	0	0
Ttc1	0	4.30495	4.00586	0	0	0
Mars	0	4.35185	4.00453	3.41114	2.0445	1.62686
Psmd9	3.65429	3.95363	3.84678	0	0	0
Atp5f1e	1.45445	2.07221	3.69039	0	0	0
Syncrip	0	0	3.64824	4.14294	7.14211	1.34409
Timm10b	0	3.36859	3.59069	4.11374	0	0
Hadha	1.91081	2.83032	3.54851	5.37694	6.37792	4.3974
Psap	0	0	3.54078	16.7758	15.7551	10.6888
ACSL4	0	0	3.28998	0	6.1866	1.86346
Cad	0	4.40568	3.17132	0	0	0
Bag6	0	2.2399	3.01145	0	0	0
Mlec	2.98922	3.49291	2.92381	9.35011	8.76522	4.46145
SRRM2	0	2.67392	2.7196	0	0	0
Tmco1	0	1.26166	2.64478	0	0	0
ATAD3	3.71347	0	2.43638	5.89344	13.9449	5.30576
CCD51	0	1.73645	2.42747	0	0	0
Mavs	0	0	2.38215	1.71618	0	0
Atp5f1	1.69429	0	1.81529	7.51622	5.3333	0
Nptn	0	2.0803	1.81239	0	0	0
Eef1b	0	0	1.7689	0	22.5871	0
XPO5	2.27759	2.50268	1.67255	0	0	0
Tfrc	0	0	1.48313	10.5905	15.9934	9.79582
Dpy30	0	0.614797	1.0492	0	0	0
Hccs	0	0.937749	0.814648	0	0	0
Nup188	0.276904	0	0.643259	0.893077	0	0
Mms19	0.800402	0	0.641964	0	1.62509	0
Canx	4.43453	7.59263	0.379795	13.5986	16.6044	9.06777
Cyb5b	24.0208	21.4984	0	31.0481	23.8521	12.7655
Hmox1	0	16.5545	0	11.3955	18.401	16.9051
Slc7a5	7.90664	9.00041	0	0	0	0
Pam16	4.60654	6.42344	0	0	0	0
Sacm1l	3.6015	4.8427	0	0	0	0
SRSF3	0	3.70411	0	3.27533	2.88494	0
Nolc1	1.0049	2.60702	0	0	0	0
Ddx5	0	1.70498	0	0	0	2.18907
Aff1	0.860126	0.986686	0	0	0	0
Ran	50.829	0	0	7.55769	0	0
Rap1a	18.2741	0	0	8.45946	17.0044	7.11185
Aldoa	3.47723	0	0	12.9607	12.6643	6.78144
Vdac2	3.33597	0	0	12.1445	43.9589	9.82367
WDR44	0	0	0	665.897	37.853	36.6511
Rad18	0	0	0	3.78458	0.571489	0
Por	0	0	0	3.45919	13.8143	0
P4hb	0	0	0	0	1.60584	4.45822
Ywhaz	0	0	0	7.04738	2.18105	0.365368
Aff4	0	0	0	0	4.81625	1.99814
Rps15	0	0	0	1.0217	4.78853	0.695677
Pdia3	0	0	0	5.13585	11.6112	0
Asph	0	0	0	0	1.39714	3.12277
Slc25a13	0	0	0	11.3495	0	6.49814
Cndp2	0	0	0	1.40448	2.43731	0
Coa3	0	0	0	3.28788	0	1.98592
Acadvl	0	0	0	6.39996	0	3.87561
Idh3b	0	0	0	8.51318	0	5.21252
Myl6	0	0	0	7.67236	0	4.71269
Hnrnpk	0	0	0	2.45543	3.89678	0
Cox6b1	0	0	0	0	3.02196	1.94525
Anxa2	0	0	0	4.70819	0	3.27839
Cyb5r3	0	0	0	3.59353	5.01191	0
Asap2	0	0	0	4.65659	0	3.35824
Slc2a1	0	0	0	0	9.40566	6.90193
Lars	0	0	0	0	3.80916	3.00182
Myof	0	0	0	1.37364	1.73615	0
Pcdhga12	0	0	0	6.5102	7.88112	0
Psma7	0	0	0	7.68283	6.48553	0
Gm20390	0	0	0	6.33975	0	6.73011
Cct4	0	0	0	5.15332	4.97168	0
Copa	0	0	0	4.44175	4.31301	0
Ctsb	0	0	0	1.55436	0	1.59815
Sdha	0	0	0	4.61972	0	4.68178
Gnb1	0	0	0	5.56166	5.61895	0
2210010C04Rik	0	0	0	21.4916	13.7148	1.77944
Eef2	0	0	0	6.1516	5.95395	1.19888
Phb2	0	0	0	7.93844	10.5111	2.24478
Eno1	0	0	0	20.0442	12.0612	5.18741
HNRPF	0	0	0	13.1032	10.1355	3.47607
Ldha	0	0	0	15.5856	23.9224	9.1501
Set	0	0	0	6.39767	9.25785	3.72403
Sec61a2	0	0	0	14.4897	6.97376	8.25101
Rps15a	0	0	0	8.96912	16.2218	8.05666
Pfn1	0	0	0	8.37488	9.27114	3.96327
Vamp3	0	0	0	11.1929	7.45125	5.0222
Pkm	0	0	0	13.1006	8.34592	6.31736
Stx7	0	0	0	4.10337	4.61413	2.08183
Atp5j2	0	0	0	25.0997	30.3327	13.9334
Dnaja1	0	0	0	8.38511	8.50491	4.21057
PRP19	0	0	0	6.08265	8.47169	4.22485
Rbm3	0	0	0	7.99792	9.93561	4.91761
Rps26	0	0	0	10.2246	9.24155	5.11126
Rab10	0	0	0	12.681	16.2508	8.39167
B2m	0	0	0	5.72833	5.12158	2.99392
Iqgap1	0	0	0	5.34904	4.74758	2.8214
Pitpnb	0	0	0	34.4805	41.8977	22.4605
Psma2	0	0	0	0.818084	1.1469	0.65334
Ssr1	0	0	0	14.1204	17.1964	9.45285
Gpi	0	0	0	3.84211	5.39995	3.10374
Rangap1	0	0	0	5.06326	5.41824	3.23764
Lamp1	0	0	0	12.8214	16.957	10.7084
Tkt	0	0	0	9.16755	11.5622	7.30161
Snx2	0	0	0	6.3564	6.02408	4.22185
Rab1a	0	0	0	9.51206	12.3079	8.39167

## Sheet: Dataset3
Supplementary Data 3. Proteins identified in WT DC2.4 and infection 6.5h by CO-IP MS
Dataset3: A list of 40 differentially expressed proteins and their values
GeneSymbol	WT DC2.4-1	WT DC2.4-2	WT DC2.4-3	Infection 6.5h-1	Infection 6.5h-2	Infection 6.5h-3	Foldchange(Infection 6.5h/WT DC2.4)	P value
Psap	0	0	3.54078	16.7758	15.7551	10.6888	12.2063	0.0493806
Pfn1	0	0	0	8.37488	9.27114	3.96327	+∞	0.0481509
Vamp3	0	0	0	11.1929	7.45125	5.0222	+∞	0.0480562
Pkm	0	0	0	13.1006	8.34592	6.31736	+∞	0.0440825
Stx7	0	0	0	4.10337	4.61413	2.08183	+∞	0.0431659
Atp5j2	0	0	0	25.0997	30.3327	13.9334	+∞	0.0410725
Dnaja1	0	0	0	8.38511	8.50491	4.21057	+∞	0.0380134
PRP19	0	0	0	6.08265	8.47169	4.22485	+∞	0.0364609
Tfrc	0	0	1.48313	10.5905	15.9934	9.79582	24.529	0.0362648
Rbm3	0	0	0	7.99792	9.93561	4.91761	+∞	0.0348782
Rps26	0	0	0	10.2246	9.24155	5.11126	+∞	0.034673
Hsp90ab1	8.82765	5.11324	7.14437	24.8607	19.5422	15.1725	2.82545	0.0344562
Cox4i1	23.479	27.086	30.0875	7.62683	13.7448	5.85907	0.337631	0.032507
Rac2	4.66411	9.04952	8.23298	0	0	0	-∞	0.0322486
Rab10	0	0	0	12.681	16.2508	8.39167	+∞	0.031767
Tbcd	2.26329	4.28198	4.06959	0	0	0	-∞	0.0312352
B2m	0	0	0	5.72833	5.12158	2.99392	+∞	0.0307943
Ndufa8	4.45928	4.1782	7.09933	0	0	0	-∞	0.030049
Iqgap1	0	0	0	5.34904	4.74758	2.8214	+∞	0.0299428
Aldoa	3.47723	0	0	12.9607	12.6643	6.78144	9.31962	0.0297048
Cse1l	25.4772	34.4736	18.6485	0	0	0	-∞	0.0292572
Pitpnb	0	0	0	34.4805	41.8977	22.4605	+∞	0.028299
Psma2	0	0	0	0.818084	1.1469	0.65334	+∞	0.0265368
Ssr1	0	0	0	14.1204	17.1964	9.45285	+∞	0.026357
Gpi	0	0	0	3.84211	5.39995	3.10374	+∞	0.0259961
Rhog	10.5591	13.8114	11.6018	0	7.17039	0	0.199331	0.0238593
Rangap1	0	0	0	5.06326	5.41824	3.23764	+∞	0.0211313
Lamp1	0	0	0	12.8214	16.957	10.7084	+∞	0.0179915
Tkt	0	0	0	9.16755	11.5622	7.30161	+∞	0.0169731
K6PP	6.18898	9.63955	9.30424	0	0	0	-∞	0.0167646
Pip4p2	4.25512	6.78039	5.89039	0	0	0	-∞	0.0167488
OST48	7.89996	12.0758	11.9307	0	0	0	-∞	0.0161546
Snx2	0	0	0	6.3564	6.02408	4.22185	+∞	0.0140553
Rab1a	0	0	0	9.51206	12.3079	8.39167	+∞	0.0131089
XPO5	2.27759	2.50268	1.67255	0	0	0	-∞	0.0130204
Ipo4	3.26194	3.88596	4.50781	0	0	0	-∞	0.00846041
Rpl36a	5.77674	5.65032	4.26769	0.611855	0	0	0.0389847	0.00642612
Rps29	11.8843	12.8988	10.6546	0	0	0	-∞	0.00300356
Psmd9	3.65429	3.95363	3.84678	0	0	0	-∞	0.000525738
Canx	4.43453	7.59263	0.379795	13.5986	16.6044	9.06777	3.16522	0.000245681
